# Supplementary material for: Efficacy of regular gargling with a cetylpyridinium chloride plus zinc containing mouthwash can reduce upper respiratory symptoms
Source: PLoS One. 2025 Feb 26;20(2):e0316807. doi: 10.1371/journal.pone.0316807 (PMC11864509; doi:10.1371/journal.pone.0316807)
Supplement: S4 Appendix — (XLSX) [file pone.0316807.s004.xlsx]

## Sheet: severity
Timestamp	Subject	Group_label	Group	Date	Day	HowSick1	RunnyNose1	PluggedNose1	Sneezing1	SoreThroat1	ScratchyTroat1	Cough1	Hoarseness1	HeadCongestion1	ChestCongestion1	FeelingTired1	HowSick	RunNose_sev	PlugNose_sev	Sneez_sev	Soretrt_sev	Scratch_sev	Cough_sev	Hoarse_sev	Head_sev	Chest_sev	Tired_sev
2022-10-11 15:35:53	1	Z	Test	2022-07-11	1	0	0	0	0	0	0	0	0	0	0	0	0	0	0	0	0	0	0	0	0	0	0
2022-10-11 15:52:03	1	Z	Test	2022-07-12	2	0	0	0	0	0	0	0	0	0	0	0	0	0	0	0	0	0	0	0	0	0	0
2022-10-11 15:54:24	1	Z	Test	2022-07-13	3	1	0	1	3	3	3	0	0	0	0	1	1	0	1	1	1	1	0	0	0	0	1
2022-10-11 15:56:07	1	Z	Test	2022-07-14	4	1	0	0	1	1	1	1	0	0	0	0	1	0	0	1	1	1	1	0	0	0	0
2022-10-11 15:59:14	1	Z	Test	2022-07-15	5	0	0	0	0	0	0	0	0	0	0	0	0	0	0	0	0	0	0	0	0	0	0
2022-10-11 15:59:55	1	Z	Test	2022-07-16	6	0	0	0	0	0	0	0	0	0	0	0	0	0	0	0	0	0	0	0	0	0	0
2022-10-11 16:00:33	1	Z	Test	2022-07-17	7	0	0	0	0	0	0	0	0	0	0	0	0	0	0	0	0	0	0	0	0	0	0
2022-10-11 16:01:09	1	Z	Test	2022-07-18	8	0	0	0	0	0	0	0	0	0	0	0	0	0	0	0	0	0	0	0	0	0	0
2022-10-11 16:02:12	1	Z	Test	2022-07-19	9	1	1	1	3	1	3	1	0	0	0	0	1	1	1	1	1	1	1	0	0	0	0
2022-10-11 16:58:46	1	Z	Test	2022-07-20	10	0	0	0	0	0	0	0	0	0	0	0	0	0	0	0	0	0	0	0	0	0	0
2022-10-11 16:59:20	1	Z	Test	2022-07-21	11	0	0	0	0	0	0	0	0	0	0	0	0	0	0	0	0	0	0	0	0	0	0
2022-10-11 16:59:46	1	Z	Test	2022-07-22	12	0	0	0	0	0	0	0	0	0	0	0	0	0	0	0	0	0	0	0	0	0	0
2022-10-11 17:00:24	1	Z	Test	2022-07-23	13	0	0	0	0	0	0	0	0	0	0	0	0	0	0	0	0	0	0	0	0	0	0
2022-10-11 17:06:25	1	Z	Test	2022-07-24	14	1	0	0	0	0	0	0	0	5	0	5	1	0	0	0	0	0	0	0	1	0	1
2022-10-11 17:08:33	1	Z	Test	2022-07-25	15	1	0	0	0	0	0	0	0	3	0	0	1	0	0	0	0	0	0	0	1	0	0
2022-10-11 17:10:15	1	Z	Test	2022-07-26	16	0	0	0	0	0	0	0	0	0	0	0	0	0	0	0	0	0	0	0	0	0	0
2022-10-11 17:10:46	1	Z	Test	2022-07-27	17	0	0	0	0	0	0	0	0	0	0	0	0	0	0	0	0	0	0	0	0	0	0
2022-10-11 17:18:17	1	Z	Test	2022-07-28	18	0	0	0	0	0	0	0	0	0	0	0	0	0	0	0	0	0	0	0	0	0	0
2022-10-11 17:18:45	1	Z	Test	2022-07-29	19	0	0	0	0	0	0	0	0	0	0	0	0	0	0	0	0	0	0	0	0	0	0
2022-10-11 17:19:15	1	Z	Test	2022-07-30	20	0	0	0	0	0	0	0	0	0	0	0	0	0	0	0	0	0	0	0	0	0	0
2022-10-11 17:19:51	1	Z	Test	2022-07-31	21	0	0	0	0	0	0	0	0	0	0	0	0	0	0	0	0	0	0	0	0	0	0
2022-10-11 17:20:50	1	Z	Test	2022-08-01	22	0	0	0	0	0	0	0	0	3	3	3	0	0	0	0	0	0	0	0	1	1	1
2022-10-11 17:21:58	1	Z	Test	2022-08-02	23	0	0	0	0	0	0	0	0	1	1	1	0	0	0	0	0	0	0	0	1	1	1
2022-10-11 17:22:32	1	Z	Test	2022-08-03	24	0	0	0	0	0	0	0	0	0	0	0	0	0	0	0	0	0	0	0	0	0	0
2022-10-11 17:23:02	1	Z	Test	2022-08-04	25	0	0	0	0	0	0	0	0	0	0	0	0	0	0	0	0	0	0	0	0	0	0
2022-10-11 17:23:37	1	Z	Test	2022-08-05	26	0	0	0	0	0	0	0	0	0	0	0	0	0	0	0	0	0	0	0	0	0	0
2022-10-11 17:24:12	1	Z	Test	2022-08-06	27	0	0	0	0	0	0	0	0	0	0	0	0	0	0	0	0	0	0	0	0	0	0
2022-10-11 17:24:44	1	Z	Test	2022-08-07	28	0	0	0	0	0	0	0	0	0	0	0	0	0	0	0	0	0	0	0	0	0	0
2022-10-11 17:25:22	1	Z	Test	2022-08-08	29	0	0	0	0	0	0	0	0	0	0	0	0	0	0	0	0	0	0	0	0	0	0
2022-10-11 17:25:57	1	Z	Test	2022-08-09	30	0	0	0	0	0	0	0	0	0	0	0	0	0	0	0	0	0	0	0	0	0	0
2022-10-11 17:26:23	1	Z	Test	2022-08-10	31	0	0	0	0	0	0	0	0	0	0	0	0	0	0	0	0	0	0	0	0	0	0
2022-10-11 17:26:52	1	Z	Test	2022-08-11	32	0	0	0	0	0	0	0	0	0	0	0	0	0	0	0	0	0	0	0	0	0	0
2022-10-11 17:27:24	1	Z	Test	2022-08-12	33	0	0	0	0	0	0	0	0	0	0	0	0	0	0	0	0	0	0	0	0	0	0
2022-10-11 17:28:00	1	Z	Test	2022-08-13	34	0	0	0	0	0	0	0	0	0	0	0	0	0	0	0	0	0	0	0	0	0	0
2022-10-11 17:28:32	1	Z	Test	2022-08-14	35	0	0	0	0	0	0	0	0	0	0	0	0	0	0	0	0	0	0	0	0	0	0
2022-10-11 17:31:38	1	Z	Test	2022-08-15	36	5	3	3	6	6	6	1	0	6	0	6	1	1	1	1	1	1	1	0	1	0	1
2022-10-11 17:32:52	1	Z	Test	2022-08-16	37	5	5	5	5	7	6	5	3	7	0	5	1	1	1	1	1	1	1	1	1	0	1
2022-10-11 17:33:59	1	Z	Test	2022-08-17	38	6	6	6	6	7	7	7	2	7	1	7	1	1	1	1	1	1	1	1	1	1	1
2022-10-11 17:35:10	1	Z	Test	2022-08-18	39	5	4	4	4	4	4	4	0	4	0	4	1	1	1	1	1	1	1	0	1	0	1
2022-10-11 17:36:21	1	Z	Test	2022-08-19	40	5	5	5	5	5	5	5	0	4	0	5	1	1	1	1	1	1	1	0	1	0	1
2022-10-11 17:37:31	1	Z	Test	2022-08-20	41	5	4	4	4	4	4	4	0	4	0	4	1	1	1	1	1	1	1	0	1	0	1
2022-10-11 17:38:27	1	Z	Test	2022-08-21	42	3	2	2	0	0	0	2	0	0	0	2	1	1	1	0	0	0	1	0	0	0	1
2022-10-11 17:39:20	1	Z	Test	2022-08-22	43	1	0	0	0	0	0	1	0	0	0	2	1	0	0	0	0	0	1	0	0	0	1
2022-10-11 17:40:01	1	Z	Test	2022-08-23	44	0	0	0	0	0	0	0	0	0	0	0	0	0	0	0	0	0	0	0	0	0	0
2022-10-11 17:40:30	1	Z	Test	2022-08-24	45	0	0	0	0	0	0	0	0	0	0	0	0	0	0	0	0	0	0	0	0	0	0
2022-10-11 17:41:00	1	Z	Test	2022-08-25	46	0	0	0	0	0	0	0	0	0	0	0	0	0	0	0	0	0	0	0	0	0	0
2022-10-11 17:41:28	1	Z	Test	2022-08-27	48	0	0	0	0	0	0	0	0	0	0	0	0	0	0	0	0	0	0	0	0	0	0
2022-10-11 17:41:55	1	Z	Test	2022-08-28	49	0	0	0	0	0	0	0	0	0	0	0	0	0	0	0	0	0	0	0	0	0	0
2022-10-11 17:42:28	1	Z	Test	2022-08-29	50	0	0	0	0	0	0	0	0	0	0	0	0	0	0	0	0	0	0	0	0	0	0
2022-10-11 17:42:53	1	Z	Test	2022-08-30	51	0	0	0	0	0	0	0	0	0	0	0	0	0	0	0	0	0	0	0	0	0	0
2022-10-11 17:43:20	1	Z	Test	2022-08-31	52	0	0	0	0	0	0	0	0	0	0	0	0	0	0	0	0	0	0	0	0	0	0
2022-10-11 17:43:51	1	Z	Test	2022-09-01	53	0	0	0	0	0	0	0	0	0	0	0	0	0	0	0	0	0	0	0	0	0	0
2022-10-11 17:44:14	1	Z	Test	2022-09-02	54	0	0	0	0	0	0	0	0	0	0	0	0	0	0	0	0	0	0	0	0	0	0
2022-10-11 17:44:44	1	Z	Test	2022-09-03	55	0	0	0	0	0	0	0	0	0	0	0	0	0	0	0	0	0	0	0	0	0	0
2022-10-11 17:45:20	1	Z	Test	2022-09-04	56	0	0	0	0	0	0	0	0	0	0	0	0	0	0	0	0	0	0	0	0	0	0
2022-10-11 17:45:49	1	Z	Test	2022-09-05	57	0	0	0	0	0	0	0	0	0	0	0	0	0	0	0	0	0	0	0	0	0	0
2022-10-11 17:46:21	1	Z	Test	2022-09-06	58	0	0	0	0	0	0	0	0	0	0	0	0	0	0	0	0	0	0	0	0	0	0
2022-10-11 17:46:49	1	Z	Test	2022-09-07	59	0	0	0	0	0	0	0	0	0	0	0	0	0	0	0	0	0	0	0	0	0	0
2022-10-11 17:47:15	1	Z	Test	2022-09-08	60	0	0	0	0	0	0	0	0	0	0	0	0	0	0	0	0	0	0	0	0	0	0
2022-10-11 17:47:43	1	Z	Test	2022-09-09	61	0	0	0	0	0	0	0	0	0	0	0	0	0	0	0	0	0	0	0	0	0	0
2022-10-11 17:48:09	1	Z	Test	2022-09-10	62	0	0	0	0	0	0	0	0	0	0	0	0	0	0	0	0	0	0	0	0	0	0
2022-10-11 17:48:37	1	Z	Test	2022-09-11	63	0	0	0	0	0	0	0	0	0	0	0	0	0	0	0	0	0	0	0	0	0	0
2022-10-11 17:49:01	1	Z	Test	2022-09-12	64	0	0	0	0	0	0	0	0	0	0	0	0	0	0	0	0	0	0	0	0	0	0
2022-10-11 17:49:44	1	Z	Test	2022-09-13	65	0	0	0	0	0	0	0	0	0	0	0	0	0	0	0	0	0	0	0	0	0	0
2022-10-11 17:50:12	1	Z	Test	2022-09-14	66	0	0	0	0	0	0	0	0	0	0	0	0	0	0	0	0	0	0	0	0	0	0
2022-10-11 17:50:42	1	Z	Test	2022-09-15	67	0	0	0	0	0	0	0	0	0	0	0	0	0	0	0	0	0	0	0	0	0	0
2022-10-11 17:51:11	1	Z	Test	2022-09-16	68	0	0	0	0	0	0	0	0	0	0	0	0	0	0	0	0	0	0	0	0	0	0
2022-10-11 17:51:38	1	Z	Test	2022-09-17	69	0	0	0	0	0	0	0	0	0	0	0	0	0	0	0	0	0	0	0	0	0	0
2022-10-11 17:52:25	1	Z	Test	2022-09-18	70	0	0	0	0	0	0	0	0	0	0	0	0	0	0	0	0	0	0	0	0	0	0
2022-10-11 17:52:51	1	Z	Test	2022-09-19	71	0	0	0	0	0	0	0	0	0	0	0	0	0	0	0	0	0	0	0	0	0	0
2022-10-11 17:53:49	1	Z	Test	2022-09-21	73	0	0	0	0	0	0	0	0	0	0	0	0	0	0	0	0	0	0	0	0	0	0
2022-10-11 17:54:27	1	Z	Test	2022-09-22	74	0	0	0	0	0	0	0	0	0	0	0	0	0	0	0	0	0	0	0	0	0	0
2022-10-11 17:55:01	1	Z	Test	2022-09-23	75	0	0	0	0	0	0	0	0	0	0	0	0	0	0	0	0	0	0	0	0	0	0
2022-10-11 17:55:30	1	Z	Test	2022-09-24	76	0	0	0	0	0	0	0	0	0	0	0	0	0	0	0	0	0	0	0	0	0	0
2022-10-11 17:56:12	1	Z	Test	2022-09-25	77	0	0	0	0	0	0	0	0	0	0	0	0	0	0	0	0	0	0	0	0	0	0
2022-10-11 17:56:39	1	Z	Test	2022-09-26	78	0	0	0	0	0	0	0	0	0	0	0	0	0	0	0	0	0	0	0	0	0	0
2022-10-11 17:57:06	1	Z	Test	2022-09-27	79	0	0	0	0	0	0	0	0	0	0	0	0	0	0	0	0	0	0	0	0	0	0
2022-10-11 17:57:31	1	Z	Test	2022-09-28	80	0	0	0	0	0	0	0	0	0	0	0	0	0	0	0	0	0	0	0	0	0	0
2022-10-11 17:58:00	1	Z	Test	2022-09-29	81	0	0	0	0	0	0	0	0	0	0	0	0	0	0	0	0	0	0	0	0	0	0
2022-10-11 17:58:27	1	Z	Test	2022-09-30	82	0	0	0	0	0	0	0	0	0	0	0	0	0	0	0	0	0	0	0	0	0	0
2022-10-11 17:58:54	1	Z	Test	2022-10-01	83	0	0	0	0	0	0	0	0	0	0	0	0	0	0	0	0	0	0	0	0	0	0
2022-10-11 17:59:26	1	Z	Test	2022-10-02	84	0	0	0	0	0	0	0	0	0	0	0	0	0	0	0	0	0	0	0	0	0	0
2022-10-11 18:00:07	1	Z	Test	2022-10-03	85	0	0	0	0	0	0	0	0	0	0	0	0	0	0	0	0	0	0	0	0	0	0
2022-10-11 18:00:33	1	Z	Test	2022-10-04	86	0	0	0	0	0	0	0	0	0	0	0	0	0	0	0	0	0	0	0	0	0	0
2022-10-11 18:01:04	1	Z	Test	2022-10-05	87	0	0	0	0	0	0	0	0	0	0	0	0	0	0	0	0	0	0	0	0	0	0
2022-10-20 22:13:05	1	Z	Test	2022-09-20	72	0	0	0	0	0	0	0	0	0	0	0	0	0	0	0	0	0	0	0	0	0	0
2022-10-12 09:04:46	2	C	Control	2022-07-12	1	0	0	0	0	0	0	0	0	0	0	0	0	0	0	0	0	0	0	0	0	0	0
2022-10-12 09:06:42	2	C	Control	2022-07-13	2	0	0	0	0	0	0	0	0	0	0	0	0	0	0	0	0	0	0	0	0	0	0
2022-10-12 09:07:30	2	C	Control	2022-07-14	3	0	0	0	0	0	0	0	0	0	0	0	0	0	0	0	0	0	0	0	0	0	0
2022-10-12 09:07:55	2	C	Control	2022-07-15	4	0	0	0	0	0	0	0	0	0	0	0	0	0	0	0	0	0	0	0	0	0	0
2022-10-12 09:08:20	2	C	Control	2022-07-16	5	0	0	0	0	0	0	0	0	0	0	0	0	0	0	0	0	0	0	0	0	0	0
2022-10-12 09:08:52	2	C	Control	2022-07-17	6	0	0	0	0	0	0	0	0	0	0	0	0	0	0	0	0	0	0	0	0	0	0
2022-10-12 09:09:20	2	C	Control	2022-07-18	7	0	0	0	0	0	0	0	0	0	0	0	0	0	0	0	0	0	0	0	0	0	0
2022-10-12 09:10:43	2	C	Control	2022-07-19	8	0	0	0	0	0	0	0	0	0	0	0	0	0	0	0	0	0	0	0	0	0	0
2022-10-12 09:11:13	2	C	Control	2022-07-20	9	0	0	0	0	0	0	0	0	0	0	0	0	0	0	0	0	0	0	0	0	0	0
2022-10-12 09:11:42	2	C	Control	2022-07-21	10	0	0	0	0	0	0	0	0	0	0	0	0	0	0	0	0	0	0	0	0	0	0
2022-10-12 09:13:59	2	C	Control	2022-07-24	13	0	0	0	0	0	0	0	0	0	0	0	0	0	0	0	0	0	0	0	0	0	0
2022-10-12 09:14:56	2	C	Control	2022-07-25	14	0	0	0	0	0	0	0	0	0	0	0	0	0	0	0	0	0	0	0	0	0	0
2022-10-12 09:16:39	2	C	Control	2022-07-26	15	0	0	0	0	0	0	0	0	0	0	0	0	0	0	0	0	0	0	0	0	0	0
2022-10-12 09:17:22	2	C	Control	2022-07-27	16	0	0	0	0	0	0	0	0	0	0	0	0	0	0	0	0	0	0	0	0	0	0
2022-10-12 09:18:12	2	C	Control	2022-07-28	17	0	0	0	0	0	0	0	0	0	0	0	0	0	0	0	0	0	0	0	0	0	0
2022-10-12 09:19:01	2	C	Control	2022-07-30	19	0	0	0	0	0	0	0	0	0	0	0	0	0	0	0	0	0	0	0	0	0	0
2022-10-12 09:28:34	2	C	Control	2022-07-31	20	0	0	0	0	0	0	0	0	0	0	0	0	0	0	0	0	0	0	0	0	0	0
2022-10-12 09:28:59	2	C	Control	2022-08-01	21	0	0	0	0	0	0	0	0	0	0	0	0	0	0	0	0	0	0	0	0	0	0
2022-10-12 09:29:30	2	C	Control	2022-08-02	22	0	0	0	0	0	0	0	0	0	0	0	0	0	0	0	0	0	0	0	0	0	0
2022-10-12 09:30:10	2	C	Control	2022-08-03	23	0	0	0	0	0	0	0	0	0	0	0	0	0	0	0	0	0	0	0	0	0	0
2022-10-12 09:30:35	2	C	Control	2022-08-04	24	0	0	0	0	0	0	0	0	0	0	0	0	0	0	0	0	0	0	0	0	0	0
2022-10-12 09:31:03	2	C	Control	2022-08-05	25	0	0	0	0	0	0	0	0	0	0	0	0	0	0	0	0	0	0	0	0	0	0
2022-10-12 09:31:36	2	C	Control	2022-08-06	26	0	0	0	0	0	0	0	0	0	0	0	0	0	0	0	0	0	0	0	0	0	0
2022-10-12 09:32:06	2	C	Control	2022-08-07	27	0	0	0	0	0	0	0	0	0	0	0	0	0	0	0	0	0	0	0	0	0	0
2022-10-12 09:32:27	2	C	Control	2022-08-08	28	0	0	0	0	0	0	0	0	0	0	0	0	0	0	0	0	0	0	0	0	0	0
2022-10-12 09:32:52	2	C	Control	2022-08-09	29	0	0	0	0	0	0	0	0	0	0	0	0	0	0	0	0	0	0	0	0	0	0
2022-10-12 09:33:25	2	C	Control	2022-08-10	30	0	0	0	0	0	0	0	0	0	0	0	0	0	0	0	0	0	0	0	0	0	0
2022-10-12 09:33:47	2	C	Control	2022-08-11	31	0	0	0	0	0	0	0	0	0	0	0	0	0	0	0	0	0	0	0	0	0	0
2022-10-12 09:34:19	2	C	Control	2022-08-12	32	0	0	0	0	0	0	0	0	0	0	0	0	0	0	0	0	0	0	0	0	0	0
2022-10-12 09:34:41	2	C	Control	2022-08-13	33	0	0	0	0	0	0	0	0	0	0	0	0	0	0	0	0	0	0	0	0	0	0
2022-10-12 09:35:08	2	C	Control	2022-08-14	34	0	0	0	0	0	0	0	0	0	0	0	0	0	0	0	0	0	0	0	0	0	0
2022-10-12 09:35:34	2	C	Control	2022-08-15	35	0	0	0	0	0	0	0	0	0	0	0	0	0	0	0	0	0	0	0	0	0	0
2022-10-12 09:37:05	2	C	Control	2022-08-16	36	0	0	0	0	0	0	0	0	0	0	0	0	0	0	0	0	0	0	0	0	0	0
2022-10-12 09:37:38	2	C	Control	2022-08-17	37	0	0	0	0	0	0	0	0	0	0	0	0	0	0	0	0	0	0	0	0	0	0
2022-10-12 09:38:02	2	C	Control	2022-08-18	38	0	0	0	0	0	0	0	0	0	0	0	0	0	0	0	0	0	0	0	0	0	0
2022-10-12 09:38:30	2	C	Control	2022-08-19	39	0	0	0	0	0	0	0	0	0	0	0	0	0	0	0	0	0	0	0	0	0	0
2022-10-12 09:39:05	2	C	Control	2022-08-20	40	0	0	0	0	0	0	0	0	0	0	0	0	0	0	0	0	0	0	0	0	0	0
2022-10-12 09:39:37	2	C	Control	2022-08-21	41	0	0	0	0	0	0	0	0	0	0	0	0	0	0	0	0	0	0	0	0	0	0
2022-10-12 09:40:05	2	C	Control	2022-08-22	42	0	0	0	0	0	0	0	0	0	0	0	0	0	0	0	0	0	0	0	0	0	0
2022-10-12 09:40:36	2	C	Control	2022-08-23	43	0	0	0	0	0	0	0	0	0	0	0	0	0	0	0	0	0	0	0	0	0	0
2022-10-12 09:41:06	2	C	Control	2022-08-24	44	0	0	0	0	0	0	0	0	0	0	0	0	0	0	0	0	0	0	0	0	0	0
2022-10-12 09:41:33	2	C	Control	2022-08-25	45	0	0	0	0	0	0	0	0	0	0	0	0	0	0	0	0	0	0	0	0	0	0
2022-10-12 09:42:03	2	C	Control	2022-08-26	46	0	0	0	0	0	0	0	0	0	0	0	0	0	0	0	0	0	0	0	0	0	0
2022-10-12 09:42:42	2	C	Control	2022-08-27	47	0	0	0	0	0	0	0	0	0	0	0	0	0	0	0	0	0	0	0	0	0	0
2022-10-12 09:43:06	2	C	Control	2022-08-28	48	0	0	0	0	0	0	0	0	0	0	0	0	0	0	0	0	0	0	0	0	0	0
2022-10-12 09:43:28	2	C	Control	2022-08-29	49	0	0	0	0	0	0	0	0	0	0	0	0	0	0	0	0	0	0	0	0	0	0
2022-10-12 09:44:36	2	C	Control	2022-08-30	50	0	0	0	0	0	0	0	0	0	0	0	0	0	0	0	0	0	0	0	0	0	0
2022-10-12 09:45:09	2	C	Control	2022-08-31	51	0	0	0	0	0	0	0	0	0	0	0	0	0	0	0	0	0	0	0	0	0	0
2022-10-12 09:45:35	2	C	Control	2022-09-01	52	0	0	0	0	0	0	0	0	0	0	0	0	0	0	0	0	0	0	0	0	0	0
2022-10-12 09:46:05	2	C	Control	2022-09-02	53	0	0	0	0	0	0	0	0	0	0	0	0	0	0	0	0	0	0	0	0	0	0
2022-10-12 09:46:29	2	C	Control	2022-09-03	54	0	0	0	0	0	0	0	0	0	0	0	0	0	0	0	0	0	0	0	0	0	0
2022-10-12 09:47:03	2	C	Control	2022-09-04	55	0	0	0	0	0	0	0	0	0	0	0	0	0	0	0	0	0	0	0	0	0	0
2022-10-12 09:47:27	2	C	Control	2022-09-05	56	0	0	0	0	0	0	0	0	0	0	0	0	0	0	0	0	0	0	0	0	0	0
2022-10-12 09:47:58	2	C	Control	2022-09-06	57	0	0	0	0	0	0	0	0	0	0	0	0	0	0	0	0	0	0	0	0	0	0
2022-10-12 09:48:28	2	C	Control	2022-09-07	58	0	0	0	0	0	0	0	0	0	0	0	0	0	0	0	0	0	0	0	0	0	0
2022-10-12 09:48:51	2	C	Control	2022-09-08	59	0	0	0	0	0	0	0	0	0	0	0	0	0	0	0	0	0	0	0	0	0	0
2022-10-12 09:49:18	2	C	Control	2022-09-09	60	0	0	0	0	0	0	0	0	0	0	0	0	0	0	0	0	0	0	0	0	0	0
2022-10-12 09:49:42	2	C	Control	2022-09-10	61	0	0	0	0	0	0	0	0	0	0	0	0	0	0	0	0	0	0	0	0	0	0
2022-10-12 09:50:16	2	C	Control	2022-09-11	62	0	0	0	0	0	0	0	0	0	0	0	0	0	0	0	0	0	0	0	0	0	0
2022-10-12 09:50:43	2	C	Control	2022-09-12	63	0	0	0	0	0	0	0	0	0	0	0	0	0	0	0	0	0	0	0	0	0	0
2022-10-12 09:51:23	2	C	Control	2022-09-13	64	0	0	0	0	0	0	0	0	0	0	0	0	0	0	0	0	0	0	0	0	0	0
2022-10-12 09:51:52	2	C	Control	2022-09-14	65	0	0	0	0	0	0	0	0	0	0	0	0	0	0	0	0	0	0	0	0	0	0
2022-10-12 09:52:20	2	C	Control	2022-09-15	66	0	0	0	0	0	0	0	0	0	0	0	0	0	0	0	0	0	0	0	0	0	0
2022-10-12 09:52:46	2	C	Control	2022-09-16	67	0	0	0	0	0	0	0	0	0	0	0	0	0	0	0	0	0	0	0	0	0	0
2022-10-12 09:53:15	2	C	Control	2022-09-17	68	0	0	0	0	0	0	0	0	0	0	0	0	0	0	0	0	0	0	0	0	0	0
2022-10-12 09:53:47	2	C	Control	2022-09-18	69	0	0	0	0	0	0	0	0	0	0	0	0	0	0	0	0	0	0	0	0	0	0
2022-10-12 09:54:15	2	C	Control	2022-09-19	70	0	0	0	0	0	0	0	0	0	0	0	0	0	0	0	0	0	0	0	0	0	0
2022-10-12 09:54:48	2	C	Control	2022-09-20	71	0	0	0	0	0	0	0	0	0	0	0	0	0	0	0	0	0	0	0	0	0	0
2022-10-12 09:55:12	2	C	Control	2022-09-21	72	0	0	0	0	0	0	0	0	0	0	0	0	0	0	0	0	0	0	0	0	0	0
2022-10-12 09:55:37	2	C	Control	2022-09-22	73	0	0	0	0	0	0	0	0	0	0	0	0	0	0	0	0	0	0	0	0	0	0
2022-10-12 09:56:06	2	C	Control	2022-09-23	74	0	0	0	0	0	0	0	0	0	0	0	0	0	0	0	0	0	0	0	0	0	0
2022-10-12 09:57:10	2	C	Control	2022-09-25	76	0	0	0	0	0	0	0	0	0	0	0	0	0	0	0	0	0	0	0	0	0	0
2022-10-12 09:57:36	2	C	Control	2022-09-26	77	0	0	0	0	0	0	0	0	0	0	0	0	0	0	0	0	0	0	0	0	0	0
2022-10-12 09:58:04	2	C	Control	2022-09-27	78	0	0	0	0	0	0	0	0	0	0	0	0	0	0	0	0	0	0	0	0	0	0
2022-10-12 09:58:36	2	C	Control	2022-09-28	79	0	0	0	0	0	0	0	0	0	0	0	0	0	0	0	0	0	0	0	0	0	0
2022-10-12 09:59:01	2	C	Control	2022-09-29	80	0	0	0	0	0	0	0	0	0	0	0	0	0	0	0	0	0	0	0	0	0	0
2022-10-12 09:59:24	2	C	Control	2022-09-30	81	0	0	0	0	0	0	0	0	0	0	0	0	0	0	0	0	0	0	0	0	0	0
2022-10-12 09:59:48	2	C	Control	2022-10-01	82	0	0	0	0	0	0	0	0	0	0	0	0	0	0	0	0	0	0	0	0	0	0
2022-10-12 10:00:15	2	C	Control	2022-10-02	83	0	0	0	0	0	0	0	0	0	0	0	0	0	0	0	0	0	0	0	0	0	0
2022-10-12 10:00:43	2	C	Control	2022-10-03	84	0	0	0	0	0	0	0	0	0	0	0	0	0	0	0	0	0	0	0	0	0	0
2022-10-12 10:01:09	2	C	Control	2022-10-04	85	0	0	0	0	0	0	0	0	0	0	0	0	0	0	0	0	0	0	0	0	0	0
2022-10-20 20:34:25	2	C	Control	2022-07-22	11	0	0	0	0	0	0	0	0	0	0	0	0	0	0	0	0	0	0	0	0	0	0
2022-10-20 20:35:02	2	C	Control	2022-07-23	12	0	0	0	0	0	0	0	0	0	0	0	0	0	0	0	0	0	0	0	0	0	0
2022-10-20 20:36:12	2	C	Control	2022-07-29	18	0	0	0	0	0	0	0	0	0	0	0	0	0	0	0	0	0	0	0	0	0	0
2022-10-20 20:37:00	2	C	Control	2022-09-24	75	0	0	0	0	0	0	0	0	0	0	0	0	0	0	0	0	0	0	0	0	0	0
2022-10-13 07:30:20	3	Z	Test	2022-07-11	1	0	1	0	1	0	0	1	0	0	0	0	0	1	0	1	0	0	1	0	0	0	0
2022-10-13 07:31:13	3	Z	Test	2022-07-12	2	0	1	1	1	0	0	1	0	0	0	0	0	1	1	1	0	0	1	0	0	0	0
2022-10-13 07:31:51	3	Z	Test	2022-07-13	3	0	1	0	0	0	0	0	0	0	0	0	0	1	0	0	0	0	0	0	0	0	0
2022-10-13 07:32:25	3	Z	Test	2022-07-14	4	0	0	0	0	0	0	0	0	0	0	0	0	0	0	0	0	0	0	0	0	0	0
2022-10-13 07:32:48	3	Z	Test	2022-07-15	5	0	0	0	0	0	0	0	0	0	0	0	0	0	0	0	0	0	0	0	0	0	0
2022-10-13 07:33:33	3	Z	Test	2022-07-16	6	0	1	0	0	0	0	1	0	0	0	0	0	1	0	0	0	0	1	0	0	0	0
2022-10-13 07:35:14	3	Z	Test	2022-07-17	7	5	2	0	0	0	0	3	1	2	0	3	1	1	0	0	0	0	1	1	1	0	1
2022-10-13 07:37:33	3	Z	Test	2022-07-18	8	5	4	1	0	0	0	4	1	4	0	4	1	1	1	0	0	0	1	1	1	0	1
2022-10-13 07:38:22	3	Z	Test	2022-07-19	9	1	2	0	0	0	0	1	0	0	0	0	1	1	0	0	0	0	1	0	0	0	0
2022-10-13 07:38:49	3	Z	Test	2022-07-20	10	0	0	0	0	0	0	0	0	0	0	0	0	0	0	0	0	0	0	0	0	0	0
2022-10-13 07:39:18	3	Z	Test	2022-07-21	11	0	0	0	0	0	0	0	0	0	0	0	0	0	0	0	0	0	0	0	0	0	0
2022-10-13 07:39:42	3	Z	Test	2022-07-22	12	0	0	0	0	0	0	0	0	0	0	0	0	0	0	0	0	0	0	0	0	0	0
2022-10-13 07:40:13	3	Z	Test	2022-07-23	13	0	0	0	0	0	0	0	0	0	0	0	0	0	0	0	0	0	0	0	0	0	0
2022-10-13 07:40:44	3	Z	Test	2022-07-24	14	0	0	0	0	0	0	0	0	0	0	0	0	0	0	0	0	0	0	0	0	0	0
2022-10-13 07:41:08	3	Z	Test	2022-07-25	15	0	0	0	0	0	0	0	0	0	0	0	0	0	0	0	0	0	0	0	0	0	0
2022-10-13 07:41:37	3	Z	Test	2022-07-26	16	0	0	0	0	0	0	0	0	0	0	0	0	0	0	0	0	0	0	0	0	0	0
2022-10-13 07:41:59	3	Z	Test	2022-07-27	17	0	0	0	0	0	0	0	0	0	0	0	0	0	0	0	0	0	0	0	0	0	0
2022-10-13 07:42:34	3	Z	Test	2022-07-28	18	0	0	0	0	0	0	0	0	0	0	0	0	0	0	0	0	0	0	0	0	0	0
2022-10-13 07:43:06	3	Z	Test	2022-07-29	19	0	1	0	0	0	0	0	0	0	0	0	0	1	0	0	0	0	0	0	0	0	0
2022-10-13 07:43:51	3	Z	Test	2022-07-30	20	0	1	0	0	0	0	0	0	0	0	0	0	1	0	0	0	0	0	0	0	0	0
2022-10-13 07:44:33	3	Z	Test	2022-07-31	21	0	1	0	0	0	0	0	0	0	0	0	0	1	0	0	0	0	0	0	0	0	0
2022-10-13 07:45:00	3	Z	Test	2022-08-01	22	0	0	0	0	0	0	0	0	0	0	0	0	0	0	0	0	0	0	0	0	0	0
2022-10-13 07:45:34	3	Z	Test	2022-08-02	23	0	0	0	0	0	0	0	0	0	0	0	0	0	0	0	0	0	0	0	0	0	0
2022-10-13 07:46:01	3	Z	Test	2022-08-03	24	0	0	0	0	0	0	0	0	0	0	0	0	0	0	0	0	0	0	0	0	0	0
2022-10-13 07:46:28	3	Z	Test	2022-08-04	25	0	0	0	0	0	0	0	0	0	0	0	0	0	0	0	0	0	0	0	0	0	0
2022-10-13 07:46:54	3	Z	Test	2022-08-05	26	0	0	0	0	0	0	0	0	0	0	0	0	0	0	0	0	0	0	0	0	0	0
2022-10-13 07:47:23	3	Z	Test	2022-08-06	27	0	0	0	0	0	0	0	0	0	0	0	0	0	0	0	0	0	0	0	0	0	0
2022-10-13 07:47:48	3	Z	Test	2022-08-07	28	0	0	0	0	0	0	0	0	0	0	0	0	0	0	0	0	0	0	0	0	0	0
2022-10-13 07:48:16	3	Z	Test	2022-08-08	29	0	0	0	0	0	0	0	0	0	0	0	0	0	0	0	0	0	0	0	0	0	0
2022-10-13 07:48:46	3	Z	Test	2022-08-09	30	0	0	0	0	0	0	0	0	0	0	0	0	0	0	0	0	0	0	0	0	0	0
2022-10-13 07:49:09	3	Z	Test	2022-08-10	31	0	0	0	0	0	0	0	0	0	0	0	0	0	0	0	0	0	0	0	0	0	0
2022-10-13 07:49:38	3	Z	Test	2022-08-11	32	0	0	0	0	0	0	0	0	0	0	0	0	0	0	0	0	0	0	0	0	0	0
2022-10-13 07:50:00	3	Z	Test	2022-08-12	33	0	0	0	0	0	0	0	0	0	0	0	0	0	0	0	0	0	0	0	0	0	0
2022-10-13 07:50:28	3	Z	Test	2022-08-13	34	0	0	0	0	0	0	0	0	0	0	0	0	0	0	0	0	0	0	0	0	0	0
2022-10-13 07:50:51	3	Z	Test	2022-08-14	35	0	0	0	0	0	0	0	0	0	0	0	0	0	0	0	0	0	0	0	0	0	0
2022-10-13 08:01:56	3	Z	Test	2022-08-15	36	0	0	0	0	0	0	0	0	0	0	0	0	0	0	0	0	0	0	0	0	0	0
2022-10-13 08:02:21	3	Z	Test	2022-08-16	37	0	0	0	0	0	0	0	0	0	0	0	0	0	0	0	0	0	0	0	0	0	0
2022-10-13 08:02:48	3	Z	Test	*	38	0	0	0	0	0	0	0	0	0	0	0	0	0	0	0	0	0	0	0	0	0	0
2022-10-13 08:03:16	3	Z	Test	2022-08-18	39	0	0	0	0	0	0	0	0	0	0	0	0	0	0	0	0	0	0	0	0	0	0
2022-10-13 08:03:54	3	Z	Test	2022-08-19	40	0	1	0	1	0	0	0	0	0	0	0	0	1	0	1	0	0	0	0	0	0	0
2022-10-13 08:04:30	3	Z	Test	2022-08-20	41	0	1	0	0	0	0	0	0	0	0	0	0	1	0	0	0	0	0	0	0	0	0
2022-10-13 08:04:54	3	Z	Test	2022-08-21	42	0	0	0	0	0	0	0	0	0	0	0	0	0	0	0	0	0	0	0	0	0	0
2022-10-13 08:05:17	3	Z	Test	2022-08-22	43	0	0	0	0	0	0	0	0	0	0	0	0	0	0	0	0	0	0	0	0	0	0
2022-10-13 08:05:44	3	Z	Test	2022-08-23	44	0	0	0	0	0	0	0	0	0	0	0	0	0	0	0	0	0	0	0	0	0	0
2022-10-13 08:06:06	3	Z	Test	2022-08-24	45	0	0	0	0	0	0	0	0	0	0	0	0	0	0	0	0	0	0	0	0	0	0
2022-10-13 08:06:32	3	Z	Test	2022-08-25	46	0	0	0	0	0	0	0	0	0	0	0	0	0	0	0	0	0	0	0	0	0	0
2022-10-13 08:06:54	3	Z	Test	2022-08-26	47	0	0	0	0	0	0	0	0	0	0	0	0	0	0	0	0	0	0	0	0	0	0
2022-10-13 08:07:25	3	Z	Test	2022-08-27	48	0	0	0	0	0	0	0	0	0	0	0	0	0	0	0	0	0	0	0	0	0	0
2022-10-13 08:07:53	3	Z	Test	2022-08-28	49	0	0	0	0	0	0	0	0	0	0	0	0	0	0	0	0	0	0	0	0	0	0
2022-10-13 08:08:19	3	Z	Test	2022-08-29	50	0	0	0	0	0	0	0	0	0	0	0	0	0	0	0	0	0	0	0	0	0	0
2022-10-13 08:08:48	3	Z	Test	2022-08-30	51	0	0	0	0	0	0	0	0	0	0	0	0	0	0	0	0	0	0	0	0	0	0
2022-10-13 08:09:10	3	Z	Test	2022-08-31	52	0	0	0	0	0	0	0	0	0	0	0	0	0	0	0	0	0	0	0	0	0	0
2022-10-13 08:09:42	3	Z	Test	2022-09-01	53	0	0	0	0	0	0	0	0	0	0	0	0	0	0	0	0	0	0	0	0	0	0
2022-10-13 08:10:06	3	Z	Test	2022-09-02	54	0	0	0	0	0	0	0	0	0	0	0	0	0	0	0	0	0	0	0	0	0	0
2022-10-13 08:10:36	3	Z	Test	2022-09-03	55	0	0	0	0	0	0	0	0	0	0	0	0	0	0	0	0	0	0	0	0	0	0
2022-10-13 08:11:00	3	Z	Test	2022-09-04	56	0	0	0	0	0	0	0	0	0	0	0	0	0	0	0	0	0	0	0	0	0	0
2022-10-13 08:11:27	3	Z	Test	2022-09-05	57	0	0	0	0	0	0	0	0	0	0	0	0	0	0	0	0	0	0	0	0	0	0
2022-10-13 08:12:49	3	Z	Test	2022-09-07	59	0	1	0	1	0	0	0	0	0	0	0	0	1	0	1	0	0	0	0	0	0	0
2022-10-13 08:13:15	3	Z	Test	2022-09-08	60	0	0	0	0	0	0	0	0	0	0	0	0	0	0	0	0	0	0	0	0	0	0
2022-10-13 08:13:38	3	Z	Test	2022-09-09	61	0	0	0	0	0	0	0	0	0	0	0	0	0	0	0	0	0	0	0	0	0	0
2022-10-13 08:14:10	3	Z	Test	2022-09-10	62	0	0	0	0	0	0	0	0	0	0	0	0	0	0	0	0	0	0	0	0	0	0
2022-10-13 08:15:20	3	Z	Test	2022-09-11	63	0	1	0	0	0	0	0	0	0	0	0	0	1	0	0	0	0	0	0	0	0	0
2022-10-13 08:16:01	3	Z	Test	2022-09-12	64	0	0	0	0	0	0	0	0	0	0	0	0	0	0	0	0	0	0	0	0	0	0
2022-10-13 08:16:42	3	Z	Test	2022-09-13	65	0	1	1	1	0	0	0	0	0	0	0	0	1	1	1	0	0	0	0	0	0	0
2022-10-13 08:17:11	3	Z	Test	2022-09-14	66	0	0	0	0	0	0	0	0	0	0	0	0	0	0	0	0	0	0	0	0	0	0
2022-10-13 08:17:36	3	Z	Test	2022-09-15	67	0	0	0	0	0	0	0	0	0	0	0	0	0	0	0	0	0	0	0	0	0	0
2022-10-13 08:18:02	3	Z	Test	2022-09-16	68	0	0	0	0	0	0	0	0	0	0	0	0	0	0	0	0	0	0	0	0	0	0
2022-10-13 08:18:33	3	Z	Test	2022-09-17	69	0	0	0	0	0	0	0	0	0	0	0	0	0	0	0	0	0	0	0	0	0	0
2022-10-13 08:18:55	3	Z	Test	2022-09-18	70	0	0	0	0	0	0	0	0	0	0	0	0	0	0	0	0	0	0	0	0	0	0
2022-10-13 08:19:18	3	Z	Test	2022-09-19	71	0	0	0	0	0	0	0	0	0	0	0	0	0	0	0	0	0	0	0	0	0	0
2022-10-13 08:19:45	3	Z	Test	2022-09-20	72	0	0	0	0	0	0	0	0	0	0	0	0	0	0	0	0	0	0	0	0	0	0
2022-10-13 08:20:09	3	Z	Test	2022-09-21	73	0	0	0	0	0	0	0	0	0	0	0	0	0	0	0	0	0	0	0	0	0	0
2022-10-13 08:20:37	3	Z	Test	2022-09-22	74	0	0	0	0	0	0	0	0	0	0	0	0	0	0	0	0	0	0	0	0	0	0
2022-10-13 08:21:02	3	Z	Test	2022-09-23	75	0	0	0	0	0	0	0	0	0	0	0	0	0	0	0	0	0	0	0	0	0	0
2022-10-13 08:21:28	3	Z	Test	2022-09-24	76	0	0	0	0	0	0	0	0	0	0	0	0	0	0	0	0	0	0	0	0	0	0
2022-10-13 08:21:51	3	Z	Test	2022-09-25	77	0	0	0	0	0	0	0	0	0	0	0	0	0	0	0	0	0	0	0	0	0	0
2022-10-13 08:22:21	3	Z	Test	2022-09-26	78	0	0	0	0	0	0	0	0	0	0	0	0	0	0	0	0	0	0	0	0	0	0
2022-10-13 08:22:53	3	Z	Test	2022-09-27	79	0	0	0	0	0	0	0	0	0	0	0	0	0	0	0	0	0	0	0	0	0	0
2022-10-13 08:23:14	3	Z	Test	2022-09-28	80	0	0	0	0	0	0	0	0	0	0	0	0	0	0	0	0	0	0	0	0	0	0
2022-10-13 08:23:46	3	Z	Test	2022-09-29	81	0	0	0	0	0	0	0	0	0	0	0	0	0	0	0	0	0	0	0	0	0	0
2022-10-13 08:24:12	3	Z	Test	2022-09-30	82	0	0	0	0	0	0	0	0	0	0	0	0	0	0	0	0	0	0	0	0	0	0
2022-10-13 08:24:44	3	Z	Test	2022-10-01	83	0	0	0	0	0	0	0	0	0	0	0	0	0	0	0	0	0	0	0	0	0	0
2022-10-13 08:25:13	3	Z	Test	2022-10-02	84	0	0	0	0	0	0	0	0	0	0	0	0	0	0	0	0	0	0	0	0	0	0
2022-10-20 21:18:33	3	Z	Test	*	58	0	0	0	0	0	0	0	0	0	0	0	0	0	0	0	0	0	0	0	0	0	0
2022-10-13 10:56:50	4	C	Control	2022-07-11	1	1	0	0	0	0	0	1	0	0	0	3	1	0	0	0	0	0	1	0	0	0	1
2022-10-13 10:57:49	4	C	Control	2022-07-12	2	1	0	1	1	0	0	1	0	1	0	1	1	0	1	1	0	0	1	0	1	0	1
2022-10-13 10:58:15	4	C	Control	2022-07-13	3	0	0	0	0	0	0	0	0	0	0	0	0	0	0	0	0	0	0	0	0	0	0
2022-10-13 10:58:40	4	C	Control	2022-07-14	4	0	0	0	0	0	0	0	0	0	0	0	0	0	0	0	0	0	0	0	0	0	0
2022-10-13 11:00:59	4	C	Control	2022-07-16	6	3	3	1	0	0	0	5	0	3	1	5	1	1	1	0	0	0	1	0	1	1	1
2022-10-13 11:01:59	4	C	Control	2022-07-17	7	1	1	1	0	0	0	3	0	3	0	0	1	1	1	0	0	0	1	0	1	0	0
2022-10-13 11:02:49	4	C	Control	2022-07-18	8	1	1	1	0	0	0	1	0	1	0	1	1	1	1	0	0	0	1	0	1	0	1
2022-10-13 11:03:39	4	C	Control	2022-07-19	9	1	1	1	0	0	0	1	0	0	0	1	1	1	1	0	0	0	1	0	0	0	1
2022-10-13 11:04:40	4	C	Control	2022-07-20	10	3	3	3	0	1	0	1	0	1	0	3	1	1	1	0	1	0	1	0	1	0	1
2022-10-13 11:07:31	4	C	Control	2022-07-21	11	3	3	3	0	3	0	3	0	5	1	3	1	1	1	0	1	0	1	0	1	1	1
2022-10-13 11:09:05	4	C	Control	2022-07-22	12	3	3	3	0	3	0	5	0	3	1	3	1	1	1	0	1	0	1	0	1	1	1
2022-10-13 11:10:23	4	C	Control	2022-07-23	13	3	3	3	0	1	0	3	0	3	1	1	1	1	1	0	1	0	1	0	1	1	1
2022-10-13 11:11:25	4	C	Control	2022-07-24	14	1	1	1	0	1	0	3	0	1	0	0	1	1	1	0	1	0	1	0	1	0	0
2022-10-13 11:12:29	4	C	Control	2022-07-25	15	1	1	0	0	0	0	1	0	1	0	3	1	1	0	0	0	0	1	0	1	0	1
2022-10-13 11:13:24	4	C	Control	2022-07-26	16	1	1	0	0	0	0	1	0	0	0	1	1	1	0	0	0	0	1	0	0	0	1
2022-10-13 11:14:06	4	C	Control	2022-07-27	17	1	1	0	0	0	0	1	0	0	0	0	1	1	0	0	0	0	1	0	0	0	0
2022-10-13 11:28:31	4	C	Control	2022-07-28	18	1	1	0	0	0	0	1	0	0	0	0	1	1	0	0	0	0	1	0	0	0	0
2022-10-13 11:29:18	4	C	Control	2022-07-29	19	1	1	1	0	1	0	1	0	0	0	1	1	1	1	0	1	0	1	0	0	0	1
2022-10-13 11:30:18	4	C	Control	2022-07-30	20	1	1	1	1	1	0	3	0	0	0	3	1	1	1	1	1	0	1	0	0	0	1
2022-10-13 11:31:00	4	C	Control	2022-07-31	21	1	1	1	1	0	0	1	0	0	0	1	1	1	1	1	0	0	1	0	0	0	1
2022-10-13 11:31:52	4	C	Control	2022-08-01	22	1	0	0	0	0	0	0	0	0	0	1	1	0	0	0	0	0	0	0	0	0	1
2022-10-13 11:32:49	4	C	Control	2022-08-02	23	1	0	0	0	0	0	1	0	0	0	1	1	0	0	0	0	0	1	0	0	0	1
2022-10-13 11:33:37	4	C	Control	2022-08-03	24	3	0	0	0	0	0	3	0	0	0	1	1	0	0	0	0	0	1	0	0	0	1
2022-10-13 11:34:31	4	C	Control	2022-08-04	25	3	0	0	0	0	0	3	0	1	0	1	1	0	0	0	0	0	1	0	1	0	1
2022-10-13 11:35:22	4	C	Control	2022-08-05	26	3	1	0	0	0	0	3	1	1	0	3	1	1	0	0	0	0	1	1	1	0	1
2022-10-13 11:36:49	4	C	Control	2022-08-06	27	3	1	1	0	0	0	3	0	0	0	3	1	1	1	0	0	0	1	0	0	0	1
2022-10-13 11:37:35	4	C	Control	2022-08-07	28	3	1	1	0	0	0	3	0	0	0	3	1	1	1	0	0	0	1	0	0	0	1
2022-10-13 11:38:31	4	C	Control	2022-08-08	29	3	3	1	0	0	0	3	0	1	0	1	1	1	1	0	0	0	1	0	1	0	1
2022-10-13 11:39:21	4	C	Control	2022-08-09	30	3	3	1	0	0	0	3	0	1	0	1	1	1	1	0	0	0	1	0	1	0	1
2022-10-13 11:40:12	4	C	Control	2022-08-10	31	3	3	1	0	0	0	3	0	0	0	1	1	1	1	0	0	0	1	0	0	0	1
2022-10-13 11:42:01	4	C	Control	2022-08-11	32	3	3	3	0	0	0	1	0	0	0	0	1	1	1	0	0	0	1	0	0	0	0
2022-10-13 11:43:06	4	C	Control	*	33	3	3	3	0	0	0	1	0	3	0	1	1	1	1	0	0	0	1	0	1	0	1
2022-10-13 11:44:15	4	C	Control	2022-08-13	34	3	3	3	0	0	0	3	0	0	0	1	1	1	1	0	0	0	1	0	0	0	1
2022-10-13 11:45:08	4	C	Control	2022-08-14	35	3	3	3	0	0	0	3	0	1	0	1	1	1	1	0	0	0	1	0	1	0	1
2022-10-13 11:46:08	4	C	Control	2022-08-15	36	3	3	3	0	0	0	3	0	1	0	1	1	1	1	0	0	0	1	0	1	0	1
2022-10-13 11:47:04	4	C	Control	2022-08-16	37	1	1	1	0	0	0	1	0	0	0	1	1	1	1	0	0	0	1	0	0	0	1
2022-10-13 11:47:45	4	C	Control	2022-08-17	38	1	1	1	0	0	0	0	0	0	0	0	1	1	1	0	0	0	0	0	0	0	0
2022-10-13 11:48:08	4	C	Control	2022-08-18	39	0	0	0	0	0	0	0	0	0	0	0	0	0	0	0	0	0	0	0	0	0	0
2022-10-13 11:48:32	4	C	Control	2022-08-19	40	0	0	0	0	0	0	0	0	0	0	0	0	0	0	0	0	0	0	0	0	0	0
2022-10-13 11:49:09	4	C	Control	2022-08-20	41	0	0	0	0	0	0	0	0	0	0	0	0	0	0	0	0	0	0	0	0	0	0
2022-10-13 11:49:32	4	C	Control	2022-08-21	42	0	0	0	0	0	0	0	0	0	0	0	0	0	0	0	0	0	0	0	0	0	0
2022-10-13 11:50:04	4	C	Control	2022-08-22	43	0	0	0	0	0	0	1	0	0	0	0	0	0	0	0	0	0	1	0	0	0	0
2022-10-13 11:50:59	4	C	Control	2022-08-23	44	1	0	0	0	0	0	3	0	1	0	1	1	0	0	0	0	0	1	0	1	0	1
2022-10-13 11:51:54	4	C	Control	2022-08-24	45	3	5	3	0	1	0	5	0	0	0	5	1	1	1	0	1	0	1	0	0	0	1
2022-10-13 11:52:50	4	C	Control	2022-08-25	46	3	3	0	0	0	0	3	0	1	0	3	1	1	0	0	0	0	1	0	1	0	1
2022-10-13 11:53:40	4	C	Control	2022-08-26	47	1	1	0	0	0	0	1	0	0	0	1	1	1	0	0	0	0	1	0	0	0	1
2022-10-13 11:54:16	4	C	Control	2022-08-27	48	0	0	0	0	0	0	0	0	0	0	0	0	0	0	0	0	0	0	0	0	0	0
2022-10-13 11:54:45	4	C	Control	2022-08-28	49	0	0	0	0	0	0	0	0	0	0	0	0	0	0	0	0	0	0	0	0	0	0
2022-10-13 11:55:11	4	C	Control	2022-08-29	50	0	0	0	0	0	0	0	0	0	0	0	0	0	0	0	0	0	0	0	0	0	0
2022-10-13 11:55:44	4	C	Control	2022-08-30	51	0	0	0	0	0	0	0	0	0	0	0	0	0	0	0	0	0	0	0	0	0	0
2022-10-13 11:56:07	4	C	Control	2022-08-31	52	0	0	0	0	0	0	0	0	0	0	0	0	0	0	0	0	0	0	0	0	0	0
2022-10-13 11:56:31	4	C	Control	2022-09-01	53	0	0	0	0	0	0	0	0	0	0	0	0	0	0	0	0	0	0	0	0	0	0
2022-10-13 11:56:56	4	C	Control	2022-09-02	54	0	0	0	0	0	0	0	0	0	0	0	0	0	0	0	0	0	0	0	0	0	0
2022-10-13 11:57:21	4	C	Control	2022-09-03	55	0	0	0	0	0	0	0	0	0	0	0	0	0	0	0	0	0	0	0	0	0	0
2022-10-13 11:57:48	4	C	Control	2022-09-04	56	0	0	0	0	0	0	0	0	0	0	0	0	0	0	0	0	0	0	0	0	0	0
2022-10-13 11:58:28	4	C	Control	2022-09-05	57	1	1	0	0	1	1	0	0	0	0	0	1	1	0	0	1	1	0	0	0	0	0
2022-10-13 12:00:03	4	C	Control	2022-09-08	60	5	3	1	0	5	5	3	0	3	0	3	1	1	1	0	1	1	1	0	1	0	1
2022-10-13 12:01:56	4	C	Control	2022-09-10	62	5	3	1	0	5	5	3	0	3	1	5	1	1	1	0	1	1	1	0	1	1	1
2022-10-13 12:02:53	4	C	Control	2022-09-11	63	5	3	0	0	5	5	1	0	1	0	5	1	1	0	0	1	1	1	0	1	0	1
2022-10-13 12:03:45	4	C	Control	2022-09-12	64	3	0	0	0	3	3	1	0	3	0	1	1	0	0	0	1	1	1	0	1	0	1
2022-10-13 12:04:39	4	C	Control	2022-09-13	65	1	0	0	0	1	1	1	0	0	0	0	1	0	0	0	1	1	1	0	0	0	0
2022-10-13 12:05:22	4	C	Control	2022-09-14	66	1	1	0	0	1	1	0	0	0	0	0	1	1	0	0	1	1	0	0	0	0	0
2022-10-13 12:05:58	4	C	Control	2022-09-15	67	1	0	0	0	1	0	1	0	0	0	0	1	0	0	0	1	0	1	0	0	0	0
2022-10-13 12:06:27	4	C	Control	2022-09-16	68	0	0	0	0	0	0	0	0	0	0	0	0	0	0	0	0	0	0	0	0	0	0
2022-10-13 12:06:51	4	C	Control	2022-09-17	69	0	0	0	0	0	0	0	0	0	0	0	0	0	0	0	0	0	0	0	0	0	0
2022-10-13 12:07:23	4	C	Control	2022-09-18	70	0	0	0	0	0	0	0	0	0	0	0	0	0	0	0	0	0	0	0	0	0	0
2022-10-13 12:07:49	4	C	Control	2022-09-19	71	0	0	0	0	0	0	0	0	0	0	0	0	0	0	0	0	0	0	0	0	0	0
2022-10-13 12:08:18	4	C	Control	2022-09-20	72	0	0	0	0	0	0	0	0	0	0	0	0	0	0	0	0	0	0	0	0	0	0
2022-10-13 12:08:44	4	C	Control	2022-09-21	73	0	0	0	0	0	0	0	0	0	0	0	0	0	0	0	0	0	0	0	0	0	0
2022-10-13 12:09:06	4	C	Control	2022-09-22	74	0	0	0	0	0	0	0	0	0	0	0	0	0	0	0	0	0	0	0	0	0	0
2022-10-13 12:09:31	4	C	Control	2022-09-23	75	0	0	0	0	0	0	0	0	0	0	0	0	0	0	0	0	0	0	0	0	0	0
2022-10-13 12:09:56	4	C	Control	2022-09-24	76	0	0	0	0	0	0	0	0	0	0	0	0	0	0	0	0	0	0	0	0	0	0
2022-10-13 12:10:24	4	C	Control	2022-09-25	77	0	0	0	0	0	0	0	0	0	0	0	0	0	0	0	0	0	0	0	0	0	0
2022-10-13 12:10:45	4	C	Control	2022-09-26	78	0	0	0	0	0	0	0	0	0	0	0	0	0	0	0	0	0	0	0	0	0	0
2022-10-13 12:11:10	4	C	Control	2022-09-27	79	0	0	0	0	0	0	0	0	0	0	0	0	0	0	0	0	0	0	0	0	0	0
2022-10-13 12:11:35	4	C	Control	2022-09-28	80	0	0	0	0	0	0	0	0	0	0	0	0	0	0	0	0	0	0	0	0	0	0
2022-10-13 12:12:09	4	C	Control	2022-09-29	81	0	0	0	0	0	0	0	0	0	0	0	0	0	0	0	0	0	0	0	0	0	0
2022-10-13 12:12:32	4	C	Control	2022-09-30	82	0	0	0	0	0	0	0	0	0	0	0	0	0	0	0	0	0	0	0	0	0	0
2022-10-13 12:13:00	4	C	Control	2022-10-01	83	0	0	0	0	0	0	0	0	0	0	0	0	0	0	0	0	0	0	0	0	0	0
2022-10-13 12:13:28	4	C	Control	2022-10-02	84	0	0	0	0	0	0	0	0	0	0	0	0	0	0	0	0	0	0	0	0	0	0
2022-10-20 20:47:07	4	C	Control	2022-07-15	5	3	0	1	3	0	0	3	0	1	0	3	1	0	1	1	0	0	1	0	1	0	1
2022-10-20 20:48:42	4	C	Control	2022-09-06	58	1	1	0	0	1	1	0	0	0	0	0	1	1	0	0	1	1	0	0	0	0	0
2022-10-20 20:49:40	4	C	Control	2022-09-07	59	3	1	1	0	3	3	1	0	0	0	0	1	1	1	0	1	1	1	0	0	0	0
2022-10-14 08:54:51	5	Z	Test	2022-07-11	1	0	1	0	0	0	0	0	0	1	0	0	0	1	0	0	0	0	0	0	1	0	0
2022-10-14 08:55:33	5	Z	Test	2022-07-12	2	0	1	0	0	0	0	0	0	0	0	0	0	1	0	0	0	0	0	0	0	0	0
2022-10-14 08:55:58	5	Z	Test	2022-07-13	3	0	0	0	0	0	0	0	0	0	0	0	0	0	0	0	0	0	0	0	0	0	0
2022-10-14 08:56:24	5	Z	Test	2022-07-14	4	0	0	0	0	0	0	0	0	0	0	0	0	0	0	0	0	0	0	0	0	0	0
2022-10-14 08:56:49	5	Z	Test	2022-07-15	5	0	0	0	0	0	0	0	0	0	0	0	0	0	0	0	0	0	0	0	0	0	0
2022-10-14 08:57:36	5	Z	Test	2022-07-16	6	0	2	0	0	0	0	0	0	0	0	0	0	1	0	0	0	0	0	0	0	0	0
2022-10-14 08:58:14	5	Z	Test	2022-07-17	7	0	2	0	0	0	0	0	0	0	0	0	0	1	0	0	0	0	0	0	0	0	0
2022-10-14 08:58:47	5	Z	Test	2022-07-18	8	0	1	0	0	0	0	0	0	0	0	0	0	1	0	0	0	0	0	0	0	0	0
2022-10-14 08:59:26	5	Z	Test	2022-07-19	9	0	0	0	0	0	0	0	0	0	0	0	0	0	0	0	0	0	0	0	0	0	0
2022-10-14 09:00:03	5	Z	Test	2022-07-20	10	0	0	0	0	0	0	0	0	0	0	0	0	0	0	0	0	0	0	0	0	0	0
2022-10-14 09:00:28	5	Z	Test	2022-07-21	11	0	0	0	0	0	0	0	0	0	0	0	0	0	0	0	0	0	0	0	0	0	0
2022-10-14 09:00:52	5	Z	Test	2022-07-22	12	0	0	0	0	0	0	0	0	0	0	0	0	0	0	0	0	0	0	0	0	0	0
2022-10-14 09:01:20	5	Z	Test	2022-07-23	13	0	0	0	0	0	0	0	0	0	0	0	0	0	0	0	0	0	0	0	0	0	0
2022-10-14 09:01:42	5	Z	Test	2022-07-24	14	0	0	0	0	0	0	0	0	0	0	0	0	0	0	0	0	0	0	0	0	0	0
2022-10-14 09:02:12	5	Z	Test	2022-07-25	15	0	0	0	0	0	0	0	0	0	0	0	0	0	0	0	0	0	0	0	0	0	0
2022-10-14 09:02:41	5	Z	Test	2022-07-26	16	0	0	0	0	0	0	0	0	0	0	0	0	0	0	0	0	0	0	0	0	0	0
2022-10-14 09:03:04	5	Z	Test	2022-07-27	17	0	0	0	0	0	0	0	0	0	0	0	0	0	0	0	0	0	0	0	0	0	0
2022-10-14 09:03:31	5	Z	Test	2022-07-28	18	0	0	0	0	0	0	0	0	0	0	0	0	0	0	0	0	0	0	0	0	0	0
2022-10-14 09:03:53	5	Z	Test	2022-07-29	19	0	0	0	0	0	0	0	0	0	0	0	0	0	0	0	0	0	0	0	0	0	0
2022-10-14 09:04:20	5	Z	Test	2022-07-30	20	0	0	0	0	0	0	0	0	0	0	0	0	0	0	0	0	0	0	0	0	0	0
2022-10-14 09:04:46	5	Z	Test	2022-07-31	21	0	0	0	0	0	0	0	0	0	0	0	0	0	0	0	0	0	0	0	0	0	0
2022-10-14 09:05:10	5	Z	Test	2022-08-01	22	0	0	0	0	0	0	0	0	0	0	0	0	0	0	0	0	0	0	0	0	0	0
2022-10-14 09:05:57	5	Z	Test	2022-08-02	23	0	0	0	0	0	0	0	0	0	0	0	0	0	0	0	0	0	0	0	0	0	0
2022-10-14 09:06:26	5	Z	Test	2022-08-03	24	0	0	0	0	0	0	0	0	0	0	0	0	0	0	0	0	0	0	0	0	0	0
2022-10-14 09:06:51	5	Z	Test	2022-08-04	25	0	0	0	0	0	0	0	0	0	0	0	0	0	0	0	0	0	0	0	0	0	0
2022-10-14 09:07:15	5	Z	Test	2022-08-05	26	0	0	0	0	0	0	0	0	0	0	0	0	0	0	0	0	0	0	0	0	0	0
2022-10-14 09:07:45	5	Z	Test	2022-08-06	27	0	0	0	0	0	0	0	0	0	0	0	0	0	0	0	0	0	0	0	0	0	0
2022-10-14 09:08:09	5	Z	Test	2022-08-07	28	0	0	0	0	0	0	0	0	0	0	0	0	0	0	0	0	0	0	0	0	0	0
2022-10-14 09:08:42	5	Z	Test	2022-08-08	29	0	0	0	0	0	0	0	0	0	0	0	0	0	0	0	0	0	0	0	0	0	0
2022-10-14 09:09:15	5	Z	Test	2022-08-09	30	0	0	0	0	0	0	0	0	0	0	0	0	0	0	0	0	0	0	0	0	0	0
2022-10-14 09:10:16	5	Z	Test	2022-08-10	31	0	0	0	0	0	0	0	0	0	0	0	0	0	0	0	0	0	0	0	0	0	0
2022-10-14 09:13:46	5	Z	Test	2022-08-11	32	1	1	0	0	0	0	0	0	0	0	0	1	1	0	0	0	0	0	0	0	0	0
2022-10-14 09:15:22	5	Z	Test	2022-08-12	33	1	1	1	0	0	0	0	0	0	0	0	1	1	1	0	0	0	0	0	0	0	0
2022-10-14 09:16:26	5	Z	Test	2022-08-13	34	0	0	0	0	0	0	0	0	0	0	0	0	0	0	0	0	0	0	0	0	0	0
2022-10-14 09:16:53	5	Z	Test	2022-08-14	35	0	0	0	0	0	0	0	0	0	0	0	0	0	0	0	0	0	0	0	0	0	0
2022-10-14 09:17:28	5	Z	Test	2022-08-15	36	0	0	0	0	0	0	0	0	0	0	0	0	0	0	0	0	0	0	0	0	0	0
2022-10-14 09:17:52	5	Z	Test	2022-08-16	37	0	0	0	0	0	0	0	0	0	0	0	0	0	0	0	0	0	0	0	0	0	0
2022-10-14 09:18:14	5	Z	Test	2022-08-17	38	0	0	0	0	0	0	0	0	0	0	0	0	0	0	0	0	0	0	0	0	0	0
2022-10-14 09:18:45	5	Z	Test	2022-08-18	39	0	0	0	0	0	0	0	0	0	0	0	0	0	0	0	0	0	0	0	0	0	0
2022-10-14 09:19:12	5	Z	Test	2022-08-19	40	0	0	0	0	0	0	0	0	0	0	0	0	0	0	0	0	0	0	0	0	0	0
2022-10-14 09:19:41	5	Z	Test	2022-08-20	41	0	0	0	0	0	0	0	0	0	0	0	0	0	0	0	0	0	0	0	0	0	0
2022-10-14 09:20:03	5	Z	Test	2022-08-21	42	0	0	0	0	0	0	0	0	0	0	0	0	0	0	0	0	0	0	0	0	0	0
2022-10-14 09:20:27	5	Z	Test	2022-08-22	43	0	0	0	0	0	0	0	0	0	0	0	0	0	0	0	0	0	0	0	0	0	0
2022-10-14 09:20:52	5	Z	Test	2022-08-23	44	0	0	0	0	0	0	0	0	0	0	0	0	0	0	0	0	0	0	0	0	0	0
2022-10-14 09:21:30	5	Z	Test	2022-08-24	45	1	0	1	0	0	0	0	0	0	0	0	1	0	1	0	0	0	0	0	0	0	0
2022-10-14 09:22:15	5	Z	Test	2022-08-25	46	1	0	2	0	0	0	0	0	0	0	0	1	0	1	0	0	0	0	0	0	0	0
2022-10-14 09:22:42	5	Z	Test	2022-08-26	47	0	0	0	0	0	0	0	0	0	0	0	0	0	0	0	0	0	0	0	0	0	0
2022-10-14 09:25:14	5	Z	Test	2022-08-27	48	0	0	0	0	0	0	0	0	0	0	0	0	0	0	0	0	0	0	0	0	0	0
2022-10-14 09:25:38	5	Z	Test	2022-08-28	49	0	0	0	0	0	0	0	0	0	0	0	0	0	0	0	0	0	0	0	0	0	0
2022-10-14 09:26:03	5	Z	Test	2022-08-29	50	0	0	0	0	0	0	0	0	0	0	0	0	0	0	0	0	0	0	0	0	0	0
2022-10-14 09:26:30	5	Z	Test	2022-08-30	51	0	0	0	0	0	0	0	0	0	0	0	0	0	0	0	0	0	0	0	0	0	0
2022-10-14 09:26:54	5	Z	Test	2022-08-31	52	0	0	0	0	0	0	0	0	0	0	0	0	0	0	0	0	0	0	0	0	0	0
2022-10-14 09:27:26	5	Z	Test	2022-09-01	53	0	0	0	0	0	0	0	0	0	0	0	0	0	0	0	0	0	0	0	0	0	0
2022-10-14 09:27:48	5	Z	Test	2022-09-02	54	0	0	0	0	0	0	0	0	0	0	0	0	0	0	0	0	0	0	0	0	0	0
2022-10-14 09:28:17	5	Z	Test	2022-09-03	55	0	0	0	0	0	0	0	0	0	0	0	0	0	0	0	0	0	0	0	0	0	0
2022-10-14 09:28:40	5	Z	Test	2022-09-04	56	0	0	0	0	0	0	0	0	0	0	0	0	0	0	0	0	0	0	0	0	0	0
2022-10-14 09:29:05	5	Z	Test	2022-09-05	57	0	0	0	0	0	0	0	0	0	0	0	0	0	0	0	0	0	0	0	0	0	0
2022-10-14 09:30:25	5	Z	Test	2022-09-06	58	0	0	0	0	0	0	0	0	0	0	0	0	0	0	0	0	0	0	0	0	0	0
2022-10-14 09:31:02	5	Z	Test	2022-09-07	59	0	0	0	0	0	0	0	0	0	0	0	0	0	0	0	0	0	0	0	0	0	0
2022-10-14 09:31:27	5	Z	Test	2022-09-08	60	0	0	0	0	0	0	0	0	0	0	0	0	0	0	0	0	0	0	0	0	0	0
2022-10-14 09:31:48	5	Z	Test	2022-09-09	61	0	0	0	0	0	0	0	0	0	0	0	0	0	0	0	0	0	0	0	0	0	0
2022-10-14 09:32:17	5	Z	Test	2022-09-10	62	0	0	0	0	0	0	0	0	0	0	0	0	0	0	0	0	0	0	0	0	0	0
2022-10-14 09:32:43	5	Z	Test	2022-09-11	63	0	0	0	0	0	0	0	0	0	0	0	0	0	0	0	0	0	0	0	0	0	0
2022-10-14 09:33:12	5	Z	Test	2022-09-12	64	0	0	0	0	0	0	0	0	0	0	0	0	0	0	0	0	0	0	0	0	0	0
2022-10-14 09:33:40	5	Z	Test	2022-09-13	65	0	0	0	0	0	0	0	0	0	0	0	0	0	0	0	0	0	0	0	0	0	0
2022-10-14 09:34:05	5	Z	Test	2022-09-14	66	0	0	0	0	0	0	0	0	0	0	0	0	0	0	0	0	0	0	0	0	0	0
2022-10-14 09:34:28	5	Z	Test	2022-09-15	67	0	0	0	0	0	0	0	0	0	0	0	0	0	0	0	0	0	0	0	0	0	0
2022-10-14 09:34:54	5	Z	Test	2022-09-16	68	0	0	0	0	0	0	0	0	0	0	0	0	0	0	0	0	0	0	0	0	0	0
2022-10-14 09:35:29	5	Z	Test	2022-09-17	69	0	0	0	0	0	0	0	0	0	0	0	0	0	0	0	0	0	0	0	0	0	0
2022-10-14 09:35:52	5	Z	Test	2022-09-18	70	0	0	0	0	0	0	0	0	0	0	0	0	0	0	0	0	0	0	0	0	0	0
2022-10-14 09:36:14	5	Z	Test	2022-09-19	71	0	0	0	0	0	0	0	0	0	0	0	0	0	0	0	0	0	0	0	0	0	0
2022-10-14 09:36:45	5	Z	Test	2022-09-20	72	0	0	0	0	0	0	0	0	0	0	0	0	0	0	0	0	0	0	0	0	0	0
2022-10-14 09:37:12	5	Z	Test	2022-09-21	73	0	0	0	0	0	0	0	0	0	0	0	0	0	0	0	0	0	0	0	0	0	0
2022-10-14 09:37:47	5	Z	Test	2022-09-22	74	0	0	1	0	0	0	0	0	0	0	0	0	0	1	0	0	0	0	0	0	0	0
2022-10-14 09:38:21	5	Z	Test	2022-09-23	75	0	0	0	0	0	0	0	0	0	0	0	0	0	0	0	0	0	0	0	0	0	0
2022-10-14 09:38:53	5	Z	Test	2922-09-24	76	0	0	0	0	0	0	0	0	0	0	0	0	0	0	0	0	0	0	0	0	0	0
2022-10-14 09:39:23	5	Z	Test	2022-09-25	77	0	0	0	0	0	0	0	0	0	0	0	0	0	0	0	0	0	0	0	0	0	0
2022-10-14 09:39:57	5	Z	Test	2022-09-26	78	0	0	0	0	0	0	0	0	0	0	0	0	0	0	0	0	0	0	0	0	0	0
2022-10-14 09:40:38	5	Z	Test	2022-09-27	79	0	0	0	0	0	0	0	0	0	0	0	0	0	0	0	0	0	0	0	0	0	0
2022-10-14 09:41:08	5	Z	Test	2022-09-28	80	0	0	0	0	0	0	0	0	0	0	0	0	0	0	0	0	0	0	0	0	0	0
2022-10-14 09:41:35	5	Z	Test	2022-09-29	81	0	0	0	0	0	0	0	0	0	0	0	0	0	0	0	0	0	0	0	0	0	0
2022-10-14 09:41:59	5	Z	Test	2022-09-30	82	0	0	0	0	0	0	0	0	0	0	0	0	0	0	0	0	0	0	0	0	0	0
2022-10-14 09:42:33	5	Z	Test	2022-10-01	83	0	0	0	0	0	0	0	0	0	0	0	0	0	0	0	0	0	0	0	0	0	0
2022-10-14 09:42:58	5	Z	Test	2022-10-02	84	0	0	0	0	0	0	0	0	0	0	0	0	0	0	0	0	0	0	0	0	0	0
2022-10-17 11:24:34	6	Z	Test	2022-08-15	36	1	0	0	1	0	0	0	0	0	0	0	1	0	0	1	0	0	0	0	0	0	0
2022-10-17 11:25:00	6	Z	Test	2022-08-16	37	0	0	0	0	0	0	0	0	0	0	0	0	0	0	0	0	0	0	0	0	0	0
2022-10-17 11:25:23	6	Z	Test	2022-08-17	38	0	0	0	0	0	0	0	0	0	0	0	0	0	0	0	0	0	0	0	0	0	0
2022-10-17 11:26:01	6	Z	Test	2022-08-18	39	0	0	0	0	0	0	0	0	0	0	0	0	0	0	0	0	0	0	0	0	0	0
2022-10-17 11:26:23	6	Z	Test	2022-08-19	40	0	0	0	0	0	0	0	0	0	0	0	0	0	0	0	0	0	0	0	0	0	0
2022-10-17 11:27:02	6	Z	Test	2022-08-20	41	2	1	1	2	2	2	2	2	2	0	0	1	1	1	1	1	1	1	1	1	0	0
2022-10-17 11:27:39	6	Z	Test	2022-08-21	42	2	2	2	2	2	2	2	2	2	0	2	1	1	1	1	1	1	1	1	1	0	1
2022-10-17 11:28:02	6	Z	Test	2022-08-22	43	0	0	0	0	0	0	0	0	0	0	0	0	0	0	0	0	0	0	0	0	0	0
2022-10-17 11:28:26	6	Z	Test	2022-08-23	44	0	0	0	0	0	0	0	0	0	0	0	0	0	0	0	0	0	0	0	0	0	0
2022-10-17 11:28:50	6	Z	Test	2022-08-24	45	0	0	0	0	0	0	0	0	0	0	0	0	0	0	0	0	0	0	0	0	0	0
2022-10-17 11:29:11	6	Z	Test	2022-08-25	46	0	0	0	0	0	0	0	0	0	0	0	0	0	0	0	0	0	0	0	0	0	0
2022-10-17 11:29:32	6	Z	Test	2022-08-26	47	0	0	0	0	0	0	0	0	0	0	0	0	0	0	0	0	0	0	0	0	0	0
2022-10-17 11:29:55	6	Z	Test	2022-08-27	48	0	0	0	0	0	0	0	0	0	0	0	0	0	0	0	0	0	0	0	0	0	0
2022-10-17 11:30:17	6	Z	Test	2022-09-28	49	0	0	0	0	0	0	0	0	0	0	0	0	0	0	0	0	0	0	0	0	0	0
2022-10-17 11:30:40	6	Z	Test	2022-08-29	50	0	0	0	0	0	0	0	0	0	0	0	0	0	0	0	0	0	0	0	0	0	0
2022-10-17 11:31:01	6	Z	Test	2022-08-30	51	0	0	0	0	0	0	0	0	0	0	0	0	0	0	0	0	0	0	0	0	0	0
2022-10-17 11:31:22	6	Z	Test	2022-08-31	52	0	0	0	0	0	0	0	0	0	0	0	0	0	0	0	0	0	0	0	0	0	0
2022-10-17 11:31:45	6	Z	Test	2022-09-01	53	0	0	0	0	0	0	0	0	0	0	0	0	0	0	0	0	0	0	0	0	0	0
2022-10-17 11:32:05	6	Z	Test	2022-09-02	54	0	0	0	0	0	0	0	0	0	0	0	0	0	0	0	0	0	0	0	0	0	0
2022-10-17 11:32:27	6	Z	Test	2022-09-03	55	0	0	0	0	0	0	0	0	0	0	0	0	0	0	0	0	0	0	0	0	0	0
2022-10-17 11:32:47	6	Z	Test	2022-09-04	56	0	0	0	0	0	0	0	0	0	0	0	0	0	0	0	0	0	0	0	0	0	0
2022-10-17 11:33:08	6	Z	Test	2022-09-05	57	0	0	0	0	0	0	0	0	0	0	0	0	0	0	0	0	0	0	0	0	0	0
2022-10-17 11:33:33	6	Z	Test	2022-09-06	58	0	0	0	0	0	0	0	0	0	0	0	0	0	0	0	0	0	0	0	0	0	0
2022-10-17 11:33:56	6	Z	Test	2022-09-07	59	0	0	0	0	0	0	0	0	0	0	0	0	0	0	0	0	0	0	0	0	0	0
2022-10-17 11:34:17	6	Z	Test	2022-09-08	60	0	0	0	0	0	0	0	0	0	0	0	0	0	0	0	0	0	0	0	0	0	0
2022-10-17 11:34:40	6	Z	Test	2022-09-09	61	0	0	0	0	0	0	0	0	0	0	0	0	0	0	0	0	0	0	0	0	0	0
2022-10-17 11:35:01	6	Z	Test	2022-09-10	62	0	0	0	0	0	0	0	0	0	0	0	0	0	0	0	0	0	0	0	0	0	0
2022-10-17 11:35:20	6	Z	Test	2022-09-11	63	0	0	0	0	0	0	0	0	0	0	0	0	0	0	0	0	0	0	0	0	0	0
2022-10-17 11:35:39	6	Z	Test	2022-09-12	64	0	0	0	0	0	0	0	0	0	0	0	0	0	0	0	0	0	0	0	0	0	0
2022-10-17 11:36:00	6	Z	Test	2022-09-13	65	0	0	0	0	0	0	0	0	0	0	0	0	0	0	0	0	0	0	0	0	0	0
2022-10-17 11:36:17	6	Z	Test	2022-09-14	66	0	0	0	0	0	0	0	0	0	0	0	0	0	0	0	0	0	0	0	0	0	0
2022-10-17 11:36:42	6	Z	Test	2022-09-15	67	0	0	0	0	0	0	0	0	0	0	0	0	0	0	0	0	0	0	0	0	0	0
2022-10-17 11:37:11	6	Z	Test	2022-09-16	68	0	0	0	0	0	0	0	0	0	0	0	0	0	0	0	0	0	0	0	0	0	0
2022-10-17 11:37:33	6	Z	Test	2022-09-17	69	0	0	0	0	0	0	0	0	0	0	0	0	0	0	0	0	0	0	0	0	0	0
2022-10-17 11:37:53	6	Z	Test	2022-09-18	70	0	0	0	0	0	0	0	0	0	0	0	0	0	0	0	0	0	0	0	0	0	0
2022-10-17 11:38:19	6	Z	Test	2022-09-19	71	0	0	0	0	0	0	0	0	0	0	0	0	0	0	0	0	0	0	0	0	0	0
2022-10-17 11:38:38	6	Z	Test	2022-09-20	72	0	0	0	0	0	0	0	0	0	0	0	0	0	0	0	0	0	0	0	0	0	0
2022-10-17 11:38:57	6	Z	Test	2022-09-21	73	0	0	0	0	0	0	0	0	0	0	0	0	0	0	0	0	0	0	0	0	0	0
2022-10-17 11:39:23	6	Z	Test	2022-09-22	74	0	0	0	0	0	0	0	0	0	0	0	0	0	0	0	0	0	0	0	0	0	0
2022-10-17 11:39:41	6	Z	Test	2022-09-23	75	0	0	0	0	0	0	0	0	0	0	0	0	0	0	0	0	0	0	0	0	0	0
2022-10-17 11:40:02	6	Z	Test	2022-09-24	76	0	0	0	0	0	0	0	0	0	0	0	0	0	0	0	0	0	0	0	0	0	0
2022-10-17 11:40:21	6	Z	Test	2022-09-25	77	0	0	0	0	0	0	0	0	0	0	0	0	0	0	0	0	0	0	0	0	0	0
2022-10-17 11:40:42	6	Z	Test	2022-09-26	78	0	0	0	0	0	0	0	0	0	0	0	0	0	0	0	0	0	0	0	0	0	0
2022-10-17 11:41:08	6	Z	Test	2022-09-27	79	0	0	0	0	0	0	0	0	0	0	0	0	0	0	0	0	0	0	0	0	0	0
2022-10-17 11:41:32	6	Z	Test	2022-09-28	80	0	0	0	0	0	0	0	0	0	0	0	0	0	0	0	0	0	0	0	0	0	0
2022-10-17 11:41:58	6	Z	Test	2022-09-29	81	0	0	0	0	0	0	0	0	0	0	0	0	0	0	0	0	0	0	0	0	0	0
2022-10-17 11:42:16	6	Z	Test	2022-09-30	82	0	0	0	0	0	0	0	0	0	0	0	0	0	0	0	0	0	0	0	0	0	0
2022-10-17 11:42:47	6	Z	Test	2022-10-01	83	0	0	0	0	0	0	0	0	0	0	0	0	0	0	0	0	0	0	0	0	0	0
2022-10-17 11:43:07	6	Z	Test	2022-10-02	84	0	0	0	0	0	0	0	0	0	0	0	0	0	0	0	0	0	0	0	0	0	0
2022-10-17 11:43:27	6	Z	Test	2022-10-03	85	0	0	0	0	0	0	0	0	0	0	0	0	0	0	0	0	0	0	0	0	0	0
2022-10-17 21:54:44	6	Z	Test	2022-07-11	1	0	0	0	0	0	0	0	0	0	0	0	0	0	0	0	0	0	0	0	0	0	0
2022-10-17 21:55:05	6	Z	Test	2022-07-12	2	0	0	0	0	0	0	0	0	0	0	0	0	0	0	0	0	0	0	0	0	0	0
2022-10-17 21:55:54	6	Z	Test	2022-07-13	3	0	0	0	0	0	0	0	0	0	0	0	0	0	0	0	0	0	0	0	0	0	0
2022-10-17 21:56:31	6	Z	Test	2022-07-14	4	3	3	3	5	0	0	0	0	3	0	0	1	1	1	1	0	0	0	0	1	0	0
2022-10-17 21:56:59	6	Z	Test	2022-07-15	5	0	0	0	0	0	0	0	0	0	0	0	0	0	0	0	0	0	0	0	0	0	0
2022-10-17 21:57:29	6	Z	Test	2022-07-16	6	0	0	0	0	0	0	0	0	0	0	0	0	0	0	0	0	0	0	0	0	0	0
2022-10-17 21:58:01	6	Z	Test	2022-07-17	7	0	0	0	0	0	0	0	0	0	0	0	0	0	0	0	0	0	0	0	0	0	0
2022-10-17 21:58:31	6	Z	Test	2022-07-18	8	0	0	0	0	0	0	0	0	0	0	0	0	0	0	0	0	0	0	0	0	0	0
2022-10-17 21:59:30	6	Z	Test	2022-07-19	9	0	0	0	0	0	0	0	0	0	0	0	0	0	0	0	0	0	0	0	0	0	0
2022-10-17 22:00:00	6	Z	Test	2022-07-20	10	0	0	0	0	0	0	0	0	0	0	0	0	0	0	0	0	0	0	0	0	0	0
2022-10-17 22:00:35	6	Z	Test	2022-07-21	11	0	0	0	0	0	0	0	0	0	0	0	0	0	0	0	0	0	0	0	0	0	0
2022-10-17 22:01:03	6	Z	Test	2022-07-22	12	1	1	0	1	0	0	0	0	0	0	0	1	1	0	1	0	0	0	0	0	0	0
2022-10-17 22:01:30	6	Z	Test	2022-07-23	13	0	0	0	0	0	0	0	0	0	0	0	0	0	0	0	0	0	0	0	0	0	0
2022-10-17 22:01:58	6	Z	Test	2022-07-24	14	0	0	0	0	0	0	0	0	0	0	0	0	0	0	0	0	0	0	0	0	0	0
2022-10-17 22:02:28	6	Z	Test	2022-07-25	15	0	0	0	0	0	0	0	0	0	0	0	0	0	0	0	0	0	0	0	0	0	0
2022-10-17 22:03:13	6	Z	Test	2022-07-26	16	0	0	0	0	0	0	0	0	0	0	0	0	0	0	0	0	0	0	0	0	0	0
2022-10-17 22:03:48	6	Z	Test	2022-07-27	17	0	0	0	0	0	0	0	0	0	0	0	0	0	0	0	0	0	0	0	0	0	0
2022-10-17 22:04:21	6	Z	Test	2022-07-28	18	0	0	0	0	0	0	0	0	0	0	0	0	0	0	0	0	0	0	0	0	0	0
2022-10-17 22:04:54	6	Z	Test	2022-07-29	19	0	0	0	0	0	0	0	0	0	0	0	0	0	0	0	0	0	0	0	0	0	0
2022-10-17 22:05:19	6	Z	Test	2022-07-30	20	0	0	0	0	0	0	0	0	0	0	0	0	0	0	0	0	0	0	0	0	0	0
2022-10-17 22:05:41	6	Z	Test	2022-07-31	21	0	0	0	0	0	0	0	0	0	0	0	0	0	0	0	0	0	0	0	0	0	0
2022-10-17 22:06:11	6	Z	Test	2022-08-01	22	0	0	0	0	0	0	0	0	0	0	0	0	0	0	0	0	0	0	0	0	0	0
2022-10-17 22:06:39	6	Z	Test	2022-08-02	23	0	0	0	0	0	0	0	0	0	0	0	0	0	0	0	0	0	0	0	0	0	0
2022-10-17 22:07:20	6	Z	Test	2022-08-03	24	0	0	0	0	0	0	0	0	0	0	0	0	0	0	0	0	0	0	0	0	0	0
2022-10-17 22:07:52	6	Z	Test	2022-08-04	25	0	0	0	0	0	0	0	0	0	0	0	0	0	0	0	0	0	0	0	0	0	0
2022-10-17 22:08:24	6	Z	Test	2022-08-05	26	0	0	0	0	0	0	0	0	0	0	0	0	0	0	0	0	0	0	0	0	0	0
2022-10-17 22:08:58	6	Z	Test	2022-08-06	27	0	0	0	0	0	0	0	0	0	0	0	0	0	0	0	0	0	0	0	0	0	0
2022-10-17 22:09:40	6	Z	Test	2022-08-07	28	0	0	0	0	0	0	0	0	0	0	0	0	0	0	0	0	0	0	0	0	0	0
2022-10-17 22:10:21	6	Z	Test	2022-08-08	29	0	0	0	0	0	0	0	0	0	0	0	0	0	0	0	0	0	0	0	0	0	0
2022-10-17 22:10:54	6	Z	Test	2022-08-09	30	0	0	0	0	0	0	0	0	0	0	0	0	0	0	0	0	0	0	0	0	0	0
2022-10-17 22:11:18	6	Z	Test	2022-08-10	31	0	0	0	0	0	0	0	0	0	0	0	0	0	0	0	0	0	0	0	0	0	0
2022-10-17 22:11:47	6	Z	Test	2022-08-11	32	0	0	0	0	0	0	0	0	0	0	0	0	0	0	0	0	0	0	0	0	0	0
2022-10-17 22:12:19	6	Z	Test	2022-08-12	33	0	0	0	0	0	0	0	0	0	0	0	0	0	0	0	0	0	0	0	0	0	0
2022-10-17 22:12:45	6	Z	Test	2022-08-13	34	0	0	0	0	0	0	0	0	0	0	0	0	0	0	0	0	0	0	0	0	0	0
2022-10-17 22:13:09	6	Z	Test	2022-08-14	35	0	0	0	0	0	0	0	0	0	0	0	0	0	0	0	0	0	0	0	0	0	0
2022-10-14 09:54:42	7	C	Control	2022-07-11	1	5	3	7	0	1	1	5	1	0	1	2	1	1	1	0	1	1	1	1	0	1	1
2022-10-14 09:55:58	7	C	Control	2022-07-12	2	4	3	6	0	1	1	5	0	0	0	3	1	1	1	0	1	1	1	0	0	0	1
2022-10-14 09:57:11	7	C	Control	2022-07-13	3	3	2	6	0	0	1	5	0	0	0	2	1	1	1	0	0	1	1	0	0	0	1
2022-10-14 09:57:57	7	C	Control	2022-07-14	4	2	0	3	0	0	0	3	0	0	0	0	1	0	1	0	0	0	1	0	0	0	0
2022-10-14 09:58:39	7	C	Control	2022-07-15	5	1	0	3	0	0	0	2	0	0	0	0	1	0	1	0	0	0	1	0	0	0	0
2022-10-14 09:59:23	7	C	Control	2022-07-16	6	1	0	3	0	0	0	2	0	0	0	0	1	0	1	0	0	0	1	0	0	0	0
2022-10-14 10:00:00	7	C	Control	2022-07-17	7	1	0	1	0	0	0	1	0	0	0	0	1	0	1	0	0	0	1	0	0	0	0
2022-10-14 10:00:44	7	C	Control	2022-07-18	8	1	0	1	0	0	0	1	0	0	0	0	1	0	1	0	0	0	1	0	0	0	0
2022-10-14 10:01:20	7	C	Control	2022-07-19	9	0	0	1	0	0	0	0	0	0	0	0	0	0	1	0	0	0	0	0	0	0	0
2022-10-14 10:01:53	7	C	Control	2022-07-20	10	1	0	3	0	0	0	1	0	0	0	0	1	0	1	0	0	0	1	0	0	0	0
2022-10-14 10:02:29	7	C	Control	2022-07-21	11	1	0	1	0	0	0	1	0	0	0	0	1	0	1	0	0	0	1	0	0	0	0
2022-10-14 10:03:06	7	C	Control	2022-07-22	12	1	1	2	0	0	1	1	0	0	0	0	1	1	1	0	0	1	1	0	0	0	0
2022-10-14 16:19:40	7	C	Control	2022-07-23	13	3	1	3	0	1	1	1	0	0	0	0	1	1	1	0	1	1	1	0	0	0	0
2022-10-14 16:20:20	7	C	Control	2022-07-24	14	2	1	3	0	0	0	0	0	0	0	0	1	1	1	0	0	0	0	0	0	0	0
2022-10-14 16:21:08	7	C	Control	2022-07-25	15	2	0	2	0	0	0	0	0	0	0	0	1	0	1	0	0	0	0	0	0	0	0
2022-10-14 16:28:21	7	C	Control	2022-07-26	16	2	1	3	0	0	0	0	0	0	0	0	1	1	1	0	0	0	0	0	0	0	0
2022-10-14 16:29:07	7	C	Control	2022-07-27	17	2	1	3	0	0	1	0	0	0	0	0	1	1	1	0	0	1	0	0	0	0	0
2022-10-14 16:29:52	7	C	Control	2022-07-28	18	1	0	3	0	0	0	0	0	0	0	0	1	0	1	0	0	0	0	0	0	0	0
2022-10-14 16:30:25	7	C	Control	2022-07-29	19	1	0	1	0	0	0	0	0	0	0	0	1	0	1	0	0	0	0	0	0	0	0
2022-10-14 16:31:13	7	C	Control	2022-07-30	20	1	0	2	1	1	0	0	0	0	0	0	1	0	1	1	1	0	0	0	0	0	0
2022-10-14 16:31:55	7	C	Control	2022-07-31	21	1	1	1	0	0	0	0	0	0	0	0	1	1	1	0	0	0	0	0	0	0	0
2022-10-14 16:32:35	7	C	Control	2022-08-01	22	3	1	1	0	1	1	1	0	0	0	0	1	1	1	0	1	1	1	0	0	0	0
2022-10-14 16:33:42	7	C	Control	2022-08-02	23	1	1	1	0	0	0	0	0	0	0	0	1	1	1	0	0	0	0	0	0	0	0
2022-10-14 16:34:21	7	C	Control	2022-08-03	24	1	1	1	0	0	0	1	0	0	0	0	1	1	1	0	0	0	1	0	0	0	0
2022-10-14 16:38:09	7	C	Control	2022-08-04	25	3	1	0	0	2	2	0	2	0	0	0	1	1	0	0	1	1	0	1	0	0	0
2022-10-14 16:39:01	7	C	Control	2022-08-05	26	2	1	0	0	2	2	0	1	0	0	0	1	1	0	0	1	1	0	1	0	0	0
2022-10-14 16:39:59	7	C	Control	2022-08-06	27	1	1	3	0	0	0	0	0	0	0	0	1	1	1	0	0	0	0	0	0	0	0
2022-10-14 16:40:58	7	C	Control	2022-08-07	28	3	1	3	0	3	3	0	1	1	0	0	1	1	1	0	1	1	0	1	1	0	0
2022-10-14 16:41:57	7	C	Control	2022-08-08	29	5	3	5	0	1	1	1	1	1	1	5	1	1	1	0	1	1	1	1	1	1	1
2022-10-14 16:43:11	7	C	Control	2022-08-09	30	3	1	2	0	1	2	1	2	1	1	0	1	1	1	0	1	1	1	1	1	1	0
2022-10-14 16:47:05	7	C	Control	2022-08-10	31	3	3	3	0	1	3	0	2	1	0	0	1	1	1	0	1	1	0	1	1	0	0
2022-10-14 16:47:53	7	C	Control	2022-08-11	32	2	2	2	0	1	1	0	1	0	0	0	1	1	1	0	1	1	0	1	0	0	0
2022-10-14 16:48:40	7	C	Control	2022-08-12	33	2	1	2	0	1	0	0	0	0	0	0	1	1	1	0	1	0	0	0	0	0	0
2022-10-14 16:49:27	7	C	Control	2022-08-13	34	1	2	2	0	0	0	0	0	0	0	0	1	1	1	0	0	0	0	0	0	0	0
2022-10-14 16:50:10	7	C	Control	2022-08-14	35	2	2	2	0	2	1	1	0	0	0	0	1	1	1	0	1	1	1	0	0	0	0
2022-10-14 16:51:39	7	C	Control	2022-08-15	36	3	2	2	0	1	1	1	1	0	0	0	1	1	1	0	1	1	1	1	0	0	0
2022-10-14 16:52:31	7	C	Control	2022-08-16	37	2	1	1	0	1	0	0	0	0	0	0	1	1	1	0	1	0	0	0	0	0	0
2022-10-14 16:53:13	7	C	Control	2022-08-17	38	2	1	2	0	1	1	1	1	0	0	0	1	1	1	0	1	1	1	1	0	0	0
2022-10-14 16:54:20	7	C	Control	2022-08-18	39	2	1	1	0	3	5	2	2	0	0	0	1	1	1	0	1	1	1	1	0	0	0
2022-10-14 16:55:01	7	C	Control	2022-08-19	40	4	2	2	0	2	2	2	2	1	1	1	1	1	1	0	1	1	1	1	1	1	1
2022-10-14 16:56:27	7	C	Control	2022-08-20	41	4	3	3	0	4	3	3	2	1	1	1	1	1	1	0	1	1	1	1	1	1	1
2022-10-14 16:57:32	7	C	Control	2022-08-21	42	5	4	4	3	4	4	6	3	2	1	2	1	1	1	1	1	1	1	1	1	1	1
2022-10-14 16:58:35	7	C	Control	2022-08-22	43	7	3	5	0	5	5	7	5	2	2	3	1	1	1	0	1	1	1	1	1	1	1
2022-10-14 17:00:08	7	C	Control	2022-08-23	44	7	7	7	0	4	5	7	1	5	5	5	1	1	1	0	1	1	1	1	1	1	1
2022-10-14 17:01:11	7	C	Control	2022-08-24	45	6	6	7	0	3	5	7	0	3	3	4	1	1	1	0	1	1	1	0	1	1	1
2022-10-14 17:02:05	7	C	Control	2022-08-25	46	5	3	5	0	0	1	3	0	1	2	2	1	1	1	0	0	1	1	0	1	1	1
2022-10-14 17:02:50	7	C	Control	2022-08-26	47	4	2	2	0	1	0	2	0	1	1	1	1	1	1	0	1	0	1	0	1	1	1
2022-10-14 17:03:53	7	C	Control	2022-08-27	48	3	2	2	0	1	1	2	1	1	0	0	1	1	1	0	1	1	1	1	1	0	0
2022-10-14 17:04:39	7	C	Control	2022-08-28	49	3	1	2	0	1	0	2	0	0	0	0	1	1	1	0	1	0	1	0	0	0	0
2022-10-14 17:06:17	7	C	Control	2022-08-29	50	1	1	1	0	0	0	1	0	0	0	0	1	1	1	0	0	0	1	0	0	0	0
2022-10-14 17:06:51	7	C	Control	2022-08-30	51	1	0	1	0	0	0	0	0	0	0	0	1	0	1	0	0	0	0	0	0	0	0
2022-10-14 17:07:26	7	C	Control	2022-08-31	52	1	1	0	0	0	0	0	0	0	0	0	1	1	0	0	0	0	0	0	0	0	0
2022-10-14 17:08:08	7	C	Control	2022-09-01	53	1	0	1	0	0	0	0	0	0	0	0	1	0	1	0	0	0	0	0	0	0	0
2022-10-14 17:08:54	7	C	Control	2022-09-02	54	0	0	1	0	0	0	0	0	0	0	0	0	0	1	0	0	0	0	0	0	0	0
2022-10-14 17:09:27	7	C	Control	2022-09-03	55	0	0	1	0	0	0	0	0	0	0	0	0	0	1	0	0	0	0	0	0	0	0
2022-10-14 17:10:07	7	C	Control	2022-09-04	56	1	1	1	0	0	1	0	0	0	0	0	1	1	1	0	0	1	0	0	0	0	0
2022-10-14 17:10:53	7	C	Control	2022-09-05	57	1	1	2	0	0	0	0	0	0	0	0	1	1	1	0	0	0	0	0	0	0	0
2022-10-14 17:11:41	7	C	Control	2022-09-06	58	0	1	1	0	0	0	0	0	0	0	0	0	1	1	0	0	0	0	0	0	0	0
2022-10-14 17:12:40	7	C	Control	2022-09-07	59	0	1	0	0	0	0	0	0	0	0	0	0	1	0	0	0	0	0	0	0	0	0
2022-10-14 17:13:29	7	C	Control	2022-09-08	60	1	1	1	0	0	0	0	0	0	0	0	1	1	1	0	0	0	0	0	0	0	0
2022-10-14 17:14:07	7	C	Control	2022-09-09	61	0	1	1	0	0	0	0	0	0	0	0	0	1	1	0	0	0	0	0	0	0	0
2022-10-14 17:14:40	7	C	Control	2022-09-10	62	1	0	1	0	0	0	0	0	0	0	0	1	0	1	0	0	0	0	0	0	0	0
2022-10-14 17:15:23	7	C	Control	2022-09-11	63	1	1	1	0	1	1	0	1	0	0	1	1	1	1	0	1	1	0	1	0	0	1
2022-10-14 17:16:05	7	C	Control	2022-09-12	64	1	1	1	0	1	1	0	0	0	0	0	1	1	1	0	1	1	0	0	0	0	0
2022-10-14 17:16:44	7	C	Control	2022-09-13	65	1	1	2	0	1	1	0	0	0	0	0	1	1	1	0	1	1	0	0	0	0	0
2022-10-14 17:17:25	7	C	Control	2022-09-14	66	3	1	1	0	2	2	0	0	0	0	0	1	1	1	0	1	1	0	0	0	0	0
2022-10-14 17:19:15	7	C	Control	2022-09-15	67	3	1	2	0	2	2	0	0	0	0	0	1	1	1	0	1	1	0	0	0	0	0
2022-10-14 17:20:02	7	C	Control	2022-09-16	68	3	2	2	0	1	1	1	1	1	0	1	1	1	1	0	1	1	1	1	1	0	1
2022-10-14 17:20:52	7	C	Control	2022-09-17	69	2	1	2	0	1	1	0	0	0	0	1	1	1	1	0	1	1	0	0	0	0	1
2022-10-14 17:21:30	7	C	Control	2022-09-18	70	2	1	1	0	1	1	0	0	0	0	0	1	1	1	0	1	1	0	0	0	0	0
2022-10-14 17:22:47	7	C	Control	2022-09-19	71	1	0	1	0	0	1	0	0	0	0	0	1	0	1	0	0	1	0	0	0	0	0
2022-10-14 17:23:52	7	C	Control	2022-09-20	72	3	1	1	1	1	1	1	0	1	0	1	1	1	1	1	1	1	1	0	1	0	1
2022-10-14 17:24:57	7	C	Control	2022-09-21	73	2	1	1	1	0	0	0	0	0	0	0	1	1	1	1	0	0	0	0	0	0	0
2022-10-14 17:25:42	7	C	Control	2022-09-22	74	1	1	2	0	0	1	0	0	0	0	0	1	1	1	0	0	1	0	0	0	0	0
2022-10-14 17:26:26	7	C	Control	2022-09-23	75	1	1	1	0	0	0	0	0	0	0	0	1	1	1	0	0	0	0	0	0	0	0
2022-10-14 17:27:02	7	C	Control	2022-09-24	76	1	1	1	0	0	0	0	0	0	0	0	1	1	1	0	0	0	0	0	0	0	0
2022-10-14 17:27:49	7	C	Control	2022-09-25	77	2	2	2	0	1	1	1	0	0	0	0	1	1	1	0	1	1	1	0	0	0	0
2022-10-14 17:28:37	7	C	Control	2022-09-26	78	1	1	2	1	0	0	0	1	0	0	0	1	1	1	1	0	0	0	1	0	0	0
2022-10-14 17:29:27	7	C	Control	2022-09-27	79	2	3	5	0	2	2	2	1	1	0	0	1	1	1	0	1	1	1	1	1	0	0
2022-10-14 17:30:16	7	C	Control	2022-09-28	80	2	3	3	0	3	3	3	2	1	1	0	1	1	1	0	1	1	1	1	1	1	0
2022-10-14 17:31:39	7	C	Control	2022-09-29	81	3	5	6	0	3	3	6	3	2	2	2	1	1	1	0	1	1	1	1	1	1	1
2022-10-14 17:32:51	7	C	Control	2022-09-30	82	5	7	5	0	3	7	7	5	3	3	2	1	1	1	0	1	1	1	1	1	1	1
2022-10-14 17:33:57	7	C	Control	2022-10-01	83	5	6	6	0	3	6	6	6	3	3	3	1	1	1	0	1	1	1	1	1	1	1
2022-10-14 17:34:52	7	C	Control	2022-10-02	84	5	5	5	0	1	3	5	3	1	1	3	1	1	1	0	1	1	1	1	1	1	1
2022-10-14 17:35:48	7	C	Control	2022-10-03	85	5	5	5	0	2	2	3	1	1	1	1	1	1	1	0	1	1	1	1	1	1	1
2022-10-14 17:36:39	7	C	Control	2022-10-04	86	4	4	4	0	1	2	3	1	0	0	1	1	1	1	0	1	1	1	1	0	0	1
2022-10-17 22:14:45	8	C	Control	2022-07-11	1	0	0	0	0	0	0	0	0	0	0	0	0	0	0	0	0	0	0	0	0	0	0
2022-10-17 22:15:20	8	C	Control	2022-07-12	2	1	3	0	0	0	1	0	0	0	0	0	1	1	0	0	0	1	0	0	0	0	0
2022-10-17 22:16:10	8	C	Control	2022-07-13	3	1	3	0	0	0	1	0	0	0	0	0	1	1	0	0	0	1	0	0	0	0	0
2022-10-17 22:16:54	8	C	Control	2022-07-14	4	1	3	0	0	0	0	0	0	0	0	0	1	1	0	0	0	0	0	0	0	0	0
2022-10-17 22:17:59	8	C	Control	2022-07-15	5	0	0	0	0	0	0	0	0	0	0	0	0	0	0	0	0	0	0	0	0	0	0
2022-10-17 22:18:28	8	C	Control	2022-07-16	6	0	0	0	0	0	0	0	0	0	0	0	0	0	0	0	0	0	0	0	0	0	0
2022-10-17 22:19:00	8	C	Control	2022-07-17	7	1	3	0	0	0	0	0	0	0	0	0	1	1	0	0	0	0	0	0	0	0	0
2022-10-17 22:19:31	8	C	Control	2022-07-18	8	1	3	0	0	0	0	0	0	0	0	0	1	1	0	0	0	0	0	0	0	0	0
2022-10-17 22:20:07	8	C	Control	2022-07-19	9	1	1	0	1	0	0	1	0	0	0	0	1	1	0	1	0	0	1	0	0	0	0
2022-10-17 22:21:03	8	C	Control	2022-07-20	10	1	1	0	1	0	0	1	0	0	0	0	1	1	0	1	0	0	1	0	0	0	0
2022-10-17 22:21:44	8	C	Control	2022-07-21	11	1	1	0	1	0	0	1	0	0	0	0	1	1	0	1	0	0	1	0	0	0	0
2022-10-17 22:22:30	8	C	Control	2022-07-22	12	1	1	0	0	0	0	0	0	0	0	0	1	1	0	0	0	0	0	0	0	0	0
2022-10-17 22:23:07	8	C	Control	2022-07-23	13	1	1	0	0	0	0	0	0	0	0	0	1	1	0	0	0	0	0	0	0	0	0
2022-10-17 22:24:06	8	C	Control	2022-07-24	14	1	1	0	0	0	0	0	0	0	0	0	1	1	0	0	0	0	0	0	0	0	0
2022-10-17 22:24:42	8	C	Control	2022-07-25	15	1	1	0	0	0	0	0	0	0	0	0	1	1	0	0	0	0	0	0	0	0	0
2022-10-17 22:25:08	8	C	Control	2022-07-26	16	0	0	0	0	0	0	0	0	0	0	0	0	0	0	0	0	0	0	0	0	0	0
2022-10-17 22:25:48	8	C	Control	2022-07-27	17	0	0	0	0	0	0	0	0	0	0	0	0	0	0	0	0	0	0	0	0	0	0
2022-10-17 22:26:13	8	C	Control	2022-07-28	18	0	0	0	0	0	0	0	0	0	0	0	0	0	0	0	0	0	0	0	0	0	0
2022-10-17 22:26:56	8	C	Control	2022-07-29	19	1	1	0	0	0	0	0	0	0	0	0	1	1	0	0	0	0	0	0	0	0	0
2022-10-17 22:27:20	8	C	Control	2022-07-30	20	0	0	0	0	0	0	0	0	0	0	0	0	0	0	0	0	0	0	0	0	0	0
2022-10-17 22:27:54	8	C	Control	2022-07-31	21	1	1	0	0	0	0	0	0	0	0	0	1	1	0	0	0	0	0	0	0	0	0
2022-10-17 22:28:35	8	C	Control	2022-08-01	22	1	1	0	1	0	0	0	0	0	0	0	1	1	0	1	0	0	0	0	0	0	0
2022-10-17 22:29:10	8	C	Control	2022-08-02	23	1	1	0	1	0	0	0	0	0	0	0	1	1	0	1	0	0	0	0	0	0	0
2022-10-17 22:29:53	8	C	Control	2022-08-03	24	3	3	3	3	0	0	0	0	0	0	0	1	1	1	1	0	0	0	0	0	0	0
2022-10-17 22:30:44	8	C	Control	2022-08-04	25	3	3	3	3	0	0	0	0	0	0	0	1	1	1	1	0	0	0	0	0	0	0
2022-10-17 22:31:20	8	C	Control	2022-08-05	26	3	3	3	3	1	1	1	0	0	0	0	1	1	1	1	1	1	1	0	0	0	0
2022-10-17 22:32:00	8	C	Control	2022-08-06	27	3	2	2	2	2	0	0	0	0	0	0	1	1	1	1	1	0	0	0	0	0	0
2022-10-17 22:32:56	8	C	Control	2022-08-07	28	3	3	3	3	3	0	0	0	0	0	0	1	1	1	1	1	0	0	0	0	0	0
2022-10-17 22:34:25	8	C	Control	2022-08-12	33	1	1	0	0	0	0	0	0	0	0	0	1	1	0	0	0	0	0	0	0	0	0
2022-10-17 22:34:59	8	C	Control	2022-08-13	34	1	1	0	0	0	0	0	0	0	0	0	1	1	0	0	0	0	0	0	0	0	0
2022-10-17 22:35:35	8	C	Control	2022-08-14	35	0	0	0	0	0	0	0	0	0	0	0	0	0	0	0	0	0	0	0	0	0	0
2022-10-17 22:36:11	8	C	Control	2022-08-15	36	0	0	0	0	0	0	0	0	0	0	0	0	0	0	0	0	0	0	0	0	0	0
2022-10-17 22:36:32	8	C	Control	2022-08-16	37	0	0	0	0	0	0	0	0	0	0	0	0	0	0	0	0	0	0	0	0	0	0
2022-10-17 22:37:13	8	C	Control	2022-08-17	38	0	0	0	0	0	0	0	0	0	0	0	0	0	0	0	0	0	0	0	0	0	0
2022-10-14 17:45:59	9	C	Control	2022-07-11	1	0	0	0	0	0	0	0	0	0	0	0	0	0	0	0	0	0	0	0	0	0	0
2022-10-14 17:46:28	9	C	Control	2022-07-12	2	0	0	0	0	0	0	0	0	0	0	0	0	0	0	0	0	0	0	0	0	0	0
2022-10-14 17:47:35	9	C	Control	2022-07-13	3	5	3	3	0	3	0	5	0	0	0	3	1	1	1	0	1	0	1	0	0	0	1
2022-10-14 17:48:35	9	C	Control	2022-07-14	4	3	3	1	0	3	0	3	0	0	0	3	1	1	1	0	1	0	1	0	0	0	1
2022-10-14 17:49:23	9	C	Control	2022-07-15	5	3	3	0	0	3	0	1	0	0	0	3	1	1	0	0	1	0	1	0	0	0	1
2022-10-14 17:50:18	9	C	Control	2022-07-16	6	1	1	0	0	1	0	1	0	1	0	0	1	1	0	0	1	0	1	0	1	0	0
2022-10-14 17:51:35	9	C	Control	2022-07-19	9	0	0	0	0	0	0	0	0	0	0	0	0	0	0	0	0	0	0	0	0	0	0
2022-10-14 17:52:00	9	C	Control	2022-07-20	10	0	0	0	0	0	0	0	0	0	0	0	0	0	0	0	0	0	0	0	0	0	0
2022-10-14 17:52:22	9	C	Control	2022-07-21	11	0	0	0	0	0	0	0	0	0	0	0	0	0	0	0	0	0	0	0	0	0	0
2022-10-14 17:52:47	9	C	Control	2022-07-22	12	0	0	0	0	0	0	0	0	0	0	0	0	0	0	0	0	0	0	0	0	0	0
2022-10-14 17:53:37	9	C	Control	2022-07-23	13	1	0	0	0	0	0	0	0	1	0	1	1	0	0	0	0	0	0	0	1	0	1
2022-10-14 17:54:08	9	C	Control	2022-07-24	14	0	0	0	0	0	0	0	0	0	0	0	0	0	0	0	0	0	0	0	0	0	0
2022-10-14 17:54:33	9	C	Control	2022-07-25	15	0	0	0	0	0	0	0	0	0	0	0	0	0	0	0	0	0	0	0	0	0	0
2022-10-14 17:55:06	9	C	Control	2022-07-26	16	0	0	0	0	0	0	0	0	0	0	0	0	0	0	0	0	0	0	0	0	0	0
2022-10-14 17:55:28	9	C	Control	2022-07-27	17	0	0	0	0	0	0	0	0	0	0	0	0	0	0	0	0	0	0	0	0	0	0
2022-10-14 17:55:53	9	C	Control	2022-07-28	18	0	0	0	0	0	0	0	0	0	0	0	0	0	0	0	0	0	0	0	0	0	0
2022-10-14 17:56:17	9	C	Control	2022-07-29	19	0	0	0	0	0	0	0	0	0	0	0	0	0	0	0	0	0	0	0	0	0	0
2022-10-14 17:56:52	9	C	Control	2022-07-30	20	0	0	0	0	0	0	0	0	0	0	0	0	0	0	0	0	0	0	0	0	0	0
2022-10-14 17:57:15	9	C	Control	2022-07-31	21	0	0	0	0	0	0	0	0	0	0	0	0	0	0	0	0	0	0	0	0	0	0
2022-10-14 17:57:39	9	C	Control	2022-08-01	22	0	0	0	0	0	0	0	0	0	0	0	0	0	0	0	0	0	0	0	0	0	0
2022-10-14 17:58:11	9	C	Control	2022-08-02	23	0	0	0	0	0	0	0	0	0	0	0	0	0	0	0	0	0	0	0	0	0	0
2022-10-14 17:58:34	9	C	Control	2022-08-03	24	0	0	0	0	0	0	0	0	0	0	0	0	0	0	0	0	0	0	0	0	0	0
2022-10-14 17:59:30	9	C	Control	2022-08-04	25	5	2	2	0	1	1	1	0	0	0	5	1	1	1	0	1	1	1	0	0	0	1
2022-10-14 18:00:12	9	C	Control	2022-08-05	26	1	1	1	0	0	0	0	0	0	0	0	1	1	1	0	0	0	0	0	0	0	0
2022-10-14 18:00:43	9	C	Control	2022-08-06	27	0	0	0	0	0	0	0	0	0	0	0	0	0	0	0	0	0	0	0	0	0	0
2022-10-14 18:01:10	9	C	Control	2022-08-07	28	0	0	0	0	0	0	0	0	0	0	0	0	0	0	0	0	0	0	0	0	0	0
2022-10-14 18:01:34	9	C	Control	2022-08-08	29	0	0	0	0	0	0	0	0	0	0	0	0	0	0	0	0	0	0	0	0	0	0
2022-10-14 18:02:18	9	C	Control	2022-08-09	30	0	0	0	0	0	0	0	0	0	0	0	0	0	0	0	0	0	0	0	0	0	0
2022-10-14 18:02:47	9	C	Control	2022-08-10	31	0	0	0	0	0	0	0	0	0	0	0	0	0	0	0	0	0	0	0	0	0	0
2022-10-14 18:03:18	9	C	Control	2022-08-11	32	0	0	0	0	0	0	0	0	0	0	0	0	0	0	0	0	0	0	0	0	0	0
2022-10-14 18:03:39	9	C	Control	2022-08-12	33	0	0	0	0	0	0	0	0	0	0	0	0	0	0	0	0	0	0	0	0	0	0
2022-10-14 18:04:01	9	C	Control	2022-08-13	34	0	0	0	0	0	0	0	0	0	0	0	0	0	0	0	0	0	0	0	0	0	0
2022-10-14 18:04:33	9	C	Control	2022-08-14	35	0	0	0	0	0	0	0	0	0	0	0	0	0	0	0	0	0	0	0	0	0	0
2022-10-14 18:04:58	9	C	Control	2022-08-15	36	0	0	0	0	0	0	0	0	0	0	0	0	0	0	0	0	0	0	0	0	0	0
2022-10-14 18:05:21	9	C	Control	2022-08-16	37	0	0	0	0	0	0	0	0	0	0	0	0	0	0	0	0	0	0	0	0	0	0
2022-10-14 18:05:57	9	C	Control	2022-08-17	38	0	0	0	0	0	0	0	0	0	0	0	0	0	0	0	0	0	0	0	0	0	0
2022-10-14 18:06:17	9	C	Control	2022-08-18	39	0	0	0	0	0	0	0	0	0	0	0	0	0	0	0	0	0	0	0	0	0	0
2022-10-14 18:06:42	9	C	Control	2022-08-19	40	0	0	0	0	0	0	0	0	0	0	0	0	0	0	0	0	0	0	0	0	0	0
2022-10-14 18:07:01	9	C	Control	2022-08-20	41	0	0	0	0	0	0	0	0	0	0	0	0	0	0	0	0	0	0	0	0	0	0
2022-10-14 18:07:25	9	C	Control	2022-08-21	42	0	0	0	0	0	0	0	0	0	0	0	0	0	0	0	0	0	0	0	0	0	0
2022-10-14 18:07:48	9	C	Control	2022-08-22	43	0	0	0	0	0	0	0	0	0	0	0	0	0	0	0	0	0	0	0	0	0	0
2022-10-14 18:08:12	9	C	Control	2022-08-23	44	0	0	0	0	0	0	0	0	0	0	0	0	0	0	0	0	0	0	0	0	0	0
2022-10-14 18:08:38	9	C	Control	2022-08-24	45	0	0	0	0	0	0	0	0	0	0	0	0	0	0	0	0	0	0	0	0	0	0
2022-10-14 18:09:03	9	C	Control	2022-08-25	46	0	0	0	0	0	0	0	0	0	0	0	0	0	0	0	0	0	0	0	0	0	0
2022-10-14 18:09:26	9	C	Control	2022-08-26	47	0	0	0	0	0	0	0	0	0	0	0	0	0	0	0	0	0	0	0	0	0	0
2022-10-14 18:09:54	9	C	Control	2022-08-27	48	0	0	0	0	0	0	0	0	0	0	0	0	0	0	0	0	0	0	0	0	0	0
2022-10-14 18:10:18	9	C	Control	2022-08-28	49	0	0	0	0	0	0	0	0	0	0	0	0	0	0	0	0	0	0	0	0	0	0
2022-10-14 18:10:49	9	C	Control	2022-08-29	50	0	0	0	0	0	0	0	0	0	0	0	0	0	0	0	0	0	0	0	0	0	0
2022-10-14 18:11:14	9	C	Control	2022-08-30	51	0	0	0	0	0	0	0	0	0	0	0	0	0	0	0	0	0	0	0	0	0	0
2022-10-14 18:11:36	9	C	Control	2022-08-31	52	0	0	0	0	0	0	0	0	0	0	0	0	0	0	0	0	0	0	0	0	0	0
2022-10-14 18:12:00	9	C	Control	2022-09-01	53	0	0	0	0	0	0	0	0	0	0	0	0	0	0	0	0	0	0	0	0	0	0
2022-10-14 18:12:22	9	C	Control	2022-09-02	54	0	0	0	0	0	0	0	0	0	0	0	0	0	0	0	0	0	0	0	0	0	0
2022-10-14 18:12:58	9	C	Control	2022-09-03	55	1	1	0	1	0	0	0	0	0	0	0	1	1	0	1	0	0	0	0	0	0	0
2022-10-14 18:13:33	9	C	Control	2022-09-04	56	0	0	0	0	0	0	0	0	0	0	0	0	0	0	0	0	0	0	0	0	0	0
2022-10-14 18:13:58	9	C	Control	2022-09-05	57	0	0	0	0	0	0	0	0	0	0	0	0	0	0	0	0	0	0	0	0	0	0
2022-10-14 18:14:19	9	C	Control	2022-09-06	58	0	0	0	0	0	0	0	0	0	0	0	0	0	0	0	0	0	0	0	0	0	0
2022-10-14 18:14:49	9	C	Control	2022-09-07	59	0	0	0	0	0	0	0	0	0	0	0	0	0	0	0	0	0	0	0	0	0	0
2022-10-14 18:15:10	9	C	Control	2022-09-08	60	0	0	0	0	0	0	0	0	0	0	0	0	0	0	0	0	0	0	0	0	0	0
2022-10-14 18:15:32	9	C	Control	2022-09-09	61	0	0	0	0	0	0	0	0	0	0	0	0	0	0	0	0	0	0	0	0	0	0
2022-10-14 18:15:53	9	C	Control	2022-09-10	62	0	0	0	0	0	0	0	0	0	0	0	0	0	0	0	0	0	0	0	0	0	0
2022-10-14 18:16:21	9	C	Control	2022-09-11	63	0	0	0	0	0	0	0	0	0	0	0	0	0	0	0	0	0	0	0	0	0	0
2022-10-14 18:16:48	9	C	Control	2022-09-12	64	0	0	0	0	0	0	0	0	0	0	0	0	0	0	0	0	0	0	0	0	0	0
2022-10-14 18:17:13	9	C	Control	2022-09-13	65	0	0	0	0	0	0	0	0	0	0	0	0	0	0	0	0	0	0	0	0	0	0
2022-10-14 18:17:39	9	C	Control	2022-09-14	66	0	0	0	0	0	0	0	0	0	0	0	0	0	0	0	0	0	0	0	0	0	0
2022-10-14 18:18:05	9	C	Control	2022-09-15	67	0	0	0	0	0	0	0	0	0	0	0	0	0	0	0	0	0	0	0	0	0	0
2022-10-14 18:19:13	9	C	Control	2022-09-16	68	5	4	4	0	4	4	3	0	0	0	0	1	1	1	0	1	1	1	0	0	0	0
2022-10-14 18:23:21	9	C	Control	2022-09-17	69	0	0	0	0	0	0	0	0	0	0	0	0	0	0	0	0	0	0	0	0	0	0
2022-10-14 18:23:45	9	C	Control	2022-09-18	70	0	0	0	0	0	0	0	0	0	0	0	0	0	0	0	0	0	0	0	0	0	0
2022-10-14 18:24:15	9	C	Control	2022-09-19	71	0	0	0	0	0	0	0	0	0	0	0	0	0	0	0	0	0	0	0	0	0	0
2022-10-14 18:24:38	9	C	Control	2022-09-20	72	0	0	0	0	0	0	0	0	0	0	0	0	0	0	0	0	0	0	0	0	0	0
2022-10-14 18:25:10	9	C	Control	2022-09-21	73	0	0	0	0	0	0	0	0	0	0	0	0	0	0	0	0	0	0	0	0	0	0
2022-10-14 18:25:34	9	C	Control	2022-09-22	74	0	0	0	0	0	0	0	0	0	0	0	0	0	0	0	0	0	0	0	0	0	0
2022-10-14 18:25:55	9	C	Control	2022-09-23	75	0	0	0	0	0	0	0	0	0	0	0	0	0	0	0	0	0	0	0	0	0	0
2022-10-14 18:26:17	9	C	Control	2022-09-24	76	0	0	0	0	0	0	0	0	0	0	0	0	0	0	0	0	0	0	0	0	0	0
2022-10-14 18:26:54	9	C	Control	2022-09-25	77	0	0	0	0	0	0	0	0	0	0	0	0	0	0	0	0	0	0	0	0	0	0
2022-10-14 18:27:15	9	C	Control	2022-09-26	78	0	0	0	0	0	0	0	0	0	0	0	0	0	0	0	0	0	0	0	0	0	0
2022-10-14 18:27:39	9	C	Control	2022-09-27	79	0	0	0	0	0	0	0	0	0	0	0	0	0	0	0	0	0	0	0	0	0	0
2022-10-14 18:28:08	9	C	Control	2022-09-28	80	0	0	0	0	0	0	0	0	0	0	0	0	0	0	0	0	0	0	0	0	0	0
2022-10-14 18:28:40	9	C	Control	2022-09-29	81	0	0	0	0	0	0	0	0	0	0	0	0	0	0	0	0	0	0	0	0	0	0
2022-10-14 18:29:14	9	C	Control	2022-09-30	82	0	0	0	0	0	0	0	0	0	0	0	0	0	0	0	0	0	0	0	0	0	0
2022-10-14 18:29:43	9	C	Control	2022-10-01	83	0	0	0	0	0	0	0	0	0	0	0	0	0	0	0	0	0	0	0	0	0	0
2022-10-14 18:30:38	9	C	Control	2022-10-02	84	0	0	0	0	0	0	0	0	0	0	0	0	0	0	0	0	0	0	0	0	0	0
2022-10-20 21:53:46	9	C	Control	2022-07-17	7	0	0	0	0	0	0	0	0	0	0	0	0	0	0	0	0	0	0	0	0	0	0
2022-10-20 21:54:21	9	C	Control	2022-07-18	8	0	0	0	0	0	0	0	0	0	0	0	0	0	0	0	0	0	0	0	0	0	0
2022-10-14 18:36:34	10	Z	Test	2022-07-11	1	0	0	0	0	0	0	0	0	0	0	0	0	0	0	0	0	0	0	0	0	0	0
2022-10-14 18:37:43	10	Z	Test	2022-07-12	2	0	0	0	0	0	0	0	0	0	0	0	0	0	0	0	0	0	0	0	0	0	0
2022-10-14 18:38:31	10	Z	Test	2022-07-14	4	0	0	0	0	0	0	0	0	0	0	0	0	0	0	0	0	0	0	0	0	0	0
2022-10-14 18:39:00	10	Z	Test	2022-07-15	5	0	0	0	0	0	0	0	0	0	0	0	0	0	0	0	0	0	0	0	0	0	0
2022-10-14 18:39:34	10	Z	Test	2022-07-16	6	0	0	0	0	0	0	0	0	0	0	0	0	0	0	0	0	0	0	0	0	0	0
2022-10-14 18:39:57	10	Z	Test	2022-07-17	7	0	0	0	0	0	0	0	0	0	0	0	0	0	0	0	0	0	0	0	0	0	0
2022-10-14 18:40:45	10	Z	Test	2022-07-18	8	2	2	0	0	2	0	0	0	0	0	0	1	1	0	0	1	0	0	0	0	0	0
2022-10-14 18:41:56	10	Z	Test	2022-07-19	9	1	1	0	0	0	0	0	0	0	0	0	1	1	0	0	0	0	0	0	0	0	0
2022-10-14 18:42:21	10	Z	Test	2022-07-20	10	0	0	0	0	0	0	0	0	0	0	0	0	0	0	0	0	0	0	0	0	0	0
2022-10-14 18:43:10	10	Z	Test	2022-07-21	11	0	0	0	0	0	0	0	0	0	0	0	0	0	0	0	0	0	0	0	0	0	0
2022-10-14 18:43:39	10	Z	Test	2022-07-22	12	0	0	0	0	0	0	0	0	0	0	0	0	0	0	0	0	0	0	0	0	0	0
2022-10-14 18:44:12	10	Z	Test	2022-07-23	13	0	0	0	0	0	0	0	0	0	0	0	0	0	0	0	0	0	0	0	0	0	0
2022-10-14 18:44:51	10	Z	Test	2022-07-24	14	0	0	0	0	0	0	0	0	0	0	0	0	0	0	0	0	0	0	0	0	0	0
2022-10-14 18:45:15	10	Z	Test	2022-07-25	15	0	0	0	0	0	0	0	0	0	0	0	0	0	0	0	0	0	0	0	0	0	0
2022-10-14 18:46:45	10	Z	Test	2022-07-26	16	0	0	0	0	0	0	0	0	0	0	0	0	0	0	0	0	0	0	0	0	0	0
2022-10-14 18:47:09	10	Z	Test	2022-07-27	17	0	0	0	0	0	0	0	0	0	0	0	0	0	0	0	0	0	0	0	0	0	0
2022-10-14 18:47:55	10	Z	Test	2022-07-28	18	0	0	0	0	0	0	0	0	0	0	0	0	0	0	0	0	0	0	0	0	0	0
2022-10-14 18:48:24	10	Z	Test	2022-07-29	19	0	0	0	0	0	0	0	0	0	0	0	0	0	0	0	0	0	0	0	0	0	0
2022-10-14 18:49:06	10	Z	Test	2022-07-30	20	0	0	0	0	0	0	0	0	0	0	0	0	0	0	0	0	0	0	0	0	0	0
2022-10-14 18:49:28	10	Z	Test	2022-07-31	21	0	0	0	0	0	0	0	0	0	0	0	0	0	0	0	0	0	0	0	0	0	0
2022-10-14 18:50:02	10	Z	Test	2022-08-01	22	0	0	0	0	0	0	0	0	0	0	0	0	0	0	0	0	0	0	0	0	0	0
2022-10-14 18:50:49	10	Z	Test	2022-08-02	23	0	0	0	0	0	0	0	0	0	0	0	0	0	0	0	0	0	0	0	0	0	0
2022-10-14 18:51:13	10	Z	Test	2022-08-03	24	0	0	0	0	0	0	0	0	0	0	0	0	0	0	0	0	0	0	0	0	0	0
2022-10-14 18:51:40	10	Z	Test	2022-08-04	25	0	0	0	0	0	0	0	0	0	0	0	0	0	0	0	0	0	0	0	0	0	0
2022-10-14 18:52:04	10	Z	Test	2022-08-05	26	0	0	0	0	0	0	0	0	0	0	0	0	0	0	0	0	0	0	0	0	0	0
2022-10-14 18:53:29	10	Z	Test	2022-08-06	27	1	1	1	0	1	1	0	0	0	0	0	1	1	1	0	1	1	0	0	0	0	0
2022-10-14 18:54:07	10	Z	Test	2022-08-07	28	1	1	1	0	1	1	0	0	0	0	0	1	1	1	0	1	1	0	0	0	0	0
2022-10-14 18:55:02	10	Z	Test	2022-08-08	29	1	1	0	0	0	0	0	0	0	0	0	1	1	0	0	0	0	0	0	0	0	0
2022-10-14 18:55:35	10	Z	Test	2022-08-09	30	0	0	0	0	0	0	0	0	0	0	0	0	0	0	0	0	0	0	0	0	0	0
2022-10-14 18:56:00	10	Z	Test	2022-08-10	31	0	0	0	0	0	0	0	0	0	0	0	0	0	0	0	0	0	0	0	0	0	0
2022-10-14 18:56:23	10	Z	Test	2022-08-11	32	0	0	0	0	0	0	0	0	0	0	0	0	0	0	0	0	0	0	0	0	0	0
2022-10-14 18:56:45	10	Z	Test	2022-08-12	33	0	0	0	0	0	0	0	0	0	0	0	0	0	0	0	0	0	0	0	0	0	0
2022-10-14 18:57:14	10	Z	Test	2022-08-13	34	0	0	0	0	0	0	0	0	0	0	0	0	0	0	0	0	0	0	0	0	0	0
2022-10-14 18:58:28	10	Z	Test	2022-08-14	35	0	0	0	0	0	0	0	0	0	0	0	0	0	0	0	0	0	0	0	0	0	0
2022-10-14 19:06:26	10	Z	Test	2022-08-15	36	0	0	0	0	0	0	0	0	0	0	0	0	0	0	0	0	0	0	0	0	0	0
2022-10-14 19:06:59	10	Z	Test	2022-08-16	37	0	0	0	0	0	0	0	0	0	0	0	0	0	0	0	0	0	0	0	0	0	0
2022-10-14 19:07:26	10	Z	Test	2022-08-17	38	0	0	0	0	0	0	0	0	0	0	0	0	0	0	0	0	0	0	0	0	0	0
2022-10-14 19:08:25	10	Z	Test	2022-08-18	39	0	0	0	0	0	0	0	0	0	0	0	0	0	0	0	0	0	0	0	0	0	0
2022-10-14 19:08:50	10	Z	Test	2022-08-19	40	0	0	0	0	0	0	0	0	0	0	0	0	0	0	0	0	0	0	0	0	0	0
2022-10-14 19:09:16	10	Z	Test	2022-08-20	41	0	0	0	0	0	0	0	0	0	0	0	0	0	0	0	0	0	0	0	0	0	0
2022-10-14 19:09:46	10	Z	Test	2022-08-21	42	0	0	0	0	0	0	0	0	0	0	0	0	0	0	0	0	0	0	0	0	0	0
2022-10-14 19:10:29	10	Z	Test	2022-08-22	43	0	0	0	0	0	0	0	0	0	0	0	0	0	0	0	0	0	0	0	0	0	0
2022-10-14 19:11:07	10	Z	Test	2022-08-23	44	0	0	0	0	0	0	0	0	0	0	0	0	0	0	0	0	0	0	0	0	0	0
2022-10-14 19:12:04	10	Z	Test	2022-08-24	45	0	0	0	0	0	0	0	0	0	0	0	0	0	0	0	0	0	0	0	0	0	0
2022-10-14 19:12:36	10	Z	Test	2022-08-25	46	0	0	0	0	0	0	0	0	0	0	0	0	0	0	0	0	0	0	0	0	0	0
2022-10-14 19:12:55	10	Z	Test	2022-08-26	47	0	0	0	0	0	0	0	0	0	0	0	0	0	0	0	0	0	0	0	0	0	0
2022-10-14 19:13:25	10	Z	Test	2022-08-27	48	0	0	0	0	0	0	0	0	0	0	0	0	0	0	0	0	0	0	0	0	0	0
2022-10-14 19:13:46	10	Z	Test	2022-08-28	49	0	0	0	0	0	0	0	0	0	0	0	0	0	0	0	0	0	0	0	0	0	0
2022-10-14 19:14:12	10	Z	Test	2022-08-29	50	0	0	0	0	0	0	0	0	0	0	0	0	0	0	0	0	0	0	0	0	0	0
2022-10-14 19:14:43	10	Z	Test	2022-08-30	51	0	0	0	0	0	0	0	0	0	0	0	0	0	0	0	0	0	0	0	0	0	0
2022-10-14 19:15:06	10	Z	Test	2022-08-31	52	0	0	0	0	0	0	0	0	0	0	0	0	0	0	0	0	0	0	0	0	0	0
2022-10-14 19:15:43	10	Z	Test	2022-09-01	53	0	0	0	0	0	0	0	0	0	0	0	0	0	0	0	0	0	0	0	0	0	0
2022-10-14 19:16:05	10	Z	Test	2022-09-02	54	0	0	0	0	0	0	0	0	0	0	0	0	0	0	0	0	0	0	0	0	0	0
2022-10-14 19:16:37	10	Z	Test	2022-09-03	55	0	0	0	0	0	0	0	0	0	0	0	0	0	0	0	0	0	0	0	0	0	0
2022-10-14 19:17:05	10	Z	Test	2022-09-04	56	0	0	0	0	0	0	0	0	0	0	0	0	0	0	0	0	0	0	0	0	0	0
2022-10-14 19:17:34	10	Z	Test	2022-09-05	57	0	0	0	0	0	0	0	0	0	0	0	0	0	0	0	0	0	0	0	0	0	0
2022-10-14 19:18:24	10	Z	Test	2022-09-06	58	0	0	0	0	0	0	0	0	0	0	0	0	0	0	0	0	0	0	0	0	0	0
2022-10-14 19:18:49	10	Z	Test	2022-09-07	59	0	0	0	0	0	0	0	0	0	0	0	0	0	0	0	0	0	0	0	0	0	0
2022-10-14 19:19:13	10	Z	Test	2022-09-08	60	0	0	0	0	0	0	0	0	0	0	0	0	0	0	0	0	0	0	0	0	0	0
2022-10-14 19:19:37	10	Z	Test	2022-09-09	61	0	0	0	0	0	0	0	0	0	0	0	0	0	0	0	0	0	0	0	0	0	0
2022-10-14 19:20:06	10	Z	Test	2022-09-10	62	0	0	0	0	0	0	0	0	0	0	0	0	0	0	0	0	0	0	0	0	0	0
2022-10-14 19:20:30	10	Z	Test	2022-09-11	63	0	0	0	0	0	0	0	0	0	0	0	0	0	0	0	0	0	0	0	0	0	0
2022-10-14 19:21:08	10	Z	Test	2022-09-12	64	0	0	0	0	0	0	0	0	0	0	0	0	0	0	0	0	0	0	0	0	0	0
2022-10-14 19:21:48	10	Z	Test	2022-09-13	65	0	0	0	0	0	0	0	0	0	0	0	0	0	0	0	0	0	0	0	0	0	0
2022-10-14 19:22:18	10	Z	Test	2022-09-14	66	0	0	0	0	0	0	0	0	0	0	0	0	0	0	0	0	0	0	0	0	0	0
2022-10-14 19:22:43	10	Z	Test	2022-09-15	67	0	0	0	0	0	0	0	0	0	0	0	0	0	0	0	0	0	0	0	0	0	0
2022-10-14 19:23:09	10	Z	Test	2022-09-16	68	0	0	0	0	0	0	0	0	0	0	0	0	0	0	0	0	0	0	0	0	0	0
2022-10-14 19:23:53	10	Z	Test	2022-09-17	69	0	0	0	0	0	0	0	0	0	0	0	0	0	0	0	0	0	0	0	0	0	0
2022-10-14 19:24:18	10	Z	Test	2022-09-18	70	0	0	0	0	0	0	0	0	0	0	0	0	0	0	0	0	0	0	0	0	0	0
2022-10-14 19:24:49	10	Z	Test	2022-09-19	71	0	0	0	0	0	0	0	0	0	0	0	0	0	0	0	0	0	0	0	0	0	0
2022-10-14 19:25:26	10	Z	Test	2022-09-20	72	0	0	0	0	0	0	0	0	0	0	0	0	0	0	0	0	0	0	0	0	0	0
2022-10-14 19:25:47	10	Z	Test	2022-09-21	73	0	0	0	0	0	0	0	0	0	0	0	0	0	0	0	0	0	0	0	0	0	0
2022-10-14 19:26:14	10	Z	Test	2022-09-22	74	0	0	0	0	0	0	0	0	0	0	0	0	0	0	0	0	0	0	0	0	0	0
2022-10-14 19:26:38	10	Z	Test	2022-09-23	75	0	0	0	0	0	0	0	0	0	0	0	0	0	0	0	0	0	0	0	0	0	0
2022-10-14 19:27:05	10	Z	Test	2022-09-29	76	0	0	0	0	0	0	0	0	0	0	0	0	0	0	0	0	0	0	0	0	0	0
2022-10-14 19:27:35	10	Z	Test	2022-09-25	77	0	0	0	0	0	0	0	0	0	0	0	0	0	0	0	0	0	0	0	0	0	0
2022-10-14 19:27:58	10	Z	Test	2022-09-26	78	0	0	0	0	0	0	0	0	0	0	0	0	0	0	0	0	0	0	0	0	0	0
2022-10-14 19:28:28	10	Z	Test	2022-09-27	79	0	0	0	0	0	0	0	0	0	0	0	0	0	0	0	0	0	0	0	0	0	0
2022-10-14 19:29:02	10	Z	Test	2022-09-28	80	0	0	0	0	0	0	0	0	0	0	0	0	0	0	0	0	0	0	0	0	0	0
2022-10-14 19:29:25	10	Z	Test	2022-09-29	81	0	0	0	0	0	0	0	0	0	0	0	0	0	0	0	0	0	0	0	0	0	0
2022-10-14 19:29:46	10	Z	Test	2022-09-30	82	0	0	0	0	0	0	0	0	0	0	0	0	0	0	0	0	0	0	0	0	0	0
2022-10-14 19:30:14	10	Z	Test	2022-10-01	83	0	0	0	0	0	0	0	0	0	0	0	0	0	0	0	0	0	0	0	0	0	0
2022-10-14 19:30:35	10	Z	Test	2022-10-02	84	0	0	0	0	0	0	0	0	0	0	0	0	0	0	0	0	0	0	0	0	0	0
2022-10-14 19:30:59	10	Z	Test	2022-10-03	85	0	0	0	0	0	0	0	0	0	0	0	0	0	0	0	0	0	0	0	0	0	0
2022-10-20 21:58:51	10	Z	Test	2022-07-13	3	0	0	0	0	0	0	0	0	0	0	0	0	0	0	0	0	0	0	0	0	0	0
2022-10-14 20:21:16	11	Z	Test	2022-07-11	1	0	0	1	0	0	0	0	0	0	0	0	0	0	1	0	0	0	0	0	0	0	0
2022-10-14 20:22:26	11	Z	Test	2022-07-12	2	0	0	0	0	0	0	0	0	0	0	0	0	0	0	0	0	0	0	0	0	0	0
2022-10-14 20:23:47	11	Z	Test	2022-07-14	4	0	0	0	0	0	0	0	0	0	0	0	0	0	0	0	0	0	0	0	0	0	0
2022-10-14 20:24:13	11	Z	Test	2022-07-15	5	0	0	0	0	0	0	0	0	0	0	0	0	0	0	0	0	0	0	0	0	0	0
2022-10-14 20:25:33	11	Z	Test	2022-07-16	6	2	1	2	4	6	5	5	4	6	0	4	1	1	1	1	1	1	1	1	1	0	1
2022-10-14 20:26:26	11	Z	Test	2022-07-17	7	5	2	2	2	7	7	7	7	5	0	3	1	1	1	1	1	1	1	1	1	0	1
2022-10-14 20:27:36	11	Z	Test	2022-07-18	8	3	3	1	5	1	2	3	2	4	0	1	1	1	1	1	1	1	1	1	1	0	1
2022-10-14 20:28:22	11	Z	Test	2022-07-19	9	1	0	1	1	0	1	0	0	0	0	1	1	0	1	1	0	1	0	0	0	0	1
2022-10-14 20:29:06	11	Z	Test	2022-07-20	10	0	1	0	1	0	0	0	0	0	0	0	0	1	0	1	0	0	0	0	0	0	0
2022-10-14 20:29:44	11	Z	Test	2022-07-21	11	1	2	0	2	0	0	2	0	0	0	0	1	1	0	1	0	0	1	0	0	0	0
2022-10-14 20:30:24	11	Z	Test	2022-07-22	12	0	1	0	0	0	0	0	0	0	0	0	0	1	0	0	0	0	0	0	0	0	0
2022-10-14 20:31:03	11	Z	Test	2022-07-23	13	0	0	0	1	0	0	0	0	0	0	0	0	0	0	1	0	0	0	0	0	0	0
2022-10-14 20:31:42	11	Z	Test	2022-07-24	14	0	1	1	0	0	0	0	0	0	0	0	0	1	1	0	0	0	0	0	0	0	0
2022-10-14 20:32:06	11	Z	Test	2022-07-25	15	0	0	0	0	0	0	0	0	0	0	0	0	0	0	0	0	0	0	0	0	0	0
2022-10-14 20:32:45	11	Z	Test	2022-07-26	16	0	0	0	0	0	0	0	0	0	0	0	0	0	0	0	0	0	0	0	0	0	0
2022-10-14 20:33:07	11	Z	Test	2022-07-27	17	0	0	0	0	0	0	0	0	0	0	0	0	0	0	0	0	0	0	0	0	0	0
2022-10-14 20:33:37	11	Z	Test	2022-07-28	18	0	0	0	0	0	0	0	0	0	0	0	0	0	0	0	0	0	0	0	0	0	0
2022-10-14 20:33:57	11	Z	Test	2022-07-29	19	0	0	0	0	0	0	0	0	0	0	0	0	0	0	0	0	0	0	0	0	0	0
2022-10-14 20:34:23	11	Z	Test	2022-07-30	20	0	0	0	0	0	0	0	0	0	0	0	0	0	0	0	0	0	0	0	0	0	0
2022-10-14 20:34:45	11	Z	Test	2022-07-31	21	0	0	0	0	0	0	0	0	0	0	0	0	0	0	0	0	0	0	0	0	0	0
2022-10-14 20:35:10	11	Z	Test	2022-08-01	22	0	0	0	0	0	0	0	0	0	0	0	0	0	0	0	0	0	0	0	0	0	0
2022-10-14 20:35:42	11	Z	Test	2022-08-02	23	0	0	0	0	0	0	0	0	0	0	0	0	0	0	0	0	0	0	0	0	0	0
2022-10-14 20:36:04	11	Z	Test	2022-08-03	24	0	0	0	0	0	0	0	0	0	0	0	0	0	0	0	0	0	0	0	0	0	0
2022-10-14 20:36:27	11	Z	Test	2022-08-04	25	0	0	0	0	0	0	0	0	0	0	0	0	0	0	0	0	0	0	0	0	0	0
2022-10-14 20:36:53	11	Z	Test	2022-08-05	26	0	0	0	0	0	0	0	0	0	0	0	0	0	0	0	0	0	0	0	0	0	0
2022-10-14 20:37:21	11	Z	Test	2022-08-06	27	0	0	0	0	0	0	0	0	0	0	0	0	0	0	0	0	0	0	0	0	0	0
2022-10-14 20:37:42	11	Z	Test	2022-08-07	28	0	0	0	0	0	0	0	0	0	0	0	0	0	0	0	0	0	0	0	0	0	0
2022-10-14 20:38:26	11	Z	Test	2022-08-08	29	0	0	0	0	0	0	0	0	0	0	0	0	0	0	0	0	0	0	0	0	0	0
2022-10-14 20:38:52	11	Z	Test	2022-08-09	30	0	0	0	0	0	0	0	0	0	0	0	0	0	0	0	0	0	0	0	0	0	0
2022-10-14 20:39:16	11	Z	Test	2022-08-10	31	0	0	0	0	0	0	0	0	0	0	0	0	0	0	0	0	0	0	0	0	0	0
2022-10-14 20:39:46	11	Z	Test	2022-08-11	32	0	0	0	0	0	0	0	0	0	0	0	0	0	0	0	0	0	0	0	0	0	0
2022-10-14 20:40:16	11	Z	Test	2022-08-12	33	0	0	0	0	0	0	0	0	0	0	0	0	0	0	0	0	0	0	0	0	0	0
2022-10-14 20:40:48	11	Z	Test	2022-08-13	34	0	0	0	0	0	0	0	0	0	0	0	0	0	0	0	0	0	0	0	0	0	0
2022-10-14 20:41:10	11	Z	Test	2022-08-14	35	0	0	0	0	0	0	0	0	0	0	0	0	0	0	0	0	0	0	0	0	0	0
2022-10-14 20:42:16	11	Z	Test	2022-08-15	36	0	0	0	0	0	0	0	0	0	0	0	0	0	0	0	0	0	0	0	0	0	0
2022-10-14 20:42:41	11	Z	Test	2022-08-16	37	0	0	0	0	0	0	0	0	0	0	0	0	0	0	0	0	0	0	0	0	0	0
2022-10-14 20:43:01	11	Z	Test	2022-08-17	38	0	0	0	0	0	0	0	0	0	0	0	0	0	0	0	0	0	0	0	0	0	0
2022-10-14 20:43:23	11	Z	Test	2022-08-18	39	0	0	0	0	0	0	0	0	0	0	0	0	0	0	0	0	0	0	0	0	0	0
2022-10-14 20:43:44	11	Z	Test	2022-08-19	40	0	0	0	0	0	0	0	0	0	0	0	0	0	0	0	0	0	0	0	0	0	0
2022-10-14 20:44:20	11	Z	Test	2022-08-20	41	0	0	0	0	0	0	0	0	0	0	0	0	0	0	0	0	0	0	0	0	0	0
2022-10-14 20:44:44	11	Z	Test	2022-08-21	42	0	0	0	0	0	0	0	0	0	0	0	0	0	0	0	0	0	0	0	0	0	0
2022-10-14 20:45:22	11	Z	Test	2022-08-23	44	0	0	0	0	0	0	0	0	0	0	0	0	0	0	0	0	0	0	0	0	0	0
2022-10-14 20:45:43	11	Z	Test	2022-08-24	45	0	0	0	0	0	0	0	0	0	0	0	0	0	0	0	0	0	0	0	0	0	0
2022-10-14 20:46:08	11	Z	Test	2022-08-25	46	0	0	0	0	0	0	0	0	0	0	0	0	0	0	0	0	0	0	0	0	0	0
2022-10-14 20:46:30	11	Z	Test	2022-08-26	47	0	0	0	0	0	0	0	0	0	0	0	0	0	0	0	0	0	0	0	0	0	0
2022-10-14 20:47:12	11	Z	Test	2022-08-27	48	0	0	0	0	0	0	0	0	0	0	0	0	0	0	0	0	0	0	0	0	0	0
2022-10-14 20:47:33	11	Z	Test	2022-08-28	49	0	0	0	0	0	0	0	0	0	0	0	0	0	0	0	0	0	0	0	0	0	0
2022-10-14 20:48:03	11	Z	Test	2022-08-29	50	0	0	0	0	0	0	0	0	0	0	0	0	0	0	0	0	0	0	0	0	0	0
2022-10-14 20:48:31	11	Z	Test	2022-08-30	51	0	0	0	0	0	0	0	0	0	0	0	0	0	0	0	0	0	0	0	0	0	0
2022-10-14 20:48:54	11	Z	Test	2022-08-31	52	0	0	0	0	0	0	0	0	0	0	0	0	0	0	0	0	0	0	0	0	0	0
2022-10-14 20:49:18	11	Z	Test	2022-09-01	53	0	0	0	0	0	0	0	0	0	0	0	0	0	0	0	0	0	0	0	0	0	0
2022-10-14 20:49:38	11	Z	Test	2022-09-02	54	0	0	0	0	0	0	0	0	0	0	0	0	0	0	0	0	0	0	0	0	0	0
2022-10-14 20:50:13	11	Z	Test	2022-09-03	55	0	0	0	0	0	0	0	0	0	0	0	0	0	0	0	0	0	0	0	0	0	0
2022-10-14 20:50:37	11	Z	Test	2022-09-04	56	0	0	0	0	0	0	0	0	0	0	0	0	0	0	0	0	0	0	0	0	0	0
2022-10-14 20:50:59	11	Z	Test	2022-09-05	57	0	0	0	0	0	0	0	0	0	0	0	0	0	0	0	0	0	0	0	0	0	0
2022-10-14 20:51:27	11	Z	Test	2022-09-06	58	0	0	0	0	0	0	0	0	0	0	0	0	0	0	0	0	0	0	0	0	0	0
2022-10-14 20:52:03	11	Z	Test	2022-09-07	59	0	0	0	0	0	0	0	0	0	0	0	0	0	0	0	0	0	0	0	0	0	0
2022-10-14 20:52:24	11	Z	Test	2022-09-08	60	0	0	0	0	0	0	0	0	0	0	0	0	0	0	0	0	0	0	0	0	0	0
2022-10-14 20:52:44	11	Z	Test	2022-09-09	61	0	0	0	0	0	0	0	0	0	0	0	0	0	0	0	0	0	0	0	0	0	0
2022-10-14 20:53:06	11	Z	Test	2022-09-10	62	0	0	0	0	0	0	0	0	0	0	0	0	0	0	0	0	0	0	0	0	0	0
2022-10-14 20:53:28	11	Z	Test	2022-09-11	63	0	0	0	0	0	0	0	0	0	0	0	0	0	0	0	0	0	0	0	0	0	0
2022-10-14 20:58:54	11	Z	Test	2022-09-12	64	0	0	0	0	0	0	0	0	0	0	0	0	0	0	0	0	0	0	0	0	0	0
2022-10-14 20:59:34	11	Z	Test	2022-09-13	65	0	0	0	0	0	0	0	0	0	0	0	0	0	0	0	0	0	0	0	0	0	0
2022-10-14 20:59:58	11	Z	Test	2022-09-14	66	0	0	0	0	0	0	0	0	0	0	0	0	0	0	0	0	0	0	0	0	0	0
2022-10-14 21:00:22	11	Z	Test	2022-09-15	67	0	0	0	0	0	0	0	0	0	0	0	0	0	0	0	0	0	0	0	0	0	0
2022-10-14 21:01:00	11	Z	Test	2022-09-16	68	0	0	0	0	0	0	0	0	0	0	0	0	0	0	0	0	0	0	0	0	0	0
2022-10-14 21:01:21	11	Z	Test	2022-09-17	69	0	0	0	0	0	0	0	0	0	0	0	0	0	0	0	0	0	0	0	0	0	0
2022-10-14 21:01:50	11	Z	Test	2022-09-18	70	0	0	0	0	0	0	0	0	0	0	0	0	0	0	0	0	0	0	0	0	0	0
2022-10-14 21:02:12	11	Z	Test	2022-09-19	71	0	0	0	0	0	0	0	0	0	0	0	0	0	0	0	0	0	0	0	0	0	0
2022-10-14 21:02:42	11	Z	Test	2022-09-20	72	0	0	0	0	0	0	0	0	0	0	0	0	0	0	0	0	0	0	0	0	0	0
2022-10-14 21:03:05	11	Z	Test	2022-09-21	73	0	0	0	0	0	0	0	0	0	0	0	0	0	0	0	0	0	0	0	0	0	0
2022-10-14 21:03:43	11	Z	Test	2022-09-22	74	0	0	0	0	0	0	0	0	0	0	0	0	0	0	0	0	0	0	0	0	0	0
2022-10-14 21:04:07	11	Z	Test	2022-09-23	75	0	0	0	0	0	0	0	0	0	0	0	0	0	0	0	0	0	0	0	0	0	0
2022-10-14 21:04:31	11	Z	Test	2022-09-24	76	0	0	0	0	0	0	0	0	0	0	0	0	0	0	0	0	0	0	0	0	0	0
2022-10-14 21:04:52	11	Z	Test	2022-09-25	77	0	0	0	0	0	0	0	0	0	0	0	0	0	0	0	0	0	0	0	0	0	0
2022-10-14 21:05:21	11	Z	Test	2022-09-26	78	0	0	0	0	0	0	0	0	0	0	0	0	0	0	0	0	0	0	0	0	0	0
2022-10-14 21:06:07	11	Z	Test	2022-09-27	79	0	0	0	0	0	0	0	0	0	0	0	0	0	0	0	0	0	0	0	0	0	0
2022-10-14 21:06:43	11	Z	Test	2022-09-28	80	0	0	0	0	0	0	0	0	0	0	0	0	0	0	0	0	0	0	0	0	0	0
2022-10-14 21:07:06	11	Z	Test	2022-09-29	81	0	0	0	0	0	0	0	0	0	0	0	0	0	0	0	0	0	0	0	0	0	0
2022-10-14 21:07:54	11	Z	Test	2022-09-30	82	0	0	0	0	0	0	0	0	0	0	0	0	0	0	0	0	0	0	0	0	0	0
2022-10-14 21:08:21	11	Z	Test	2022-10-01	83	0	0	0	0	0	0	0	0	0	0	0	0	0	0	0	0	0	0	0	0	0	0
2022-10-14 21:08:45	11	Z	Test	2022-10-02	84	0	0	0	0	0	0	0	0	0	0	0	0	0	0	0	0	0	0	0	0	0	0
2022-10-14 21:09:17	11	Z	Test	2022-10-03	85	0	0	0	0	0	0	0	0	0	0	0	0	0	0	0	0	0	0	0	0	0	0
2022-10-20 22:56:02	11	Z	Test	2022-07-13	3	0	0	0	0	0	0	0	0	0	0	0	0	0	0	0	0	0	0	0	0	0	0
2022-10-20 23:05:14	11	Z	Test	2022-08-22	43	0	0	0	0	0	0	0	0	0	0	0	0	0	0	0	0	0	0	0	0	0	0
2022-10-15 09:20:31	12	C	Control	2022-07-11	1	1	0	0	0	1	0	0	0	3	0	0	1	0	0	0	1	0	0	0	1	0	0
2022-10-15 09:21:25	12	C	Control	2022-07-12	2	1	1	0	0	1	0	0	1	3	0	1	1	1	0	0	1	0	0	1	1	0	1
2022-10-15 09:22:04	12	C	Control	2022-07-13	3	1	1	0	0	0	0	0	1	1	0	1	1	1	0	0	0	0	0	1	1	0	1
2022-10-15 09:23:34	12	C	Control	2022-07-14	4	0	0	0	0	0	0	0	0	0	0	1	0	0	0	0	0	0	0	0	0	0	1
2022-10-15 09:31:03	12	C	Control	2022-07-15	5	0	0	0	0	0	1	0	0	0	0	1	0	0	0	0	0	1	0	0	0	0	1
2022-10-15 09:31:44	12	C	Control	2022-07-16	6	0	1	0	0	0	0	0	1	1	0	1	0	1	0	0	0	0	0	1	1	0	1
2022-10-15 09:32:17	12	C	Control	2022-07-17	7	0	1	0	0	0	0	0	1	1	0	0	0	1	0	0	0	0	0	1	1	0	0
2022-10-16 16:56:15	12	C	Control	2022-07-18	8	0	1	0	0	0	0	0	0	1	0	0	0	1	0	0	0	0	0	0	1	0	0
2022-10-16 16:56:56	12	C	Control	2022-07-19	9	0	0	0	0	0	0	0	1	3	0	0	0	0	0	0	0	0	0	1	1	0	0
2022-10-16 16:57:15	12	C	Control	2022-07-20	10	0	0	0	0	0	0	0	0	0	0	0	0	0	0	0	0	0	0	0	0	0	0
2022-10-16 16:57:41	12	C	Control	2022-07-21	11	0	0	0	0	0	0	0	0	0	0	0	0	0	0	0	0	0	0	0	0	0	0
2022-10-16 16:58:15	12	C	Control	2022-07-22	12	0	0	0	0	0	0	0	0	0	0	0	0	0	0	0	0	0	0	0	0	0	0
2022-10-16 16:58:42	12	C	Control	2022-07-23	13	0	0	0	0	0	0	0	0	0	0	0	0	0	0	0	0	0	0	0	0	0	0
2022-10-16 16:59:21	12	C	Control	2022-07-24	14	0	0	0	0	0	0	0	2	2	0	0	0	0	0	0	0	0	0	1	1	0	0
2022-10-16 17:00:08	12	C	Control	2022-07-25	15	1	0	0	0	1	0	0	3	1	0	0	1	0	0	0	1	0	0	1	1	0	0
2022-10-16 17:02:36	12	C	Control	2022-07-26	16	1	0	0	0	1	0	0	1	1	0	0	1	0	0	0	1	0	0	1	1	0	0
2022-10-16 17:03:09	12	C	Control	2022-07-27	17	1	0	0	0	1	0	0	1	1	0	0	1	0	0	0	1	0	0	1	1	0	0
2022-10-16 17:03:46	12	C	Control	2022-07-28	18	1	0	0	0	0	0	0	1	1	0	0	1	0	0	0	0	0	0	1	1	0	0
2022-10-16 17:04:33	12	C	Control	2022-07-29	19	1	0	0	0	0	0	0	1	0	0	0	1	0	0	0	0	0	0	1	0	0	0
2022-10-16 17:05:21	12	C	Control	2022-07-30	20	1	0	0	0	1	0	0	1	1	0	0	1	0	0	0	1	0	0	1	1	0	0
2022-10-16 17:05:58	12	C	Control	2022-07-31	21	1	0	0	0	3	0	0	3	1	0	0	1	0	0	0	1	0	0	1	1	0	0
2022-10-16 17:06:23	12	C	Control	2022-08-01	22	0	0	0	0	0	0	0	0	0	0	0	0	0	0	0	0	0	0	0	0	0	0
2022-10-16 17:07:01	12	C	Control	2022-08-02	23	0	0	0	0	0	0	0	1	1	0	0	0	0	0	0	0	0	0	1	1	0	0
2022-10-16 17:07:48	12	C	Control	2022-08-03	24	1	0	0	0	0	0	0	0	3	0	0	1	0	0	0	0	0	0	0	1	0	0
2022-10-16 17:08:26	12	C	Control	2022-08-04	25	1	0	0	0	0	0	0	0	1	0	1	1	0	0	0	0	0	0	0	1	0	1
2022-10-16 17:09:07	12	C	Control	2022-08-05	26	1	0	0	0	0	0	0	1	1	0	3	1	0	0	0	0	0	0	1	1	0	1
2022-10-16 17:09:31	12	C	Control	2022-08-06	27	0	0	0	0	0	0	0	0	0	0	0	0	0	0	0	0	0	0	0	0	0	0
2022-10-16 17:09:58	12	C	Control	2022-08-07	28	0	0	0	0	0	0	0	0	0	0	0	0	0	0	0	0	0	0	0	0	0	0
2022-10-16 17:10:41	12	C	Control	2022-08-08	29	0	0	0	0	0	0	0	0	2	0	1	0	0	0	0	0	0	0	0	1	0	1
2022-10-16 17:11:08	12	C	Control	2022-08-09	30	0	0	0	0	0	0	0	0	0	0	0	0	0	0	0	0	0	0	0	0	0	0
2022-10-16 17:11:30	12	C	Control	2022-08-10	31	0	0	0	0	0	0	0	0	1	0	0	0	0	0	0	0	0	0	0	1	0	0
2022-10-16 17:11:52	12	C	Control	2022-08-11	32	0	0	0	0	0	0	0	0	0	0	0	0	0	0	0	0	0	0	0	0	0	0
2022-10-16 17:12:14	12	C	Control	2022-08-12	33	0	0	0	0	0	0	0	0	0	0	0	0	0	0	0	0	0	0	0	0	0	0
2022-10-16 17:12:49	12	C	Control	2022-08-13	34	0	0	0	0	0	0	0	1	1	0	1	0	0	0	0	0	0	0	1	1	0	1
2022-10-16 17:13:28	12	C	Control	2022-08-14	35	0	0	0	0	0	0	0	2	3	0	3	0	0	0	0	0	0	0	1	1	0	1
2022-10-16 17:38:47	12	C	Control	2022-08-15	36	0	0	0	0	0	0	0	0	0	0	0	0	0	0	0	0	0	0	0	0	0	0
2022-10-16 17:39:15	12	C	Control	2022-08-16	37	0	0	0	0	0	0	0	0	0	0	0	0	0	0	0	0	0	0	0	0	0	0
2022-10-16 17:40:00	12	C	Control	2022-08-17	38	0	0	0	0	0	0	0	1	0	0	0	0	0	0	0	0	0	0	1	0	0	0
2022-10-16 17:40:44	12	C	Control	2022-08-18	39	0	0	0	0	0	0	0	5	5	0	0	0	0	0	0	0	0	0	1	1	0	0
2022-10-16 17:41:28	12	C	Control	2022-08-19	40	3	0	0	0	0	0	0	5	5	0	0	1	0	0	0	0	0	0	1	1	0	0
2022-10-16 17:42:16	12	C	Control	2022-08-20	41	3	0	0	0	0	0	0	0	3	0	3	1	0	0	0	0	0	0	0	1	0	1
2022-10-16 17:42:56	12	C	Control	2022-08-21	42	1	0	0	0	0	0	0	0	3	0	0	1	0	0	0	0	0	0	0	1	0	0
2022-10-16 17:43:38	12	C	Control	2022-08-22	43	0	0	0	0	0	1	0	1	1	0	1	0	0	0	0	0	1	0	1	1	0	1
2022-10-16 22:21:06	12	C	Control	2022-08-23	44	0	0	0	0	0	1	0	0	0	0	0	0	0	0	0	0	1	0	0	0	0	0
2022-10-16 22:21:37	12	C	Control	2022-08-24	45	0	0	0	0	0	1	0	0	0	0	0	0	0	0	0	0	1	0	0	0	0	0
2022-10-16 22:22:20	12	C	Control	2022-08-25	46	0	0	0	0	0	1	0	1	0	0	0	0	0	0	0	0	1	0	1	0	0	0
2022-10-16 22:23:04	12	C	Control	2022-08-26	47	0	0	0	1	0	3	0	3	3	0	0	0	0	0	1	0	1	0	1	1	0	0
2022-10-16 22:24:00	12	C	Control	2022-08-27	48	0	0	0	0	0	5	0	3	3	0	3	0	0	0	0	0	1	0	1	1	0	1
2022-10-16 22:25:15	12	C	Control	2022-08-28	49	0	0	0	1	0	5	0	0	0	0	0	0	0	0	1	0	1	0	0	0	0	0
2022-10-16 22:25:46	12	C	Control	2022-08-29	50	0	0	0	0	0	0	0	0	0	0	0	0	0	0	0	0	0	0	0	0	0	0
2022-10-16 22:26:26	12	C	Control	2022-08-30	51	0	0	0	0	0	0	0	0	0	0	0	0	0	0	0	0	0	0	0	0	0	0
2022-10-16 22:26:54	12	C	Control	2022-08-31	52	0	0	0	0	0	0	0	0	0	0	0	0	0	0	0	0	0	0	0	0	0	0
2022-10-16 22:27:23	12	C	Control	2022-09-01	53	0	0	0	0	0	0	0	0	0	0	0	0	0	0	0	0	0	0	0	0	0	0
2022-10-16 22:28:01	12	C	Control	2022-09-02	54	0	0	0	0	0	0	0	1	0	0	0	0	0	0	0	0	0	0	1	0	0	0
2022-10-16 22:28:42	12	C	Control	2022-09-03	55	0	0	0	0	0	0	0	0	0	0	0	0	0	0	0	0	0	0	0	0	0	0
2022-10-16 22:29:18	12	C	Control	2022-09-04	56	0	0	0	0	0	0	0	1	1	0	0	0	0	0	0	0	0	0	1	1	0	0
2022-10-16 22:29:46	12	C	Control	2022-09-05	57	0	0	0	0	0	0	0	0	0	0	0	0	0	0	0	0	0	0	0	0	0	0
2022-10-16 22:30:29	12	C	Control	2022-09-06	58	0	0	0	0	0	0	0	0	0	0	0	0	0	0	0	0	0	0	0	0	0	0
2022-10-16 22:31:12	12	C	Control	2022-09-07	59	0	0	0	0	1	1	0	1	0	0	0	0	0	0	0	1	1	0	1	0	0	0
2022-10-16 22:31:58	12	C	Control	2022-09-08	60	1	0	0	0	1	3	0	3	3	0	0	1	0	0	0	1	1	0	1	1	0	0
2022-10-16 22:32:45	12	C	Control	2022-09-09	61	1	0	0	0	0	3	0	2	0	0	0	1	0	0	0	0	1	0	1	0	0	0
2022-10-16 22:33:24	12	C	Control	2022-09-10	62	0	0	0	0	0	0	0	0	0	0	0	0	0	0	0	0	0	0	0	0	0	0
2022-10-16 22:33:49	12	C	Control	2022-09-11	63	0	0	0	0	0	0	0	0	0	0	0	0	0	0	0	0	0	0	0	0	0	0
2022-10-16 22:36:02	12	C	Control	2022-09-12	64	0	0	0	0	0	0	0	0	0	0	0	0	0	0	0	0	0	0	0	0	0	0
2022-10-16 22:36:42	12	C	Control	2022-09-13	65	0	0	0	0	0	0	0	0	0	0	0	0	0	0	0	0	0	0	0	0	0	0
2022-10-16 22:37:29	12	C	Control	2022-09-14	66	0	0	0	0	0	0	0	2	0	0	0	0	0	0	0	0	0	0	1	0	0	0
2022-10-16 22:38:09	12	C	Control	2022-09-15	67	0	0	0	0	0	0	0	1	2	0	0	0	0	0	0	0	0	0	1	1	0	0
2022-10-16 22:38:34	12	C	Control	2022-09-16	68	0	0	0	0	0	0	0	0	0	0	0	0	0	0	0	0	0	0	0	0	0	0
2022-10-16 22:39:15	12	C	Control	2022-09-17	69	0	0	0	0	0	0	0	0	1	0	0	0	0	0	0	0	0	0	0	1	0	0
2022-10-16 22:39:49	12	C	Control	2022-09-18	70	0	0	0	0	0	0	0	0	0	0	0	0	0	0	0	0	0	0	0	0	0	0
2022-10-16 22:40:41	12	C	Control	2022-09-19	71	0	0	0	0	0	0	0	0	1	0	1	0	0	0	0	0	0	0	0	1	0	1
2022-10-16 22:41:31	12	C	Control	2022-09-20	72	0	0	0	0	0	0	0	1	0	0	0	0	0	0	0	0	0	0	1	0	0	0
2022-10-16 22:42:11	12	C	Control	2022-09-21	73	0	0	0	0	0	0	0	0	0	0	0	0	0	0	0	0	0	0	0	0	0	0
2022-10-16 22:42:40	12	C	Control	2022-09-22	74	0	0	0	0	0	0	0	0	0	0	0	0	0	0	0	0	0	0	0	0	0	0
2022-10-16 22:43:06	12	C	Control	2022-09-23	75	0	0	0	0	0	0	0	0	0	0	0	0	0	0	0	0	0	0	0	0	0	0
2022-10-16 22:43:55	12	C	Control	2022-09-24	76	0	0	0	0	0	0	0	3	3	0	3	0	0	0	0	0	0	0	1	1	0	1
2022-10-16 22:44:41	12	C	Control	2022-09-25	77	1	0	0	0	0	0	0	0	2	0	2	1	0	0	0	0	0	0	0	1	0	1
2022-10-16 22:45:21	12	C	Control	2022-09-26	78	0	0	0	0	0	0	0	0	2	0	0	0	0	0	0	0	0	0	0	1	0	0
2022-10-16 22:46:08	12	C	Control	2022-09-27	79	0	0	0	0	0	0	0	1	2	0	2	0	0	0	0	0	0	0	1	1	0	1
2022-10-16 22:46:51	12	C	Control	2022-09-28	80	0	0	0	0	0	0	0	0	0	0	1	0	0	0	0	0	0	0	0	0	0	1
2022-10-16 22:47:23	12	C	Control	2022-09-29	81	0	0	0	0	0	0	0	0	0	0	1	0	0	0	0	0	0	0	0	0	0	1
2022-10-16 22:47:58	12	C	Control	2022-09-30	82	0	0	0	0	0	0	0	0	0	0	1	0	0	0	0	0	0	0	0	0	0	1
2022-10-16 22:48:29	12	C	Control	2022-10-01	83	0	0	0	0	0	0	0	0	0	0	0	0	0	0	0	0	0	0	0	0	0	0
2022-10-16 22:48:55	12	C	Control	2022-10-02	84	0	0	0	0	0	0	0	0	0	0	0	0	0	0	0	0	0	0	0	0	0	0
2022-10-16 22:49:24	12	C	Control	2022-10-03	85	0	0	0	0	0	0	0	0	0	0	0	0	0	0	0	0	0	0	0	0	0	0
2022-10-17 06:56:07	13	Z	Test	2022-07-11	1	2	0	2	0	4	3	1	0	0	0	0	1	0	1	0	1	1	1	0	0	0	0
2022-10-17 06:57:10	13	Z	Test	2022-07-12	2	3	0	2	0	4	3	1	0	0	0	0	1	0	1	0	1	1	1	0	0	0	0
2022-10-17 06:57:55	13	Z	Test	2022-07-13	3	2	0	0	0	3	2	0	0	0	0	0	1	0	0	0	1	1	0	0	0	0	0
2022-10-17 06:58:39	13	Z	Test	2022-07-14	4	2	0	0	0	3	2	0	0	0	0	0	1	0	0	0	1	1	0	0	0	0	0
2022-10-17 06:59:22	13	Z	Test	2022-07-15	5	1	0	0	0	2	0	0	0	0	0	0	1	0	0	0	1	0	0	0	0	0	0
2022-10-17 06:59:59	13	Z	Test	2022-07-16	6	1	0	0	0	0	0	0	0	0	0	0	1	0	0	0	0	0	0	0	0	0	0
2022-10-17 07:00:25	13	Z	Test	2022-07-17	7	0	0	0	0	0	0	0	0	0	0	0	0	0	0	0	0	0	0	0	0	0	0
2022-10-17 07:00:50	13	Z	Test	2022-07-18	8	0	0	0	0	0	0	0	0	0	0	0	0	0	0	0	0	0	0	0	0	0	0
2022-10-17 07:01:30	13	Z	Test	2022-07-19	9	0	0	0	0	1	0	0	0	0	0	0	0	0	0	0	1	0	0	0	0	0	0
2022-10-17 07:02:05	13	Z	Test	2022-07-20	10	0	0	0	0	1	1	0	0	0	0	0	0	0	0	0	1	1	0	0	0	0	0
2022-10-17 07:02:32	13	Z	Test	2022-07-21	11	0	0	0	0	0	0	0	0	0	0	0	0	0	0	0	0	0	0	0	0	0	0
2022-10-17 07:02:55	13	Z	Test	2022-07-22	12	0	0	0	0	0	0	0	0	0	0	0	0	0	0	0	0	0	0	0	0	0	0
2022-10-17 07:03:23	13	Z	Test	2022-07-23	13	0	0	0	0	0	0	0	0	0	0	0	0	0	0	0	0	0	0	0	0	0	0
2022-10-17 07:03:51	13	Z	Test	2022-07-24	14	0	0	0	0	0	0	0	0	0	0	0	0	0	0	0	0	0	0	0	0	0	0
2022-10-17 07:04:25	13	Z	Test	2022-07-25	15	0	0	0	0	0	0	0	0	0	0	0	0	0	0	0	0	0	0	0	0	0	0
2022-10-17 07:04:58	13	Z	Test	2022-07-26	16	0	0	0	0	0	0	0	0	0	0	0	0	0	0	0	0	0	0	0	0	0	0
2022-10-17 07:05:20	13	Z	Test	2022-07-27	17	0	0	0	0	0	0	0	0	0	0	0	0	0	0	0	0	0	0	0	0	0	0
2022-10-17 07:05:45	13	Z	Test	2022-07-28	18	0	0	0	0	0	0	0	0	0	0	0	0	0	0	0	0	0	0	0	0	0	0
2022-10-17 07:06:14	13	Z	Test	2022-07-29	19	0	0	0	0	0	0	0	0	0	0	0	0	0	0	0	0	0	0	0	0	0	0
2022-10-17 07:08:45	13	Z	Test	2022-07-30	20	1	0	0	0	0	1	0	1	0	0	1	1	0	0	0	0	1	0	1	0	0	1
2022-10-17 07:09:26	13	Z	Test	2022-07-31	21	1	0	0	0	0	1	0	0	0	0	1	1	0	0	0	0	1	0	0	0	0	1
2022-10-17 07:10:04	13	Z	Test	2022-08-01	22	1	0	0	0	0	1	0	0	0	0	0	1	0	0	0	0	1	0	0	0	0	0
2022-10-17 07:10:30	13	Z	Test	2022-08-02	23	0	0	0	0	0	0	0	0	0	0	0	0	0	0	0	0	0	0	0	0	0	0
2022-10-17 07:10:55	13	Z	Test	2022-08-03	24	0	0	0	0	0	0	0	0	0	0	0	0	0	0	0	0	0	0	0	0	0	0
2022-10-17 07:11:17	13	Z	Test	2022-08-04	25	0	0	0	0	0	0	0	0	0	0	0	0	0	0	0	0	0	0	0	0	0	0
2022-10-17 07:11:52	13	Z	Test	2022-08-05	26	2	1	1	0	1	1	1	1	0	0	1	1	1	1	0	1	1	1	1	0	0	1
2022-10-17 07:12:35	13	Z	Test	2022-08-06	27	2	1	1	0	1	1	0	1	0	0	0	1	1	1	0	1	1	0	1	0	0	0
2022-10-17 07:15:48	13	Z	Test	2022-08-07	28	2	1	2	0	1	2	0	0	0	0	0	1	1	1	0	1	1	0	0	0	0	0
2022-10-17 07:16:41	13	Z	Test	2022-08-08	29	3	3	2	0	1	1	0	2	0	0	0	1	1	1	0	1	1	0	1	0	0	0
2022-10-17 07:17:15	13	Z	Test	2022-08-09	30	0	0	0	0	0	0	0	0	0	0	0	0	0	0	0	0	0	0	0	0	0	0
2022-10-17 07:17:36	13	Z	Test	2022-08-10	31	0	0	0	0	0	0	0	0	0	0	0	0	0	0	0	0	0	0	0	0	0	0
2022-10-17 07:17:59	13	Z	Test	2022-08-11	32	0	0	0	0	0	0	0	0	0	0	0	0	0	0	0	0	0	0	0	0	0	0
2022-10-17 07:18:21	13	Z	Test	2022-08-12	33	0	0	0	0	0	0	0	0	0	0	0	0	0	0	0	0	0	0	0	0	0	0
2022-10-17 07:18:48	13	Z	Test	2022-08-13	34	0	0	0	0	0	0	0	0	0	0	0	0	0	0	0	0	0	0	0	0	0	0
2022-10-17 07:19:08	13	Z	Test	2022-08-14	35	0	0	0	0	0	0	0	0	0	0	0	0	0	0	0	0	0	0	0	0	0	0
2022-10-17 07:20:02	13	Z	Test	2022-08-15	36	0	0	0	0	0	0	0	0	0	0	0	0	0	0	0	0	0	0	0	0	0	0
2022-10-17 07:20:30	13	Z	Test	2022-08-16	37	0	0	0	0	0	0	0	0	0	0	0	0	0	0	0	0	0	0	0	0	0	0
2022-10-17 07:20:49	13	Z	Test	2022-08-17	38	0	0	0	0	0	0	0	0	0	0	0	0	0	0	0	0	0	0	0	0	0	0
2022-10-17 07:21:14	13	Z	Test	2022-08-18	39	0	0	0	0	0	0	0	0	0	0	0	0	0	0	0	0	0	0	0	0	0	0
2022-10-17 07:22:07	13	Z	Test	2022-08-19	40	3	1	3	0	1	3	0	4	0	0	4	1	1	1	0	1	1	0	1	0	0	1
2022-10-17 07:23:13	13	Z	Test	2022-08-20	41	1	1	3	0	1	1	0	3	0	0	0	1	1	1	0	1	1	0	1	0	0	0
2022-10-17 07:23:51	13	Z	Test	2022-08-21	42	1	0	2	0	0	0	0	1	0	0	0	1	0	1	0	0	0	0	1	0	0	0
2022-10-17 07:24:15	13	Z	Test	2022-08-22	43	0	0	0	0	0	0	0	0	0	0	0	0	0	0	0	0	0	0	0	0	0	0
2022-10-17 07:24:45	13	Z	Test	2022-08-23	44	0	0	0	0	0	0	0	0	0	0	0	0	0	0	0	0	0	0	0	0	0	0
2022-10-17 07:25:11	13	Z	Test	2022-08-24	45	0	0	0	0	0	0	0	0	0	0	0	0	0	0	0	0	0	0	0	0	0	0
2022-10-17 07:25:38	13	Z	Test	2022-08-25	46	0	0	0	0	0	0	0	0	0	0	0	0	0	0	0	0	0	0	0	0	0	0
2022-10-17 07:26:01	13	Z	Test	2022-08-26	47	0	0	0	0	0	0	0	0	0	0	0	0	0	0	0	0	0	0	0	0	0	0
2022-10-17 07:26:27	13	Z	Test	2022-08-27	48	0	0	0	0	0	0	0	0	0	0	0	0	0	0	0	0	0	0	0	0	0	0
2022-10-17 07:26:51	13	Z	Test	2022-08-28	49	0	0	0	0	0	0	0	0	0	0	0	0	0	0	0	0	0	0	0	0	0	0
2022-10-17 07:27:19	13	Z	Test	2022-08-29	50	0	0	0	0	0	0	0	0	0	0	0	0	0	0	0	0	0	0	0	0	0	0
2022-10-17 07:27:41	13	Z	Test	2022-08-30	51	0	0	0	0	0	0	0	0	0	0	0	0	0	0	0	0	0	0	0	0	0	0
2022-10-17 07:28:04	13	Z	Test	2022-08-31	52	0	0	0	0	0	0	0	0	0	0	0	0	0	0	0	0	0	0	0	0	0	0
2022-10-17 07:28:31	13	Z	Test	2022-09-01	53	0	0	0	0	0	0	0	0	0	0	0	0	0	0	0	0	0	0	0	0	0	0
2022-10-17 07:28:58	13	Z	Test	2022-09-02	54	0	0	0	0	0	0	0	0	0	0	0	0	0	0	0	0	0	0	0	0	0	0
2022-10-17 07:29:28	13	Z	Test	2022-09-03	55	0	0	0	0	0	0	0	0	0	0	0	0	0	0	0	0	0	0	0	0	0	0
2022-10-17 07:29:50	13	Z	Test	2022-09-04	56	0	0	0	0	0	0	0	0	0	0	0	0	0	0	0	0	0	0	0	0	0	0
2022-10-17 07:31:22	13	Z	Test	2022-09-05	57	0	0	0	0	0	0	0	0	0	0	0	0	0	0	0	0	0	0	0	0	0	0
2022-10-17 07:31:57	13	Z	Test	2022-09-06	58	0	0	0	0	0	0	0	0	0	0	0	0	0	0	0	0	0	0	0	0	0	0
2022-10-17 07:32:19	13	Z	Test	2022-09-07	59	0	0	0	0	0	0	0	0	0	0	0	0	0	0	0	0	0	0	0	0	0	0
2022-10-17 07:32:42	13	Z	Test	2022-09-08	60	0	0	0	0	0	0	0	0	0	0	0	0	0	0	0	0	0	0	0	0	0	0
2022-10-17 07:33:04	13	Z	Test	2022-09-09	61	0	0	0	0	0	0	0	0	0	0	0	0	0	0	0	0	0	0	0	0	0	0
2022-10-17 07:33:33	13	Z	Test	2022-09-10	62	0	0	0	0	0	0	0	0	0	0	0	0	0	0	0	0	0	0	0	0	0	0
2022-10-17 07:33:51	13	Z	Test	2022-09-11	63	0	0	0	0	0	0	0	0	0	0	0	0	0	0	0	0	0	0	0	0	0	0
2022-10-17 07:34:16	13	Z	Test	2022-09-12	64	0	0	0	0	0	0	0	0	0	0	0	0	0	0	0	0	0	0	0	0	0	0
2022-10-17 07:34:41	13	Z	Test	2022-09-13	65	0	0	0	0	0	0	0	0	0	0	0	0	0	0	0	0	0	0	0	0	0	0
2022-10-17 07:35:06	13	Z	Test	2022-09-14	66	0	0	0	0	0	0	0	0	0	0	0	0	0	0	0	0	0	0	0	0	0	0
2022-10-17 07:35:36	13	Z	Test	2022-09-15	67	0	0	0	0	0	0	0	0	0	0	0	0	0	0	0	0	0	0	0	0	0	0
2022-10-17 07:35:58	13	Z	Test	2022-09-16	68	0	0	0	0	0	0	0	0	0	0	0	0	0	0	0	0	0	0	0	0	0	0
2022-10-17 07:36:30	13	Z	Test	2022-09-17	69	0	0	0	0	0	0	0	0	0	0	0	0	0	0	0	0	0	0	0	0	0	0
2022-10-17 07:36:50	13	Z	Test	2022-09-18	70	0	0	0	0	0	0	0	0	0	0	0	0	0	0	0	0	0	0	0	0	0	0
2022-10-17 07:37:17	13	Z	Test	2022-09-19	71	0	0	0	0	0	0	0	0	0	0	0	0	0	0	0	0	0	0	0	0	0	0
2022-10-17 07:38:46	13	Z	Test	2022-09-20	72	0	0	0	0	0	0	0	0	0	0	0	0	0	0	0	0	0	0	0	0	0	0
2022-10-17 07:39:07	13	Z	Test	2022-09-21	73	0	0	0	0	0	0	0	0	0	0	0	0	0	0	0	0	0	0	0	0	0	0
2022-10-17 07:39:32	13	Z	Test	2022-09-22	74	0	0	0	0	0	0	0	0	0	0	0	0	0	0	0	0	0	0	0	0	0	0
2022-10-17 07:40:09	13	Z	Test	2022-09-23	75	3	2	2	1	2	1	2	4	2	2	2	1	1	1	1	1	1	1	1	1	1	1
2022-10-17 07:41:02	13	Z	Test	2022-09-24	76	0	1	2	0	1	2	2	2	1	0	0	0	1	1	0	1	1	1	1	1	0	0
2022-10-17 07:41:48	13	Z	Test	2022-09-25	77	3	1	3	0	1	1	2	3	0	0	0	1	1	1	0	1	1	1	1	0	0	0
2022-10-17 07:42:33	13	Z	Test	2022-09-26	78	3	0	2	0	1	1	2	3	0	0	0	1	0	1	0	1	1	1	1	0	0	0
2022-10-17 07:43:28	13	Z	Test	2022-09-27	79	4	1	3	0	1	1	3	4	0	0	0	1	1	1	0	1	1	1	1	0	0	0
2022-10-17 07:44:13	13	Z	Test	2022-09-28	80	3	1	3	0	0	0	2	4	0	0	0	1	1	1	0	0	0	1	1	0	0	0
2022-10-17 07:45:00	13	Z	Test	2022-09-29	81	3	0	3	0	0	0	3	3	0	0	0	1	0	1	0	0	0	1	1	0	0	0
2022-10-17 07:45:36	13	Z	Test	2022-09-30	82	3	0	3	0	0	1	3	3	0	0	0	1	0	1	0	0	1	1	1	0	0	0
2022-10-17 07:46:18	13	Z	Test	2022-10-01	83	3	0	3	0	0	1	1	3	0	0	0	1	0	1	0	0	1	1	1	0	0	0
2022-10-17 07:47:08	13	Z	Test	2022-10-02	84	3	0	3	0	0	1	1	3	0	0	0	1	0	1	0	0	1	1	1	0	0	0
2022-10-17 07:48:04	13	Z	Test	2022-10-03	85	3	0	4	0	0	1	2	4	0	0	0	1	0	1	0	0	1	1	1	0	0	0
2022-10-17 07:49:02	13	Z	Test	2022-10-04	86	3	0	1	0	0	0	0	1	0	0	0	1	0	1	0	0	0	0	1	0	0	0
2022-10-17 07:49:43	13	Z	Test	2022-10-05	87	1	0	1	0	0	1	0	1	0	0	0	1	0	1	0	0	1	0	1	0	0	0
2022-07-18 19:32:52	14	Z	Test	2022-07-11	1	0	1	0	3	0	0	1	0	0	0	0	0	1	0	1	0	0	1	0	0	0	0
2022-07-18 19:34:58	14	Z	Test	2022-07-12	2	0	0	0	0	0	1	0	0	0	0	0	0	0	0	0	0	1	0	0	0	0	0
2022-07-18 19:35:44	14	Z	Test	2022-07-13	3	0	1	0	1	0	0	0	0	0	0	0	0	1	0	1	0	0	0	0	0	0	0
2022-07-18 19:36:29	14	Z	Test	2022-07-14	4	0	1	0	1	0	0	0	0	0	0	0	0	1	0	1	0	0	0	0	0	0	0
2022-07-18 19:37:38	14	Z	Test	2022-07-15	5	0	1	0	0	0	0	0	0	0	0	0	0	1	0	0	0	0	0	0	0	0	0
2022-10-17 07:54:03	14	Z	Test	2022-07-16	6	0	0	0	0	0	0	0	0	0	0	0	0	0	0	0	0	0	0	0	0	0	0
2022-10-17 07:54:25	14	Z	Test	2022-07-17	7	0	0	0	0	0	0	0	0	0	0	0	0	0	0	0	0	0	0	0	0	0	0
2022-10-17 07:54:48	14	Z	Test	2022-07-18	8	0	0	0	0	0	0	0	0	0	0	0	0	0	0	0	0	0	0	0	0	0	0
2022-10-17 07:55:14	14	Z	Test	2022-07-19	9	0	0	0	0	0	0	0	0	0	0	0	0	0	0	0	0	0	0	0	0	0	0
2022-10-17 07:55:34	14	Z	Test	2022-07-20	10	0	0	0	0	0	0	0	0	0	0	0	0	0	0	0	0	0	0	0	0	0	0
2022-10-17 07:55:54	14	Z	Test	2022-07-21	11	0	0	0	0	0	0	0	0	0	0	0	0	0	0	0	0	0	0	0	0	0	0
2022-10-17 07:56:23	14	Z	Test	2022-07-22	12	0	0	0	0	0	0	0	0	0	0	0	0	0	0	0	0	0	0	0	0	0	0
2022-10-17 07:56:46	14	Z	Test	2022-07-23	13	0	0	0	0	0	0	0	0	0	0	0	0	0	0	0	0	0	0	0	0	0	0
2022-10-17 07:57:10	14	Z	Test	2022-07-24	14	0	0	0	0	0	0	0	0	0	0	0	0	0	0	0	0	0	0	0	0	0	0
2022-10-17 07:57:33	14	Z	Test	2022-07-25	15	0	0	0	0	0	0	0	0	0	0	0	0	0	0	0	0	0	0	0	0	0	0
2022-10-17 07:58:06	14	Z	Test	2022-07-26	16	0	0	0	0	0	0	0	0	0	0	0	0	0	0	0	0	0	0	0	0	0	0
2022-10-17 07:58:28	14	Z	Test	2022-07-27	17	0	0	0	0	0	0	0	0	0	0	0	0	0	0	0	0	0	0	0	0	0	0
2022-10-17 07:59:13	14	Z	Test	2022-07-28	18	0	0	0	0	0	0	0	0	0	0	0	0	0	0	0	0	0	0	0	0	0	0
2022-10-17 07:59:38	14	Z	Test	2022-07-29	19	0	0	0	0	0	0	0	0	0	0	0	0	0	0	0	0	0	0	0	0	0	0
2022-10-17 08:00:11	14	Z	Test	2022-07-30	20	0	0	0	0	0	0	0	0	0	0	0	0	0	0	0	0	0	0	0	0	0	0
2022-10-17 08:00:37	14	Z	Test	2022-07-31	21	0	0	0	0	0	0	0	0	0	0	0	0	0	0	0	0	0	0	0	0	0	0
2022-10-17 08:01:05	14	Z	Test	2022-08-01	22	0	0	0	0	0	0	0	0	0	0	0	0	0	0	0	0	0	0	0	0	0	0
2022-10-17 08:01:31	14	Z	Test	2022-08-02	23	0	0	0	0	0	0	0	0	0	0	0	0	0	0	0	0	0	0	0	0	0	0
2022-10-17 08:01:51	14	Z	Test	2022-08-03	24	0	0	0	0	0	0	0	0	0	0	0	0	0	0	0	0	0	0	0	0	0	0
2022-10-17 08:02:13	14	Z	Test	2022-08-04	25	0	0	0	0	0	0	0	0	0	0	0	0	0	0	0	0	0	0	0	0	0	0
2022-10-17 08:02:35	14	Z	Test	2022-08-05	26	0	0	0	0	0	0	0	0	0	0	0	0	0	0	0	0	0	0	0	0	0	0
2022-10-17 08:03:03	14	Z	Test	2022-08-06	27	0	0	0	0	0	0	0	0	0	0	0	0	0	0	0	0	0	0	0	0	0	0
2022-10-17 08:03:23	14	Z	Test	2022-08-07	28	0	0	0	0	0	0	0	0	0	0	0	0	0	0	0	0	0	0	0	0	0	0
2022-10-17 08:03:54	14	Z	Test	2022-08-08	29	0	0	0	0	0	0	0	0	0	0	0	0	0	0	0	0	0	0	0	0	0	0
2022-10-17 08:04:18	14	Z	Test	2022-08-09	30	0	0	0	0	0	0	0	0	0	0	0	0	0	0	0	0	0	0	0	0	0	0
2022-10-17 08:04:37	14	Z	Test	2022-08-10	31	0	0	0	0	0	0	0	0	0	0	0	0	0	0	0	0	0	0	0	0	0	0
2022-10-17 08:04:59	14	Z	Test	2022-08-11	32	0	0	0	0	0	0	0	0	0	0	0	0	0	0	0	0	0	0	0	0	0	0
2022-10-17 08:05:18	14	Z	Test	2022-08-12	33	0	0	0	0	0	0	0	0	0	0	0	0	0	0	0	0	0	0	0	0	0	0
2022-10-17 08:07:23	14	Z	Test	2022-08-13	34	0	0	0	0	0	0	0	0	0	0	0	0	0	0	0	0	0	0	0	0	0	0
2022-10-17 08:07:41	14	Z	Test	2022-08-14	35	0	0	0	0	0	0	0	0	0	0	0	0	0	0	0	0	0	0	0	0	0	0
2022-10-17 08:08:18	14	Z	Test	2022-08-15	36	0	0	0	0	0	0	0	0	0	0	0	0	0	0	0	0	0	0	0	0	0	0
2022-10-17 08:08:44	14	Z	Test	2022-08-16	37	0	0	0	0	0	0	0	0	0	0	0	0	0	0	0	0	0	0	0	0	0	0
2022-10-17 08:09:02	14	Z	Test	2022-08-17	38	0	0	0	0	0	0	0	0	0	0	0	0	0	0	0	0	0	0	0	0	0	0
2022-10-17 08:09:23	14	Z	Test	2022-08-18	39	0	0	0	0	0	0	0	0	0	0	0	0	0	0	0	0	0	0	0	0	0	0
2022-10-17 08:09:43	14	Z	Test	2022-08-19	40	0	0	0	0	0	0	0	0	0	0	0	0	0	0	0	0	0	0	0	0	0	0
2022-10-17 08:10:06	14	Z	Test	2022-08-20	41	0	0	0	0	0	0	0	0	0	0	0	0	0	0	0	0	0	0	0	0	0	0
2022-10-17 08:10:33	14	Z	Test	2022-08-21	42	0	0	0	0	0	0	0	0	0	0	0	0	0	0	0	0	0	0	0	0	0	0
2022-10-17 08:10:58	14	Z	Test	2022-08-22	43	0	0	0	0	0	0	0	0	0	0	0	0	0	0	0	0	0	0	0	0	0	0
2022-10-17 08:11:17	14	Z	Test	2022-08-23	44	0	0	0	0	0	0	0	0	0	0	0	0	0	0	0	0	0	0	0	0	0	0
2022-10-17 08:11:37	14	Z	Test	2022-08-24	45	0	0	0	0	0	0	0	0	0	0	0	0	0	0	0	0	0	0	0	0	0	0
2022-10-17 08:11:58	14	Z	Test	2022-08-25	46	0	0	0	0	0	0	0	0	0	0	0	0	0	0	0	0	0	0	0	0	0	0
2022-10-17 08:12:22	14	Z	Test	2022-08-26	47	0	0	0	0	0	0	0	0	0	0	0	0	0	0	0	0	0	0	0	0	0	0
2022-10-17 08:12:50	14	Z	Test	2022-08-27	48	0	0	0	0	0	0	0	0	0	0	0	0	0	0	0	0	0	0	0	0	0	0
2022-10-17 08:13:12	14	Z	Test	2022-08-28	49	0	0	0	0	0	0	0	0	0	0	0	0	0	0	0	0	0	0	0	0	0	0
2022-10-17 08:13:34	14	Z	Test	2022-08-29	50	0	0	0	0	0	0	0	0	0	0	0	0	0	0	0	0	0	0	0	0	0	0
2022-10-17 08:13:59	14	Z	Test	2022-08-30	51	0	0	0	0	0	0	0	0	0	0	0	0	0	0	0	0	0	0	0	0	0	0
2022-10-17 08:14:32	14	Z	Test	2022-08-31	52	1	1	1	1	1	0	0	0	1	1	1	1	1	1	1	1	0	0	0	1	1	1
2022-10-17 08:14:57	14	Z	Test	2022-09-01	53	0	0	0	0	0	0	0	0	0	0	0	0	0	0	0	0	0	0	0	0	0	0
2022-10-17 08:15:18	14	Z	Test	2022-09-02	54	0	0	0	0	0	0	0	0	0	0	0	0	0	0	0	0	0	0	0	0	0	0
2022-10-17 08:15:43	14	Z	Test	2022-09-03	55	0	0	0	0	0	0	0	0	0	0	0	0	0	0	0	0	0	0	0	0	0	0
2022-10-17 08:16:04	14	Z	Test	2022-09-04	56	0	0	0	0	0	0	0	0	0	0	0	0	0	0	0	0	0	0	0	0	0	0
2022-10-17 08:16:30	14	Z	Test	2022-09-05	57	0	0	0	0	0	0	0	0	0	0	0	0	0	0	0	0	0	0	0	0	0	0
2022-10-17 08:16:52	14	Z	Test	2022-09-06	58	0	0	0	0	0	0	0	0	0	0	0	0	0	0	0	0	0	0	0	0	0	0
2022-10-17 08:17:18	14	Z	Test	2022-09-07	59	0	0	0	0	0	0	0	0	0	0	0	0	0	0	0	0	0	0	0	0	0	0
2022-10-17 08:17:39	14	Z	Test	2022-09-08	60	0	0	0	0	0	0	0	0	0	0	0	0	0	0	0	0	0	0	0	0	0	0
2022-10-17 08:17:59	14	Z	Test	2022-09-09	61	0	0	0	0	0	0	0	0	0	0	0	0	0	0	0	0	0	0	0	0	0	0
2022-10-17 08:18:23	14	Z	Test	2022-09-10	62	0	0	0	0	0	0	0	0	0	0	0	0	0	0	0	0	0	0	0	0	0	0
2022-10-17 08:18:43	14	Z	Test	2022-09-11	63	0	0	0	0	0	0	0	0	0	0	0	0	0	0	0	0	0	0	0	0	0	0
2022-10-17 08:19:04	14	Z	Test	2022-09-12	64	0	0	0	0	0	0	0	0	0	0	0	0	0	0	0	0	0	0	0	0	0	0
2022-10-17 08:19:34	14	Z	Test	2022-09-13	65	0	0	0	0	0	0	0	0	0	0	0	0	0	0	0	0	0	0	0	0	0	0
2022-10-17 08:19:53	14	Z	Test	2022-09-14	66	0	0	0	0	0	0	0	0	0	0	0	0	0	0	0	0	0	0	0	0	0	0
2022-10-17 08:20:18	14	Z	Test	2022-09-15	67	0	0	0	0	0	0	0	0	0	0	0	0	0	0	0	0	0	0	0	0	0	0
2022-10-17 08:20:43	14	Z	Test	2022-09-16	68	0	0	0	0	0	0	0	0	0	0	0	0	0	0	0	0	0	0	0	0	0	0
2022-10-17 08:21:08	14	Z	Test	2022-09-17	69	0	0	0	0	0	0	0	0	0	0	0	0	0	0	0	0	0	0	0	0	0	0
2022-10-17 08:21:26	14	Z	Test	2022-09-18	70	0	0	0	0	0	0	0	0	0	0	0	0	0	0	0	0	0	0	0	0	0	0
2022-10-17 08:21:47	14	Z	Test	2022-09-19	71	0	0	0	0	0	0	0	0	0	0	0	0	0	0	0	0	0	0	0	0	0	0
2022-10-17 08:37:10	14	Z	Test	2022-09-20	72	0	0	0	0	0	0	0	0	0	0	0	0	0	0	0	0	0	0	0	0	0	0
2022-10-17 08:37:56	14	Z	Test	2022-09-21	73	2	1	2	2	2	2	0	0	1	0	0	1	1	1	1	1	1	0	0	1	0	0
2022-10-17 08:38:44	14	Z	Test	2022-09-22	74	3	3	3	3	3	3	0	0	1	0	2	1	1	1	1	1	1	0	0	1	0	1
2022-10-17 08:39:39	14	Z	Test	2022-09-23	75	3	3	3	3	3	3	0	1	2	0	1	1	1	1	1	1	1	0	1	1	0	1
2022-10-17 08:40:23	14	Z	Test	2022-09-24	76	3	2	3	2	0	0	0	1	0	0	0	1	1	1	1	0	0	0	1	0	0	0
2022-10-17 08:40:59	14	Z	Test	2022-09-25	77	1	1	1	1	0	0	0	1	0	0	0	1	1	1	1	0	0	0	1	0	0	0
2022-10-17 08:41:36	14	Z	Test	2022-09-26	78	1	0	1	1	0	0	0	1	0	0	0	1	0	1	1	0	0	0	1	0	0	0
2022-10-17 08:42:15	14	Z	Test	2022-09-27	79	0	0	0	0	0	0	0	0	0	0	0	0	0	0	0	0	0	0	0	0	0	0
2022-10-17 08:42:40	14	Z	Test	2022-09-28	80	0	0	0	0	0	0	0	0	0	0	0	0	0	0	0	0	0	0	0	0	0	0
2022-10-17 08:43:25	14	Z	Test	2022-09-29	81	0	0	0	0	0	0	0	0	0	0	0	0	0	0	0	0	0	0	0	0	0	0
2022-10-17 08:43:48	14	Z	Test	2022-09-30	82	0	0	0	0	0	0	0	0	0	0	0	0	0	0	0	0	0	0	0	0	0	0
2022-10-17 08:44:10	14	Z	Test	2022-10-01	83	0	0	0	0	0	0	0	0	0	0	0	0	0	0	0	0	0	0	0	0	0	0
2022-10-22 16:48:01	14	Z	Test	2022-10-02	84	0	0	0	0	0	0	0	0	0	0	0	0	0	0	0	0	0	0	0	0	0	0
2022-10-22 16:48:31	14	Z	Test	2022-10-03	85	0	0	0	0	0	0	0	0	0	0	0	0	0	0	0	0	0	0	0	0	0	0
2022-10-22 16:48:56	14	Z	Test	2022-10-04	86	0	0	0	0	0	0	0	0	0	0	0	0	0	0	0	0	0	0	0	0	0	0
2022-10-17 13:39:05	15	C	Control	2022-07-11	1	0	0	0	1	0	0	1	0	0	0	0	0	0	0	1	0	0	1	0	0	0	0
2022-10-17 13:39:46	15	C	Control	2022-07-12	2	0	0	0	1	0	0	0	0	1	0	0	0	0	0	1	0	0	0	0	1	0	0
2022-10-17 13:40:21	15	C	Control	2022-07-13	3	0	0	0	1	0	0	1	0	0	0	1	0	0	0	1	0	0	1	0	0	0	1
2022-10-17 13:41:24	15	C	Control	2022-07-14	4	0	0	0	1	0	0	1	0	0	0	1	0	0	0	1	0	0	1	0	0	0	1
2022-10-17 13:42:20	15	C	Control	2022-07-15	5	0	0	0	1	0	0	1	0	0	0	1	0	0	0	1	0	0	1	0	0	0	1
2022-10-17 13:42:51	15	C	Control	2022-07-16	6	0	0	0	1	0	0	1	0	0	0	0	0	0	0	1	0	0	1	0	0	0	0
2022-10-17 13:43:21	15	C	Control	2022-07-17	7	0	0	0	1	0	0	0	0	0	0	0	0	0	0	1	0	0	0	0	0	0	0
2022-10-17 13:43:56	15	C	Control	2022-07-18	8	0	0	0	1	0	0	1	0	0	0	0	0	0	0	1	0	0	1	0	0	0	0
2022-10-17 13:55:43	15	C	Control	2022-07-19	9	0	0	0	1	0	0	1	0	0	0	0	0	0	0	1	0	0	1	0	0	0	0
2022-10-17 13:56:28	15	C	Control	2022-07-20	10	3	1	1	3	1	1	1	0	0	0	1	1	1	1	1	1	1	1	0	0	0	1
2022-10-17 13:57:08	15	C	Control	2022-07-21	11	1	0	0	1	3	3	3	0	0	0	3	1	0	0	1	1	1	1	0	0	0	1
2022-10-17 13:57:55	15	C	Control	2022-07-22	12	3	3	3	1	3	3	3	1	0	0	3	1	1	1	1	1	1	1	1	0	0	1
2022-10-17 13:58:45	15	C	Control	2022-07-23	13	3	1	1	1	3	3	3	0	0	0	3	1	1	1	1	1	1	1	0	0	0	1
2022-10-17 13:59:19	15	C	Control	2022-07-24	14	1	1	1	1	1	1	1	0	0	0	1	1	1	1	1	1	1	1	0	0	0	1
2022-10-17 14:00:58	15	C	Control	2022-07-25	15	1	1	0	1	1	0	1	0	0	0	1	1	1	0	1	1	0	1	0	0	0	1
2022-10-17 14:01:40	15	C	Control	2022-07-26	16	1	1	1	1	1	1	2	0	0	0	3	1	1	1	1	1	1	1	0	0	0	1
2022-10-17 14:02:17	15	C	Control	2022-07-27	17	1	1	1	1	1	0	0	0	0	0	1	1	1	1	1	1	0	0	0	0	0	1
2022-10-17 14:02:55	15	C	Control	2022-07-28	18	1	0	0	1	1	0	0	0	0	0	0	1	0	0	1	1	0	0	0	0	0	0
2022-10-17 14:03:14	15	C	Control	2022-07-29	19	0	0	0	0	0	0	0	0	0	0	0	0	0	0	0	0	0	0	0	0	0	0
2022-10-17 14:03:38	15	C	Control	2022-07-30	20	0	0	0	0	0	0	0	0	0	0	0	0	0	0	0	0	0	0	0	0	0	0
2022-10-17 14:04:02	15	C	Control	2022-07-31	21	0	0	0	0	0	0	0	0	0	0	0	0	0	0	0	0	0	0	0	0	0	0
2022-10-17 14:04:43	15	C	Control	2022-08-01	22	0	0	0	0	0	0	0	0	0	0	1	0	0	0	0	0	0	0	0	0	0	1
2022-10-17 14:05:13	15	C	Control	2022-08-02	23	0	0	0	0	0	0	0	0	0	0	0	0	0	0	0	0	0	0	0	0	0	0
2022-10-17 14:05:36	15	C	Control	2022-08-03	24	0	0	0	0	0	0	0	0	0	0	0	0	0	0	0	0	0	0	0	0	0	0
2022-10-17 14:06:07	15	C	Control	2022-08-04	25	0	0	0	0	0	0	0	0	0	0	0	0	0	0	0	0	0	0	0	0	0	0
2022-10-17 14:06:34	15	C	Control	2022-08-05	26	0	0	0	0	0	0	0	0	0	0	0	0	0	0	0	0	0	0	0	0	0	0
2022-10-17 14:07:03	15	C	Control	2022-08-06	27	0	0	0	0	0	0	0	0	0	0	0	0	0	0	0	0	0	0	0	0	0	0
2022-10-17 14:07:39	15	C	Control	2022-08-07	28	0	0	0	0	0	0	0	0	0	0	1	0	0	0	0	0	0	0	0	0	0	1
2022-10-17 14:08:12	15	C	Control	2022-08-08	29	0	0	0	0	0	0	0	0	0	0	1	0	0	0	0	0	0	0	0	0	0	1
2022-10-17 14:08:48	15	C	Control	2022-08-09	30	0	0	0	1	0	0	0	0	0	0	0	0	0	0	1	0	0	0	0	0	0	0
2022-10-17 14:09:19	15	C	Control	2022-08-10	31	0	0	0	1	0	0	0	0	0	0	0	0	0	0	1	0	0	0	0	0	0	0
2022-10-17 14:09:50	15	C	Control	2022-08-11	32	0	0	0	1	0	0	0	0	0	0	0	0	0	0	1	0	0	0	0	0	0	0
2022-10-17 14:10:21	15	C	Control	2022-08-12	33	0	0	0	1	0	0	0	0	0	0	0	0	0	0	1	0	0	0	0	0	0	0
2022-10-17 14:10:49	15	C	Control	2022-08-13	34	0	0	0	0	0	0	0	0	0	0	0	0	0	0	0	0	0	0	0	0	0	0
2022-10-17 14:11:12	15	C	Control	2022-08-14	35	0	0	0	0	0	0	0	0	0	0	0	0	0	0	0	0	0	0	0	0	0	0
2022-10-17 14:11:50	15	C	Control	2022-08-15	36	0	0	0	0	0	0	0	0	0	0	0	0	0	0	0	0	0	0	0	0	0	0
2022-10-17 14:12:28	15	C	Control	2022-08-16	37	0	0	0	0	0	0	0	0	0	0	2	0	0	0	0	0	0	0	0	0	0	1
2022-10-17 14:13:04	15	C	Control	2022-08-17	38	0	0	0	0	0	0	0	0	0	0	1	0	0	0	0	0	0	0	0	0	0	1
2022-10-17 14:14:03	15	C	Control	2022-08-18	39	0	0	0	0	0	0	0	0	0	0	1	0	0	0	0	0	0	0	0	0	0	1
2022-10-17 14:14:25	15	C	Control	2022-08-19	40	0	0	0	0	0	0	0	0	0	0	0	0	0	0	0	0	0	0	0	0	0	0
2022-10-17 14:14:55	15	C	Control	2022-08-20	41	0	0	0	0	0	0	0	0	0	0	0	0	0	0	0	0	0	0	0	0	0	0
2022-10-17 14:15:18	15	C	Control	2022-08-21	42	0	0	0	0	0	0	0	0	0	0	0	0	0	0	0	0	0	0	0	0	0	0
2022-10-17 14:17:59	15	C	Control	2022-08-22	43	0	0	0	1	0	0	0	0	0	0	0	0	0	0	1	0	0	0	0	0	0	0
2022-10-17 14:19:09	15	C	Control	2022-08-23	44	0	0	0	1	0	0	0	0	0	0	0	0	0	0	1	0	0	0	0	0	0	0
2022-10-17 14:19:30	15	C	Control	2022-08-24	45	0	0	0	0	0	0	0	0	0	0	0	0	0	0	0	0	0	0	0	0	0	0
2022-10-17 14:19:53	15	C	Control	2022-08-25	46	0	0	0	0	0	0	0	0	0	0	0	0	0	0	0	0	0	0	0	0	0	0
2022-10-17 14:20:13	15	C	Control	2022-08-26	47	0	0	0	0	0	0	0	0	0	0	0	0	0	0	0	0	0	0	0	0	0	0
2022-10-17 14:20:40	15	C	Control	2022-08-27	48	0	0	0	0	0	0	0	0	0	0	0	0	0	0	0	0	0	0	0	0	0	0
2022-10-17 14:21:02	15	C	Control	2022-08-28	49	0	0	0	0	0	0	0	0	0	0	0	0	0	0	0	0	0	0	0	0	0	0
2022-10-17 14:32:47	15	C	Control	2022-08-29	50	0	0	0	1	0	0	0	0	0	0	1	0	0	0	1	0	0	0	0	0	0	1
2022-10-17 14:33:29	15	C	Control	2022-08-30	51	0	0	0	1	0	0	0	0	0	0	1	0	0	0	1	0	0	0	0	0	0	1
2022-10-17 14:34:08	15	C	Control	2022-08-31	52	2	1	0	1	1	0	0	0	0	0	0	1	1	0	1	1	0	0	0	0	0	0
2022-10-17 14:34:45	15	C	Control	2022-09-01	53	1	0	0	1	1	0	0	0	0	0	0	1	0	0	1	1	0	0	0	0	0	0
2022-10-17 14:35:07	15	C	Control	2022-09-02	54	0	0	0	0	0	0	0	0	0	0	0	0	0	0	0	0	0	0	0	0	0	0
2022-10-17 14:35:35	15	C	Control	2022-09-03	55	0	0	0	0	0	0	0	0	0	0	0	0	0	0	0	0	0	0	0	0	0	0
2022-10-17 14:36:29	15	C	Control	2022-09-04	56	0	0	0	0	0	0	0	0	0	0	0	0	0	0	0	0	0	0	0	0	0	0
2022-10-17 14:36:51	15	C	Control	2022-09-05	57	0	0	0	0	0	0	0	0	0	0	0	0	0	0	0	0	0	0	0	0	0	0
2022-10-17 14:37:54	15	C	Control	2022-09-06	58	0	0	0	1	0	0	0	0	0	0	0	0	0	0	1	0	0	0	0	0	0	0
2022-10-17 14:38:39	15	C	Control	2022-09-07	59	1	0	0	1	1	1	1	0	0	0	0	1	0	0	1	1	1	1	0	0	0	0
2022-10-17 14:39:33	15	C	Control	2022-09-08	60	3	0	1	1	1	1	1	1	0	0	0	1	0	1	1	1	1	1	1	0	0	0
2022-10-17 14:40:17	15	C	Control	2022-09-09	61	1	0	0	1	1	1	1	0	0	0	0	1	0	0	1	1	1	1	0	0	0	0
2022-10-17 14:40:44	15	C	Control	2022-09-10	62	0	0	0	0	0	0	0	0	0	0	0	0	0	0	0	0	0	0	0	0	0	0
2022-10-17 14:41:11	15	C	Control	2022-09-11	63	0	0	0	0	0	0	0	0	0	0	0	0	0	0	0	0	0	0	0	0	0	0
2022-10-17 14:41:35	15	C	Control	2022-09-12	64	0	0	0	0	0	0	0	0	0	0	0	0	0	0	0	0	0	0	0	0	0	0
2022-10-17 14:42:27	15	C	Control	2022-09-13	65	0	0	0	0	0	0	0	0	0	0	0	0	0	0	0	0	0	0	0	0	0	0
2022-10-17 14:42:52	15	C	Control	2022-09-14	66	0	0	0	0	0	0	0	0	0	0	0	0	0	0	0	0	0	0	0	0	0	0
2022-10-17 14:43:32	15	C	Control	2022-09-15	67	0	0	0	0	0	0	0	0	0	0	1	0	0	0	0	0	0	0	0	0	0	1
2022-10-17 14:44:02	15	C	Control	2022-09-16	68	0	0	0	0	0	0	0	0	0	0	0	0	0	0	0	0	0	0	0	0	0	0
2022-10-17 14:44:36	15	C	Control	2022-09-17	69	0	0	0	0	0	0	0	0	0	0	0	0	0	0	0	0	0	0	0	0	0	0
2022-10-17 14:44:57	15	C	Control	2022-09-18	70	0	0	0	0	0	0	0	0	0	0	0	0	0	0	0	0	0	0	0	0	0	0
2022-10-17 14:45:24	15	C	Control	2022-09-19	71	0	0	0	0	0	0	0	0	0	0	0	0	0	0	0	0	0	0	0	0	0	0
2022-10-17 14:45:54	15	C	Control	2022-09-20	72	0	0	0	0	0	0	0	0	0	0	0	0	0	0	0	0	0	0	0	0	0	0
2022-10-17 14:46:21	15	C	Control	2022-09-21	73	0	0	0	0	0	0	0	0	0	0	0	0	0	0	0	0	0	0	0	0	0	0
2022-10-17 14:46:46	15	C	Control	2022-09-22	74	0	0	0	0	0	0	0	0	0	0	0	0	0	0	0	0	0	0	0	0	0	0
2022-10-17 14:47:07	15	C	Control	2022-09-23	75	0	0	0	0	0	0	0	0	0	0	0	0	0	0	0	0	0	0	0	0	0	0
2022-10-17 14:48:28	15	C	Control	2022-09-25	77	0	0	0	0	0	0	0	0	0	0	0	0	0	0	0	0	0	0	0	0	0	0
2022-10-17 14:48:56	15	C	Control	2022-09-26	78	0	0	0	0	0	0	0	0	0	0	0	0	0	0	0	0	0	0	0	0	0	0
2022-10-17 14:49:45	15	C	Control	2022-09-27	79	0	0	0	0	0	0	1	0	0	0	0	0	0	0	0	0	0	1	0	0	0	0
2022-10-17 14:50:34	15	C	Control	2022-09-28	80	0	0	0	1	0	0	0	0	0	0	0	0	0	0	1	0	0	0	0	0	0	0
2022-10-17 14:51:06	15	C	Control	2022-09-29	81	0	0	0	1	0	0	0	0	0	0	0	0	0	0	1	0	0	0	0	0	0	0
2022-10-17 14:51:39	15	C	Control	2022-09-30	82	0	0	0	1	0	0	0	0	0	0	0	0	0	0	1	0	0	0	0	0	0	0
2022-10-17 14:55:39	15	C	Control	2022-10-01	83	0	0	0	0	0	0	0	0	0	0	0	0	0	0	0	0	0	0	0	0	0	0
2022-10-17 15:02:57	15	C	Control	2022-10-02	84	0	0	0	0	0	0	0	0	0	0	0	0	0	0	0	0	0	0	0	0	0	0
2022-10-17 15:03:43	15	C	Control	2022-10-03	85	0	0	0	1	0	0	0	0	0	0	0	0	0	0	1	0	0	0	0	0	0	0
2022-10-17 15:04:13	15	C	Control	2022-10-04	86	0	0	0	1	0	0	0	0	0	0	0	0	0	0	1	0	0	0	0	0	0	0
2022-10-21 09:07:52	15	C	Control	2022-09-24	76	0	0	0	0	0	0	0	0	0	0	0	0	0	0	0	0	0	0	0	0	0	0
2022-10-17 16:32:09	16	C	Control	2022-07-11	1	0	1	0	0	0	1	1	0	0	0	0	0	1	0	0	0	1	1	0	0	0	0
2022-10-17 16:33:02	16	C	Control	2022-07-12	2	0	1	0	0	0	1	1	0	0	0	0	0	1	0	0	0	1	1	0	0	0	0
2022-10-17 16:33:41	16	C	Control	2022-07-13	3	1	0	0	0	0	0	0	0	1	0	0	1	0	0	0	0	0	0	0	1	0	0
2022-10-17 16:34:22	16	C	Control	2022-07-14	4	3	1	0	0	0	0	0	0	5	0	3	1	1	0	0	0	0	0	0	1	0	1
2022-10-17 16:34:47	16	C	Control	2022-07-15	5	0	0	0	0	0	0	0	0	0	0	0	0	0	0	0	0	0	0	0	0	0	0
2022-10-17 16:35:07	16	C	Control	2022-07-16	6	0	0	0	0	0	0	0	0	0	0	0	0	0	0	0	0	0	0	0	0	0	0
2022-10-17 16:35:29	16	C	Control	2022-07-17	7	0	0	0	0	0	0	0	0	0	0	0	0	0	0	0	0	0	0	0	0	0	0
2022-10-17 16:36:00	16	C	Control	2022-07-18	8	0	0	0	0	0	3	3	0	0	0	0	0	0	0	0	0	1	1	0	0	0	0
2022-10-17 16:36:29	16	C	Control	2022-07-19	9	0	0	0	0	0	0	0	0	0	0	0	0	0	0	0	0	0	0	0	0	0	0
2022-10-17 16:36:46	16	C	Control	2022-07-20	10	0	0	0	0	0	0	0	0	0	0	0	0	0	0	0	0	0	0	0	0	0	0
2022-10-17 16:37:06	16	C	Control	2022-07-21	11	0	0	0	0	0	0	0	0	0	0	0	0	0	0	0	0	0	0	0	0	0	0
2022-10-17 16:37:25	16	C	Control	2022-07-22	12	0	0	0	0	0	0	0	0	0	0	0	0	0	0	0	0	0	0	0	0	0	0
2022-10-17 16:37:44	16	C	Control	2022-07-23	13	0	0	0	0	0	0	0	0	0	0	0	0	0	0	0	0	0	0	0	0	0	0
2022-10-17 16:38:09	16	C	Control	2022-07-24	14	1	1	0	0	0	1	1	1	0	0	0	1	1	0	0	0	1	1	1	0	0	0
2022-10-17 16:38:43	16	C	Control	2022-07-25	15	1	1	0	0	0	1	1	1	0	0	1	1	1	0	0	0	1	1	1	0	0	1
2022-10-17 16:39:22	16	C	Control	2022-07-26	16	1	1	0	1	1	1	1	1	0	0	0	1	1	0	1	1	1	1	1	0	0	0
2022-10-17 16:39:49	16	C	Control	2022-07-27	17	1	1	0	0	0	1	1	1	0	0	0	1	1	0	0	0	1	1	1	0	0	0
2022-10-17 16:40:23	16	C	Control	2022-07-28	18	1	1	0	0	0	1	0	0	0	0	0	1	1	0	0	0	1	0	0	0	0	0
2022-10-17 16:40:47	16	C	Control	2022-07-29	19	0	0	0	0	0	0	0	0	0	0	0	0	0	0	0	0	0	0	0	0	0	0
2022-10-17 16:41:24	16	C	Control	2022-07-30	20	1	3	0	0	0	3	3	3	0	0	0	1	1	0	0	0	1	1	1	0	0	0
2022-10-17 16:42:01	16	C	Control	2022-07-31	21	5	3	0	3	3	3	3	3	0	0	3	1	1	0	1	1	1	1	1	0	0	1
2022-10-17 16:42:33	16	C	Control	2022-08-01	22	0	1	0	0	0	0	0	0	0	0	1	0	1	0	0	0	0	0	0	0	0	1
2022-10-17 16:43:11	16	C	Control	2022-08-02	23	0	1	0	0	0	1	0	0	0	0	1	0	1	0	0	0	1	0	0	0	0	1
2022-10-17 16:43:41	16	C	Control	2022-08-03	24	1	1	0	1	1	1	1	1	0	0	1	1	1	0	1	1	1	1	1	0	0	1
2022-10-17 16:44:18	16	C	Control	2022-08-04	25	3	3	1	3	1	3	3	3	1	0	1	1	1	1	1	1	1	1	1	1	0	1
2022-10-17 16:44:57	16	C	Control	2022-08-05	26	5	3	3	3	3	3	3	3	5	0	5	1	1	1	1	1	1	1	1	1	0	1
2022-10-17 16:47:14	16	C	Control	2022-08-06	27	5	3	3	3	3	3	3	3	3	0	5	1	1	1	1	1	1	1	1	1	0	1
2022-10-17 16:48:02	16	C	Control	2022-08-07	28	3	1	3	3	3	3	3	3	0	0	3	1	1	1	1	1	1	1	1	0	0	1
2022-10-17 16:48:41	16	C	Control	2022-08-08	29	1	1	1	1	0	1	1	0	0	0	1	1	1	1	1	0	1	1	0	0	0	1
2022-10-17 16:49:33	16	C	Control	2022-08-09	30	1	1	0	1	0	1	1	0	0	0	1	1	1	0	1	0	1	1	0	0	0	1
2022-10-17 16:50:10	16	C	Control	2022-08-10	31	1	1	1	1	0	1	1	0	0	0	5	1	1	1	1	0	1	1	0	0	0	1
2022-10-17 16:50:43	16	C	Control	2022-08-11	32	1	1	1	1	1	1	1	1	0	0	2	1	1	1	1	1	1	1	1	0	0	1
2022-10-17 16:51:24	16	C	Control	2022-08-12	33	3	3	3	3	3	3	3	3	0	0	2	1	1	1	1	1	1	1	1	0	0	1
2022-10-17 16:52:12	16	C	Control	2022-08-13	34	5	5	3	3	5	5	5	5	1	0	3	1	1	1	1	1	1	1	1	1	0	1
2022-10-17 16:52:56	16	C	Control	2022-08-14	35	5	5	3	3	3	3	5	5	1	0	3	1	1	1	1	1	1	1	1	1	0	1
2022-10-17 16:53:54	16	C	Control	2022-08-15	36	5	5	3	5	5	5	5	5	5	0	5	1	1	1	1	1	1	1	1	1	0	1
2022-10-17 16:54:44	16	C	Control	2022-08-16	37	5	5	5	5	5	5	5	5	5	0	5	1	1	1	1	1	1	1	1	1	0	1
2022-10-17 16:55:19	16	C	Control	2022-08-17	38	3	3	3	3	3	3	3	0	0	0	3	1	1	1	1	1	1	1	0	0	0	1
2022-10-17 16:55:52	16	C	Control	2022-08-18	39	1	1	0	1	1	1	1	0	0	0	1	1	1	0	1	1	1	1	0	0	0	1
2022-10-17 16:56:21	16	C	Control	2022-08-19	40	1	1	0	0	0	1	1	0	0	0	1	1	1	0	0	0	1	1	0	0	0	1
2022-10-17 16:57:01	16	C	Control	2022-08-20	41	1	1	0	0	0	1	1	0	0	0	1	1	1	0	0	0	1	1	0	0	0	1
2022-10-17 16:57:28	16	C	Control	2022-08-21	42	1	1	0	0	0	1	1	0	0	0	1	1	1	0	0	0	1	1	0	0	0	1
2022-10-17 16:57:55	16	C	Control	2022-08-22	43	0	0	0	0	0	1	1	0	0	0	0	0	0	0	0	0	1	1	0	0	0	0
2022-10-17 16:58:32	16	C	Control	2022-08-23	44	0	0	0	0	0	1	1	0	0	0	0	0	0	0	0	0	1	1	0	0	0	0
2022-10-17 16:58:58	16	C	Control	2022-08-24	45	0	0	0	0	0	1	1	0	0	0	0	0	0	0	0	0	1	1	0	0	0	0
2022-10-17 16:59:31	16	C	Control	2022-08-25	46	0	0	0	0	0	1	0	0	0	0	0	0	0	0	0	0	1	0	0	0	0	0
2022-10-17 16:59:53	16	C	Control	2022-08-26	47	0	0	0	0	0	0	0	0	0	0	0	0	0	0	0	0	0	0	0	0	0	0
2022-10-17 17:00:19	16	C	Control	2022-08-27	48	0	0	0	0	0	0	0	0	0	0	0	0	0	0	0	0	0	0	0	0	0	0
2022-10-17 17:00:36	16	C	Control	2022-08-28	49	0	0	0	0	0	0	0	0	0	0	0	0	0	0	0	0	0	0	0	0	0	0
2022-10-17 17:00:57	16	C	Control	2022-08-29	50	0	0	0	0	0	0	0	0	0	0	0	0	0	0	0	0	0	0	0	0	0	0
2022-10-17 17:01:31	16	C	Control	2022-08-30	51	0	0	0	0	0	0	0	0	0	0	0	0	0	0	0	0	0	0	0	0	0	0
2022-10-17 17:01:49	16	C	Control	2022-08-31	52	0	0	0	0	0	0	0	0	0	0	0	0	0	0	0	0	0	0	0	0	0	0
2022-10-17 17:02:11	16	C	Control	2022-09-01	53	0	0	0	0	0	0	0	0	0	0	0	0	0	0	0	0	0	0	0	0	0	0
2022-10-17 17:02:29	16	C	Control	2022-09-02	54	0	0	0	0	0	0	0	0	0	0	0	0	0	0	0	0	0	0	0	0	0	0
2022-10-17 17:02:55	16	C	Control	2022-09-03	55	0	0	0	0	0	0	0	0	0	0	0	0	0	0	0	0	0	0	0	0	0	0
2022-10-17 17:03:27	16	C	Control	2022-09-04	56	0	1	0	1	0	1	1	0	0	0	0	0	1	0	1	0	1	1	0	0	0	0
2022-10-17 17:03:54	16	C	Control	2022-09-05	57	1	1	0	0	0	1	1	0	0	0	0	1	1	0	0	0	1	1	0	0	0	0
2022-10-17 17:04:23	16	C	Control	2022-09-06	58	0	0	0	0	0	0	0	0	0	0	0	0	0	0	0	0	0	0	0	0	0	0
2022-10-17 17:04:42	16	C	Control	2022-09-07	59	0	0	0	0	0	0	0	0	0	0	0	0	0	0	0	0	0	0	0	0	0	0
2022-10-17 17:05:03	16	C	Control	2022-09-08	60	0	0	0	0	0	0	0	0	0	0	0	0	0	0	0	0	0	0	0	0	0	0
2022-10-17 17:05:48	16	C	Control	2022-09-09	61	5	5	5	5	3	5	5	5	5	0	3	1	1	1	1	1	1	1	1	1	0	1
2022-10-17 17:06:36	16	C	Control	2022-09-10	62	5	5	5	5	5	5	5	5	5	0	3	1	1	1	1	1	1	1	1	1	0	1
2022-10-17 17:07:24	16	C	Control	2022-09-11	63	5	4	4	3	0	3	3	3	0	0	5	1	1	1	1	0	1	1	1	0	0	1
2022-10-17 17:08:10	16	C	Control	2022-09-12	64	3	3	3	3	0	3	3	3	0	0	1	1	1	1	1	0	1	1	1	0	0	1
2022-10-17 17:08:52	16	C	Control	2022-09-13	65	3	3	3	3	0	3	3	3	0	0	1	1	1	1	1	0	1	1	1	0	0	1
2022-10-17 17:09:28	16	C	Control	2022-09-14	65	1	1	0	1	0	1	1	1	0	0	0	1	1	0	1	0	1	1	1	0	0	0
2022-10-17 17:10:09	16	C	Control	2022-09-15	67	1	1	0	1	0	1	1	1	0	0	0	1	1	0	1	0	1	1	1	0	0	0
2022-10-17 17:10:31	16	C	Control	2022-09-16	68	0	0	0	0	0	0	0	0	0	0	0	0	0	0	0	0	0	0	0	0	0	0
2022-10-17 17:11:01	16	C	Control	2022-09-17	69	1	0	1	1	0	1	1	1	0	0	0	1	0	1	1	0	1	1	1	0	0	0
2022-10-17 17:11:37	16	C	Control	2022-09-18	70	1	0	1	1	0	1	1	1	0	0	0	1	0	1	1	0	1	1	1	0	0	0
2022-10-17 17:12:14	16	C	Control	2022-09-19	71	1	0	0	0	0	1	1	1	0	0	0	1	0	0	0	0	1	1	1	0	0	0
2022-10-17 17:12:48	16	C	Control	2022-09-20	72	1	0	0	0	0	1	1	0	0	0	0	1	0	0	0	0	1	1	0	0	0	0
2022-10-17 17:13:22	16	C	Control	2022-09-21	73	1	0	0	0	0	1	1	0	0	0	0	1	0	0	0	0	1	1	0	0	0	0
2022-10-17 17:14:37	16	C	Control	2022-09-22	74	0	0	0	0	0	1	1	0	0	0	0	0	0	0	0	0	1	1	0	0	0	0
2022-10-17 17:15:06	16	C	Control	2022-09-23	75	0	0	0	0	0	1	1	0	0	0	0	0	0	0	0	0	1	1	0	0	0	0
2022-10-17 17:15:39	16	C	Control	2022-09-24	76	0	0	0	0	0	1	1	0	0	0	0	0	0	0	0	0	1	1	0	0	0	0
2022-10-17 17:16:13	16	C	Control	2022-09-25	77	1	1	1	1	0	1	1	0	0	0	1	1	1	1	1	0	1	1	0	0	0	1
2022-10-17 17:16:45	16	C	Control	2022-09-26	78	1	1	1	1	0	1	1	0	0	0	0	1	1	1	1	0	1	1	0	0	0	0
2022-10-17 17:17:18	16	C	Control	2022-09-27	79	0	0	0	0	0	1	1	0	0	0	0	0	0	0	0	0	1	1	0	0	0	0
2022-10-17 17:17:48	16	C	Control	2022-09-28	80	0	0	0	0	0	1	1	0	0	0	0	0	0	0	0	0	1	1	0	0	0	0
2022-10-17 17:18:23	16	C	Control	2022-09-29	81	0	0	0	0	0	1	1	0	0	0	0	0	0	0	0	0	1	1	0	0	0	0
2022-10-17 17:18:56	16	C	Control	2022-09-30	82	0	0	0	0	0	1	1	0	0	0	0	0	0	0	0	0	1	1	0	0	0	0
2022-10-17 17:19:30	16	C	Control	2022-10-01	83	0	0	0	0	0	1	1	0	0	0	0	0	0	0	0	0	1	1	0	0	0	0
2022-10-17 17:19:59	16	C	Control	2022-10-02	84	0	0	0	0	0	1	1	0	0	0	0	0	0	0	0	0	1	1	0	0	0	0
2022-10-17 17:20:33	16	C	Control	2022-10-03	85	0	0	0	0	0	1	1	0	0	0	0	0	0	0	0	0	1	1	0	0	0	0
2022-10-17 17:29:29	17	C	Control	2022-07-12	1	0	1	0	0	0	0	0	0	0	0	1	0	1	0	0	0	0	0	0	0	0	1
2022-10-17 18:59:07	17	C	Control	2022-07-13	2	0	0	0	0	0	0	0	0	0	0	0	0	0	0	0	0	0	0	0	0	0	0
2022-10-17 18:59:30	17	C	Control	2022-07-14	3	0	0	0	0	0	0	0	0	0	0	0	0	0	0	0	0	0	0	0	0	0	0
2022-10-17 19:00:05	17	C	Control	2022-07-15	4	0	1	0	0	0	0	0	0	0	0	0	0	1	0	0	0	0	0	0	0	0	0
2022-10-17 19:00:28	17	C	Control	2022-07-16	5	0	0	0	0	0	0	0	0	0	0	0	0	0	0	0	0	0	0	0	0	0	0
2022-10-17 19:01:07	17	C	Control	2022-07-17	6	0	0	0	0	0	0	0	0	0	0	0	0	0	0	0	0	0	0	0	0	0	0
2022-10-17 19:01:29	17	C	Control	2022-07-18	7	0	0	0	0	0	0	0	0	0	0	0	0	0	0	0	0	0	0	0	0	0	0
2022-10-17 19:01:48	17	C	Control	2022-07-19	8	0	0	0	0	0	0	0	0	0	0	0	0	0	0	0	0	0	0	0	0	0	0
2022-10-17 19:02:13	17	C	Control	2022-07-20	9	0	0	0	0	0	0	0	0	0	0	0	0	0	0	0	0	0	0	0	0	0	0
2022-10-17 19:02:34	17	C	Control	2022-07-21	10	0	0	0	0	0	0	0	0	0	0	0	0	0	0	0	0	0	0	0	0	0	0
2022-10-17 19:10:40	17	C	Control	2022-07-22	11	0	0	0	0	0	0	0	0	0	0	0	0	0	0	0	0	0	0	0	0	0	0
2022-10-17 19:11:21	17	C	Control	2022-07-23	12	0	0	0	0	0	0	0	0	0	0	0	0	0	0	0	0	0	0	0	0	0	0
2022-10-17 19:12:03	17	C	Control	2022-07-24	13	0	0	0	0	0	0	0	0	0	0	0	0	0	0	0	0	0	0	0	0	0	0
2022-10-17 19:12:27	17	C	Control	2022-07-25	14	0	0	0	0	0	0	0	0	0	0	0	0	0	0	0	0	0	0	0	0	0	0
2022-10-17 19:12:53	17	C	Control	2022-07-26	15	0	0	0	0	0	0	0	0	0	0	0	0	0	0	0	0	0	0	0	0	0	0
2022-10-17 19:13:19	17	C	Control	2022-07-27	16	0	0	0	0	0	0	0	0	0	0	0	0	0	0	0	0	0	0	0	0	0	0
2022-10-17 19:13:46	17	C	Control	2022-07-28	17	0	0	0	0	0	0	0	0	0	0	0	0	0	0	0	0	0	0	0	0	0	0
2022-10-17 19:14:12	17	C	Control	2022-07-29	18	0	0	0	0	0	0	0	0	0	0	0	0	0	0	0	0	0	0	0	0	0	0
2022-10-17 19:14:34	17	C	Control	2022-07-30	19	0	0	0	0	0	0	0	0	0	0	0	0	0	0	0	0	0	0	0	0	0	0
2022-10-17 19:15:08	17	C	Control	2022-07-31	20	0	0	0	0	0	0	0	0	0	0	0	0	0	0	0	0	0	0	0	0	0	0
2022-10-17 19:16:21	17	C	Control	2022-08-01	21	0	0	0	0	0	0	0	0	0	0	0	0	0	0	0	0	0	0	0	0	0	0
2022-10-17 19:16:44	17	C	Control	2022-08-02	22	0	0	0	0	0	0	0	0	0	0	0	0	0	0	0	0	0	0	0	0	0	0
2022-10-17 19:17:31	17	C	Control	2022-08-03	23	0	0	0	0	0	0	0	0	0	0	0	0	0	0	0	0	0	0	0	0	0	0
2022-10-17 19:17:55	17	C	Control	2022-08-04	24	0	0	0	0	0	0	0	0	0	0	0	0	0	0	0	0	0	0	0	0	0	0
2022-10-17 19:18:21	17	C	Control	2022-08-05	25	0	0	0	0	0	0	0	0	0	0	0	0	0	0	0	0	0	0	0	0	0	0
2022-10-17 19:18:47	17	C	Control	2022-08-06	26	0	0	0	0	0	0	0	0	0	0	0	0	0	0	0	0	0	0	0	0	0	0
2022-10-17 19:19:10	17	C	Control	2022-08-07	27	0	0	0	0	0	0	0	0	0	0	0	0	0	0	0	0	0	0	0	0	0	0
2022-10-17 19:19:36	17	C	Control	2022-08-08	28	0	0	0	0	0	0	0	0	0	0	0	0	0	0	0	0	0	0	0	0	0	0
2022-10-17 19:19:56	17	C	Control	2022-08-09	29	0	0	0	0	0	0	0	0	0	0	0	0	0	0	0	0	0	0	0	0	0	0
2022-10-17 19:20:24	17	C	Control	2022-08-10	30	0	0	0	0	0	0	0	0	0	0	0	0	0	0	0	0	0	0	0	0	0	0
2022-10-17 19:21:25	17	C	Control	2022-08-11	31	0	0	0	0	0	0	0	0	0	0	0	0	0	0	0	0	0	0	0	0	0	0
2022-10-17 19:22:08	17	C	Control	2022-08-12	32	1	1	0	1	0	0	0	0	0	0	1	1	1	0	1	0	0	0	0	0	0	1
2022-10-17 19:22:56	17	C	Control	2022-08-13	33	1	1	1	1	0	0	0	1	0	0	0	1	1	1	1	0	0	0	1	0	0	0
2022-10-17 19:23:41	17	C	Control	2022-08-14	34	1	0	0	0	0	0	0	0	0	0	0	1	0	0	0	0	0	0	0	0	0	0
2022-10-17 19:24:31	17	C	Control	2022-08-15	35	1	1	0	0	1	0	1	1	0	1	1	1	1	0	0	1	0	1	1	0	1	1
2022-10-17 19:32:43	17	C	Control	2022-08-16	36	0	0	0	0	0	0	0	0	0	0	0	0	0	0	0	0	0	0	0	0	0	0
2022-10-17 19:33:15	17	C	Control	2022-08-17	37	0	0	0	0	0	0	0	0	0	0	0	0	0	0	0	0	0	0	0	0	0	0
2022-10-17 19:34:51	17	C	Control	2022-08-18	38	0	1	0	1	0	0	0	0	0	0	0	0	1	0	1	0	0	0	0	0	0	0
2022-10-17 19:39:09	17	C	Control	2022-08-19	39	1	1	0	0	0	0	0	0	0	0	0	1	1	0	0	0	0	0	0	0	0	0
2022-10-17 19:51:09	17	C	Control	2022-08-20	40	0	0	0	0	0	0	0	0	0	0	0	0	0	0	0	0	0	0	0	0	0	0
2022-10-17 19:53:12	17	C	Control	2022-08-21	41	0	0	0	0	0	0	0	0	0	0	0	0	0	0	0	0	0	0	0	0	0	0
2022-10-17 19:54:05	17	C	Control	2022-08-22	42	0	0	0	0	0	0	0	0	0	0	0	0	0	0	0	0	0	0	0	0	0	0
2022-10-17 19:54:31	17	C	Control	2022-08-23	43	0	0	0	0	0	0	0	0	0	0	0	0	0	0	0	0	0	0	0	0	0	0
2022-10-17 19:55:03	17	C	Control	2022-08-24	44	0	0	0	0	0	0	0	0	0	0	0	0	0	0	0	0	0	0	0	0	0	0
2022-10-17 19:55:41	17	C	Control	2022-08-25	45	0	0	0	0	0	0	0	0	0	0	0	0	0	0	0	0	0	0	0	0	0	0
2022-10-17 19:56:42	17	C	Control	2022-08-26	46	0	0	0	0	0	0	0	0	0	0	0	0	0	0	0	0	0	0	0	0	0	0
2022-10-17 19:57:04	17	C	Control	2022-08-27	47	0	0	0	0	0	0	0	0	0	0	0	0	0	0	0	0	0	0	0	0	0	0
2022-10-17 19:57:33	17	C	Control	2022-08-28	48	0	0	0	0	0	0	0	0	0	0	0	0	0	0	0	0	0	0	0	0	0	0
2022-10-17 19:58:04	17	C	Control	2022-08-29	49	0	0	0	0	0	0	0	0	0	0	0	0	0	0	0	0	0	0	0	0	0	0
2022-10-17 19:58:34	17	C	Control	2022-08-30	50	0	0	0	0	0	0	0	0	0	0	0	0	0	0	0	0	0	0	0	0	0	0
2022-10-17 19:59:03	17	C	Control	2022-08-31	51	0	0	0	0	0	0	0	0	0	0	0	0	0	0	0	0	0	0	0	0	0	0
2022-10-17 19:59:41	17	C	Control	2022-09-01	52	1	1	0	1	0	0	0	0	0	0	0	1	1	0	1	0	0	0	0	0	0	0
2022-10-17 20:00:33	17	C	Control	2022-09-02	53	1	1	0	0	1	0	0	0	0	0	0	1	1	0	0	1	0	0	0	0	0	0
2022-10-17 20:00:57	17	C	Control	2022-09-03	54	0	0	0	0	0	0	0	0	0	0	0	0	0	0	0	0	0	0	0	0	0	0
2022-10-17 20:04:03	17	C	Control	2022-09-09	55	0	0	0	0	0	0	0	0	0	0	0	0	0	0	0	0	0	0	0	0	0	0
2022-10-17 20:04:35	17	C	Control	2022-09-05	56	0	0	0	0	0	0	0	0	0	0	0	0	0	0	0	0	0	0	0	0	0	0
2022-10-17 20:04:53	17	C	Control	2022-09-06	57	0	0	0	0	0	0	0	0	0	0	0	0	0	0	0	0	0	0	0	0	0	0
2022-10-17 20:06:52	17	C	Control	2022-09-07	58	0	0	0	0	0	0	0	0	0	0	0	0	0	0	0	0	0	0	0	0	0	0
2022-10-17 20:07:12	17	C	Control	2022-09-08	59	0	0	0	0	0	0	0	0	0	0	0	0	0	0	0	0	0	0	0	0	0	0
2022-10-17 20:07:44	17	C	Control	2022-09-09	60	1	1	0	1	1	0	1	0	0	0	0	1	1	0	1	1	0	1	0	0	0	0
2022-10-17 20:08:21	17	C	Control	2022-09-10	61	1	1	1	0	1	0	1	0	1	0	0	1	1	1	0	1	0	1	0	1	0	0
2022-10-17 20:08:58	17	C	Control	2022-09-11	62	1	1	0	0	1	0	1	1	1	0	0	1	1	0	0	1	0	1	1	1	0	0
2022-10-17 20:09:31	17	C	Control	2022-09-12	63	1	1	0	0	1	0	0	1	1	0	0	1	1	0	0	1	0	0	1	1	0	0
2022-10-17 20:10:15	17	C	Control	2022-09-13	64	5	0	0	0	5	0	5	5	5	5	5	1	0	0	0	1	0	1	1	1	1	1
2022-10-17 20:11:08	17	C	Control	2022-09-14	65	5	0	0	0	5	0	5	5	5	5	5	1	0	0	0	1	0	1	1	1	1	1
2022-10-17 20:11:47	17	C	Control	2022-09-15	66	5	0	0	0	5	0	5	5	5	5	5	1	0	0	0	1	0	1	1	1	1	1
2022-10-17 20:12:27	17	C	Control	2022-09-16	67	5	0	0	0	5	0	5	5	0	0	0	1	0	0	0	1	0	1	1	0	0	0
2022-10-17 20:13:10	17	C	Control	2022-09-17	68	3	0	0	0	3	0	3	3	0	0	0	1	0	0	0	1	0	1	1	0	0	0
2022-10-17 20:14:07	17	C	Control	2022-08-18	69	3	0	0	0	0	0	3	0	3	3	0	1	0	0	0	0	0	1	0	1	1	0
2022-10-17 20:14:44	17	C	Control	2022-09-19	70	3	0	0	0	0	0	1	0	0	0	0	1	0	0	0	0	0	1	0	0	0	0
2022-10-17 20:15:26	17	C	Control	2022-09-20	71	0	0	0	0	0	0	0	0	0	0	0	0	0	0	0	0	0	0	0	0	0	0
2022-10-17 20:16:01	17	C	Control	2022-09-21	72	0	0	0	0	0	0	0	0	0	0	0	0	0	0	0	0	0	0	0	0	0	0
2022-10-17 20:16:18	17	C	Control	2022-09-22	73	0	0	0	0	0	0	0	0	0	0	0	0	0	0	0	0	0	0	0	0	0	0
2022-10-17 20:16:43	17	C	Control	2022-09-23	74	0	0	0	0	0	0	0	0	0	0	0	0	0	0	0	0	0	0	0	0	0	0
2022-10-17 20:17:06	17	C	Control	2022-09-24	75	0	0	0	0	0	0	0	0	0	0	0	0	0	0	0	0	0	0	0	0	0	0
2022-10-17 20:17:46	17	C	Control	2022-09-25	76	0	0	0	0	0	0	0	0	0	0	0	0	0	0	0	0	0	0	0	0	0	0
2022-10-17 20:18:07	17	C	Control	2022-09-26	77	0	0	0	0	0	0	0	0	0	0	0	0	0	0	0	0	0	0	0	0	0	0
2022-10-17 20:19:46	17	C	Control	2022-09-27	78	0	0	0	0	0	0	0	0	0	0	0	0	0	0	0	0	0	0	0	0	0	0
2022-10-17 20:20:06	17	C	Control	2022-09-28	79	0	0	0	0	0	0	0	0	0	0	0	0	0	0	0	0	0	0	0	0	0	0
2022-10-17 20:20:27	17	C	Control	2022-09-29	80	0	0	0	0	0	0	0	0	0	0	0	0	0	0	0	0	0	0	0	0	0	0
2022-10-17 20:21:55	17	C	Control	2022-09-30	81	0	0	0	0	0	0	0	0	0	0	0	0	0	0	0	0	0	0	0	0	0	0
2022-10-17 20:22:16	17	C	Control	2022-10-01	82	0	0	0	0	0	0	0	0	0	0	0	0	0	0	0	0	0	0	0	0	0	0
2022-10-17 20:22:41	17	C	Control	2022-10-02	83	0	0	0	0	0	0	0	0	0	0	0	0	0	0	0	0	0	0	0	0	0	0
2022-10-17 20:28:43	18	C	Control	2022-07-11	1	0	0	0	0	0	0	0	0	0	0	0	0	0	0	0	0	0	0	0	0	0	0
2022-10-17 20:29:08	18	C	Control	2022-07-12	2	0	0	0	0	0	0	0	0	0	0	0	0	0	0	0	0	0	0	0	0	0	0
2022-10-17 20:29:48	18	C	Control	2022-07-13	3	1	1	0	0	1	1	0	0	0	0	1	1	1	0	0	1	1	0	0	0	0	1
2022-10-17 20:30:26	18	C	Control	2022-07-14	4	1	1	0	0	2	2	1	0	0	0	1	1	1	0	0	1	1	1	0	0	0	1
2022-10-17 20:30:59	18	C	Control	2022-07-15	5	1	1	0	0	2	2	1	0	0	0	1	1	1	0	0	1	1	1	0	0	0	1
2022-10-17 20:31:49	18	C	Control	2022-07-16	6	2	2	0	1	3	3	3	0	0	0	2	1	1	0	1	1	1	1	0	0	0	1
2022-10-17 20:32:42	18	C	Control	2022-07-17	7	2	2	0	0	3	3	2	0	0	0	2	1	1	0	0	1	1	1	0	0	0	1
2022-10-17 20:33:43	18	C	Control	2022-07-18	8	1	1	0	0	2	2	2	0	0	0	1	1	1	0	0	1	1	1	0	0	0	1
2022-10-17 20:34:25	18	C	Control	2022-07-19	9	1	1	0	0	2	2	2	0	0	0	2	1	1	0	0	1	1	1	0	0	0	1
2022-10-17 20:34:58	18	C	Control	2022-07-20	10	1	1	0	0	1	1	2	0	0	0	1	1	1	0	0	1	1	1	0	0	0	1
2022-10-17 20:35:39	18	C	Control	2022-07-21	11	1	0	0	0	1	1	1	0	0	0	0	1	0	0	0	1	1	1	0	0	0	0
2022-10-17 20:36:29	18	C	Control	2022-07-22	12	0	0	0	0	0	1	1	0	0	0	0	0	0	0	0	0	1	1	0	0	0	0
2022-10-17 20:37:09	18	C	Control	2022-07-23	13	1	1	0	0	1	0	1	0	0	0	0	1	1	0	0	1	0	1	0	0	0	0
2022-10-17 20:37:41	18	C	Control	2022-07-24	14	0	1	0	0	0	0	1	0	0	0	0	0	1	0	0	0	0	1	0	0	0	0
2022-10-17 20:38:16	18	C	Control	2022-07-25	15	0	1	0	0	0	0	1	0	0	0	0	0	1	0	0	0	0	1	0	0	0	0
2022-10-17 20:38:55	18	C	Control	2022-07-26	16	0	1	0	0	0	0	0	0	0	0	0	0	1	0	0	0	0	0	0	0	0	0
2022-10-17 20:39:28	18	C	Control	2022-07-27	17	0	1	0	0	0	0	0	0	0	0	0	0	1	0	0	0	0	0	0	0	0	0
2022-10-17 20:39:58	18	C	Control	2022-07-28	18	0	1	0	0	0	0	0	0	0	0	0	0	1	0	0	0	0	0	0	0	0	0
2022-10-17 20:40:34	18	C	Control	2022-07-29	19	0	1	0	0	0	0	0	0	0	0	0	0	1	0	0	0	0	0	0	0	0	0
2022-10-17 20:41:10	18	C	Control	2022-07-30	20	0	1	0	0	0	0	0	0	0	0	0	0	1	0	0	0	0	0	0	0	0	0
2022-10-17 20:42:16	18	C	Control	2022-07-31	21	0	1	0	0	0	0	1	0	0	0	0	0	1	0	0	0	0	1	0	0	0	0
2022-10-17 20:42:44	18	C	Control	2022-08-01	22	0	1	0	0	0	0	0	0	0	0	0	0	1	0	0	0	0	0	0	0	0	0
2022-10-17 20:43:17	18	C	Control	2022-08-02	23	0	1	0	0	0	0	0	0	0	0	0	0	1	0	0	0	0	0	0	0	0	0
2022-10-17 20:43:46	18	C	Control	2022-08-03	24	0	1	0	0	0	0	0	0	0	0	0	0	1	0	0	0	0	0	0	0	0	0
2022-10-17 20:44:12	18	C	Control	2022-08-04	25	0	0	0	0	0	0	0	0	0	0	0	0	0	0	0	0	0	0	0	0	0	0
2022-10-17 20:44:42	18	C	Control	2022-08-05	26	0	0	0	0	0	0	0	0	0	0	0	0	0	0	0	0	0	0	0	0	0	0
2022-10-17 20:45:06	18	C	Control	2022-08-06	27	0	0	0	0	0	0	0	0	0	0	0	0	0	0	0	0	0	0	0	0	0	0
2022-10-17 20:45:27	18	C	Control	2022-08-07	28	0	0	0	0	0	0	0	0	0	0	0	0	0	0	0	0	0	0	0	0	0	0
2022-10-17 20:46:06	18	C	Control	2022-08-08	29	0	1	0	0	0	0	0	0	0	0	0	0	1	0	0	0	0	0	0	0	0	0
2022-10-17 20:46:41	18	C	Control	2022-08-09	30	0	2	0	0	0	0	0	0	0	0	0	0	1	0	0	0	0	0	0	0	0	0
2022-10-17 20:47:06	18	C	Control	2022-08-10	31	0	1	0	0	0	0	0	0	0	0	0	0	1	0	0	0	0	0	0	0	0	0
2022-10-17 20:47:37	18	C	Control	2022-08-11	32	0	1	0	0	0	0	0	0	0	0	0	0	1	0	0	0	0	0	0	0	0	0
2022-10-17 20:48:06	18	C	Control	2022-08-12	33	0	2	0	0	0	0	0	0	0	0	0	0	1	0	0	0	0	0	0	0	0	0
2022-10-17 20:48:40	18	C	Control	2022-08-13	34	0	1	0	0	0	0	0	0	0	0	0	0	1	0	0	0	0	0	0	0	0	0
2022-10-17 20:49:09	18	C	Control	2022-08-14	35	0	1	0	0	0	0	0	0	0	0	0	0	1	0	0	0	0	0	0	0	0	0
2022-10-17 20:52:46	18	C	Control	2022-08-15	36	0	1	0	0	0	0	0	0	0	0	0	0	1	0	0	0	0	0	0	0	0	0
2022-10-17 20:53:13	18	C	Control	2022-08-16	37	0	0	0	0	0	0	0	0	0	0	0	0	0	0	0	0	0	0	0	0	0	0
2022-10-17 20:53:37	18	C	Control	2022-08-17	38	0	0	0	0	0	0	0	0	0	0	0	0	0	0	0	0	0	0	0	0	0	0
2022-10-17 20:54:05	18	C	Control	2022-08-18	39	0	0	0	0	0	0	0	0	0	0	0	0	0	0	0	0	0	0	0	0	0	0
2022-10-17 20:54:38	18	C	Control	2022-08-19	40	0	1	0	0	0	0	0	0	0	0	0	0	1	0	0	0	0	0	0	0	0	0
2022-10-17 20:55:13	18	C	Control	2022-08-20	41	0	1	0	0	0	0	0	0	0	0	0	0	1	0	0	0	0	0	0	0	0	0
2022-10-17 20:55:35	18	C	Control	2022-08-21	42	0	0	0	0	0	0	0	0	0	0	0	0	0	0	0	0	0	0	0	0	0	0
2022-10-17 20:55:55	18	C	Control	2022-08-22	43	0	0	0	0	0	0	0	0	0	0	0	0	0	0	0	0	0	0	0	0	0	0
2022-10-17 20:56:19	18	C	Control	2022-08-23	44	0	0	0	0	0	0	0	0	0	0	0	0	0	0	0	0	0	0	0	0	0	0
2022-10-17 20:56:48	18	C	Control	2022-08-24	45	0	1	0	0	0	0	0	0	0	0	0	0	1	0	0	0	0	0	0	0	0	0
2022-10-17 20:57:23	18	C	Control	2022-08-25	46	0	1	0	0	0	0	0	0	0	0	0	0	1	0	0	0	0	0	0	0	0	0
2022-10-17 20:57:49	18	C	Control	2022-08-26	47	0	1	0	0	0	0	0	0	0	0	0	0	1	0	0	0	0	0	0	0	0	0
2022-10-17 20:58:30	18	C	Control	2022-08-27	48	0	1	0	0	0	0	0	0	0	0	0	0	1	0	0	0	0	0	0	0	0	0
2022-10-17 20:59:07	18	C	Control	2022-08-28	49	0	1	0	0	0	0	0	0	0	0	0	0	1	0	0	0	0	0	0	0	0	0
2022-10-17 20:59:41	18	C	Control	2022-08-29	50	0	2	0	0	0	0	0	0	1	0	1	0	1	0	0	0	0	0	0	1	0	1
2022-10-17 21:00:15	18	C	Control	2022-08-30	51	0	1	0	0	0	0	0	0	0	0	0	0	1	0	0	0	0	0	0	0	0	0
2022-10-17 21:00:51	18	C	Control	2022-08-31	52	0	1	0	0	0	0	0	0	0	0	0	0	1	0	0	0	0	0	0	0	0	0
2022-10-17 21:01:50	18	C	Control	2022-09-01	53	0	1	0	0	0	0	0	0	0	0	0	0	1	0	0	0	0	0	0	0	0	0
2022-10-17 21:02:16	18	C	Control	2022-09-02	54	0	1	0	0	0	0	0	0	0	0	1	0	1	0	0	0	0	0	0	0	0	1
2022-10-17 21:02:50	18	C	Control	2022-09-03	55	0	2	0	0	0	0	0	0	0	0	1	0	1	0	0	0	0	0	0	0	0	1
2022-10-17 21:03:21	18	C	Control	2022-09-04	56	0	3	0	0	0	0	0	0	0	0	1	0	1	0	0	0	0	0	0	0	0	1
2022-10-17 21:03:53	18	C	Control	2022-09-05	57	0	1	0	0	0	0	0	0	0	0	0	0	1	0	0	0	0	0	0	0	0	0
2022-10-17 21:04:33	18	C	Control	2022-09-06	58	1	2	0	0	0	0	0	0	0	0	1	1	1	0	0	0	0	0	0	0	0	1
2022-10-17 21:04:55	18	C	Control	2022-09-07	59	0	0	0	0	0	0	0	0	0	0	0	0	0	0	0	0	0	0	0	0	0	0
2022-10-17 21:05:19	18	C	Control	2022-09-08	60	0	0	0	0	0	0	0	0	0	0	0	0	0	0	0	0	0	0	0	0	0	0
2022-10-17 21:05:47	18	C	Control	2022-09-09	61	0	0	0	0	0	0	0	0	0	0	0	0	0	0	0	0	0	0	0	0	0	0
2022-10-17 21:06:57	18	C	Control	2022-09-10	62	0	0	0	0	0	0	0	0	0	0	0	0	0	0	0	0	0	0	0	0	0	0
2022-10-17 21:07:38	18	C	Control	2022-09-11	63	0	0	0	0	0	0	0	0	0	0	0	0	0	0	0	0	0	0	0	0	0	0
2022-10-17 21:08:07	18	C	Control	2022-09-12	64	0	0	0	0	0	0	0	0	0	0	1	0	0	0	0	0	0	0	0	0	0	1
2022-10-17 21:08:33	18	C	Control	2022-09-13	65	0	0	0	0	0	0	0	0	0	0	0	0	0	0	0	0	0	0	0	0	0	0
2022-10-17 21:08:54	18	C	Control	2022-09-14	66	0	0	0	0	0	0	0	0	0	0	0	0	0	0	0	0	0	0	0	0	0	0
2022-10-17 21:09:24	18	C	Control	2022-09-15	67	1	0	0	0	1	1	0	0	1	0	0	1	0	0	0	1	1	0	0	1	0	0
2022-10-17 21:09:56	18	C	Control	2022-09-16	68	1	0	0	0	1	0	0	0	0	0	0	1	0	0	0	1	0	0	0	0	0	0
2022-10-17 21:10:43	18	C	Control	2022-09-17	69	2	0	0	0	1	1	0	0	0	0	0	1	0	0	0	1	1	0	0	0	0	0
2022-10-17 21:11:19	18	C	Control	2022-09-18	70	1	0	0	0	1	1	0	0	0	0	0	1	0	0	0	1	1	0	0	0	0	0
2022-10-17 21:11:49	18	C	Control	2022-09-19	71	2	2	0	0	1	1	1	0	0	0	1	1	1	0	0	1	1	1	0	0	0	1
2022-10-17 21:12:55	18	C	Control	2022-09-20	72	3	2	1	2	2	1	2	0	0	0	2	1	1	1	1	1	1	1	0	0	0	1
2022-10-17 21:13:40	18	C	Control	2022-09-21	73	2	2	0	0	1	1	1	0	0	0	1	1	1	0	0	1	1	1	0	0	0	1
2022-10-17 21:14:16	18	C	Control	2022-09-22	74	2	2	0	0	1	1	1	0	0	0	0	1	1	0	0	1	1	1	0	0	0	0
2022-10-17 21:14:51	18	C	Control	2022-09-23	75	1	2	0	0	1	0	1	0	0	0	0	1	1	0	0	1	0	1	0	0	0	0
2022-10-17 21:15:30	18	C	Control	2022-09-24	76	1	1	0	0	0	1	1	0	0	0	0	1	1	0	0	0	1	1	0	0	0	0
2022-10-17 21:15:59	18	C	Control	2022-09-25	77	1	1	0	0	0	1	1	0	0	0	0	1	1	0	0	0	1	1	0	0	0	0
2022-10-17 21:16:36	18	C	Control	2022-09-26	78	1	1	0	0	0	1	1	0	0	0	0	1	1	0	0	0	1	1	0	0	0	0
2022-10-17 21:17:08	18	C	Control	2022-09-27	79	0	1	0	0	0	0	0	0	0	0	0	0	1	0	0	0	0	0	0	0	0	0
2022-10-17 21:17:39	18	C	Control	2022-09-28	80	0	1	0	0	0	0	0	0	0	0	0	0	1	0	0	0	0	0	0	0	0	0
2022-10-17 21:18:11	18	C	Control	2022-09-29	81	1	1	0	0	0	0	1	0	0	0	0	1	1	0	0	0	0	1	0	0	0	0
2022-10-17 21:18:41	18	C	Control	2022-09-30	82	0	1	0	0	0	0	1	0	0	0	0	0	1	0	0	0	0	1	0	0	0	0
2022-10-17 21:19:31	18	C	Control	2022-10-01	83	0	1	0	0	0	0	0	0	0	0	0	0	1	0	0	0	0	0	0	0	0	0
2022-10-17 21:20:05	18	C	Control	2022-10-02	84	0	1	0	0	0	0	0	0	0	0	0	0	1	0	0	0	0	0	0	0	0	0
2022-10-17 21:20:31	18	C	Control	2022-10-03	85	0	0	0	0	0	0	0	0	0	0	0	0	0	0	0	0	0	0	0	0	0	0
2022-10-08 11:40:37	19	Z	Test	2022-07-30	20	0	0	0	0	0	0	0	0	0	0	0	0	0	0	0	0	0	0	0	0	0	0
2022-10-09 13:09:33	19	Z	Test	2022-07-31	21	0	0	0	0	0	0	0	0	0	0	0	0	0	0	0	0	0	0	0	0	0	0
2022-10-12 19:34:18	19	Z	Test	2022-08-09	30	0	0	0	0	0	0	0	0	0	0	0	0	0	0	0	0	0	0	0	0	0	0
2022-10-12 19:35:01	19	Z	Test	2022-08-10	31	0	0	0	0	0	0	0	0	0	0	0	0	0	0	0	0	0	0	0	0	0	0
2022-10-12 19:35:52	19	Z	Test	2022-08-11	32	0	0	0	0	0	0	0	0	0	0	0	0	0	0	0	0	0	0	0	0	0	0
2022-10-12 19:36:25	19	Z	Test	2022-08-12	33	0	0	0	0	0	0	0	0	0	0	0	0	0	0	0	0	0	0	0	0	0	0
2022-10-12 19:36:57	19	Z	Test	2022-08-13	34	0	0	0	0	0	0	0	0	0	0	0	0	0	0	0	0	0	0	0	0	0	0
2022-10-12 19:37:31	19	Z	Test	2022-08-14	35	0	0	0	0	0	0	0	0	0	0	0	0	0	0	0	0	0	0	0	0	0	0
2022-10-12 19:38:03	19	Z	Test	2022-08-15	36	0	0	0	0	0	0	0	0	0	0	0	0	0	0	0	0	0	0	0	0	0	0
2022-10-12 19:38:28	19	Z	Test	2022-08-16	37	0	0	0	0	0	0	0	0	0	0	0	0	0	0	0	0	0	0	0	0	0	0
2022-10-12 19:39:12	19	Z	Test	2022-08-17	38	0	0	0	0	0	0	0	0	0	0	0	0	0	0	0	0	0	0	0	0	0	0
2022-10-12 19:39:41	19	Z	Test	2022-08-18	39	0	0	0	0	0	0	0	0	0	0	0	0	0	0	0	0	0	0	0	0	0	0
2022-10-12 19:40:08	19	Z	Test	2022-08-19	40	0	0	0	0	0	0	0	0	0	0	0	0	0	0	0	0	0	0	0	0	0	0
2022-10-12 19:40:38	19	Z	Test	2022-08-20	41	0	0	0	0	0	0	0	0	0	0	0	0	0	0	0	0	0	0	0	0	0	0
2022-10-12 19:41:14	19	Z	Test	2022-08-21	42	0	0	0	0	0	0	0	0	0	0	0	0	0	0	0	0	0	0	0	0	0	0
2022-10-12 19:41:40	19	Z	Test	2022-08-22	43	0	0	0	0	0	0	0	0	0	0	0	0	0	0	0	0	0	0	0	0	0	0
2022-10-12 19:42:11	19	Z	Test	2022-08-23	44	0	0	0	0	0	0	0	0	0	0	0	0	0	0	0	0	0	0	0	0	0	0
2022-10-12 19:42:53	19	Z	Test	2022-08-24	45	0	0	0	0	0	0	0	0	0	0	0	0	0	0	0	0	0	0	0	0	0	0
2022-10-12 19:43:39	19	Z	Test	2022-08-25	46	0	0	0	0	0	0	0	0	0	0	0	0	0	0	0	0	0	0	0	0	0	0
2022-10-12 19:45:11	19	Z	Test	2022-08-26	47	0	0	0	0	0	0	0	0	0	0	0	0	0	0	0	0	0	0	0	0	0	0
2022-10-12 19:45:54	19	Z	Test	2022-08-27	48	0	0	0	0	0	0	0	0	0	0	0	0	0	0	0	0	0	0	0	0	0	0
2022-10-12 19:47:07	19	Z	Test	2022-08-28	49	0	0	0	0	0	0	0	0	0	0	0	0	0	0	0	0	0	0	0	0	0	0
2022-10-12 19:47:35	19	Z	Test	2022-08-29	50	0	0	0	0	0	0	0	0	0	0	0	0	0	0	0	0	0	0	0	0	0	0
2022-10-12 19:48:01	19	Z	Test	2022-08-30	51	0	0	0	0	0	0	0	0	0	0	0	0	0	0	0	0	0	0	0	0	0	0
2022-10-12 19:48:36	19	Z	Test	2022-08-31	52	0	0	0	0	0	0	0	0	0	0	0	0	0	0	0	0	0	0	0	0	0	0
2022-10-12 19:49:10	19	Z	Test	2022-09-01	53	0	0	0	0	0	0	0	0	0	0	0	0	0	0	0	0	0	0	0	0	0	0
2022-10-12 19:49:33	19	Z	Test	2022-09-02	54	0	0	0	0	0	0	0	0	0	0	0	0	0	0	0	0	0	0	0	0	0	0
2022-10-12 19:50:01	19	Z	Test	2022-09-03	55	0	0	0	0	0	0	0	0	0	0	0	0	0	0	0	0	0	0	0	0	0	0
2022-10-12 19:50:34	19	Z	Test	2022-09-04	56	0	0	0	0	0	0	0	0	0	0	0	0	0	0	0	0	0	0	0	0	0	0
2022-10-12 19:51:00	19	Z	Test	2022-09-05	57	0	0	0	0	0	0	0	0	0	0	0	0	0	0	0	0	0	0	0	0	0	0
2022-10-12 19:51:27	19	Z	Test	2022-09-06	58	0	0	0	0	0	0	0	0	0	0	0	0	0	0	0	0	0	0	0	0	0	0
2022-10-12 19:52:03	19	Z	Test	2022-09-07	59	0	0	0	0	0	0	0	0	0	0	0	0	0	0	0	0	0	0	0	0	0	0
2022-10-12 19:53:17	19	Z	Test	2022-09-08	60	1	1	0	0	0	0	0	0	0	0	0	1	1	0	0	0	0	0	0	0	0	0
2022-10-12 19:53:53	19	Z	Test	2022-09-09	61	0	0	0	0	0	0	0	0	0	0	0	0	0	0	0	0	0	0	0	0	0	0
2022-10-12 19:55:00	19	Z	Test	2022-09-10	62	1	1	0	1	0	0	0	0	0	0	0	1	1	0	1	0	0	0	0	0	0	0
2022-10-12 20:01:17	19	Z	Test	2022-09-11	63	1	0	0	1	0	0	0	0	0	0	0	1	0	0	1	0	0	0	0	0	0	0
2022-10-12 20:01:48	19	Z	Test	2022-09-12	64	0	0	0	0	0	0	0	0	0	0	0	0	0	0	0	0	0	0	0	0	0	0
2022-10-12 20:02:19	19	Z	Test	2022-09-13	65	0	0	0	0	0	0	0	0	0	0	0	0	0	0	0	0	0	0	0	0	0	0
2022-10-12 20:02:59	19	Z	Test	2022-09-14	66	0	0	0	0	0	0	0	0	0	0	0	0	0	0	0	0	0	0	0	0	0	0
2022-10-12 20:03:31	19	Z	Test	2022-09-15	67	0	0	0	0	0	0	0	0	0	0	0	0	0	0	0	0	0	0	0	0	0	0
2022-10-12 20:04:05	19	Z	Test	2022-09-16	68	0	0	0	0	0	0	0	0	0	0	0	0	0	0	0	0	0	0	0	0	0	0
2022-10-12 20:04:36	19	Z	Test	2022-09-17	69	0	0	0	0	0	0	0	0	0	0	0	0	0	0	0	0	0	0	0	0	0	0
2022-10-12 20:05:25	19	Z	Test	2022-09-18	70	0	0	0	0	0	0	0	0	0	0	0	0	0	0	0	0	0	0	0	0	0	0
2022-10-12 20:06:06	19	Z	Test	2022-09-19	71	0	0	0	0	0	0	0	0	0	0	0	0	0	0	0	0	0	0	0	0	0	0
2022-10-12 20:06:31	19	Z	Test	2022-09-20	72	0	0	0	0	0	0	0	0	0	0	0	0	0	0	0	0	0	0	0	0	0	0
2022-10-12 20:07:03	19	Z	Test	2022-09-21	73	0	0	0	0	0	0	0	0	0	0	0	0	0	0	0	0	0	0	0	0	0	0
2022-10-12 20:07:47	19	Z	Test	2022-09-22	74	0	0	0	0	0	0	0	0	0	0	0	0	0	0	0	0	0	0	0	0	0	0
2022-10-12 20:08:16	19	Z	Test	2022-09-23	75	0	0	0	0	0	0	0	0	0	0	0	0	0	0	0	0	0	0	0	0	0	0
2022-10-12 20:08:46	19	Z	Test	2022-09-24	76	0	0	0	0	0	0	0	0	0	0	0	0	0	0	0	0	0	0	0	0	0	0
2022-10-12 20:09:18	19	Z	Test	2022-09-25	77	0	0	0	0	0	0	0	0	0	0	0	0	0	0	0	0	0	0	0	0	0	0
2022-10-12 20:09:51	19	Z	Test	2022-09-26	78	0	0	0	0	0	0	0	0	0	0	0	0	0	0	0	0	0	0	0	0	0	0
2022-10-12 20:10:16	19	Z	Test	2022-09-27	79	0	0	0	0	0	0	0	0	0	0	0	0	0	0	0	0	0	0	0	0	0	0
2022-10-12 20:10:48	19	Z	Test	2022-09-28	80	0	0	0	0	0	0	0	0	0	0	0	0	0	0	0	0	0	0	0	0	0	0
2022-10-12 20:11:12	19	Z	Test	2022-09-29	81	0	0	0	0	0	0	0	0	0	0	0	0	0	0	0	0	0	0	0	0	0	0
2022-10-12 20:11:34	19	Z	Test	2022-09-30	82	0	0	0	0	0	0	0	0	0	0	0	0	0	0	0	0	0	0	0	0	0	0
2022-10-12 20:11:57	19	Z	Test	2022-10-01	83	0	0	0	0	0	0	0	0	0	0	0	0	0	0	0	0	0	0	0	0	0	0
2022-10-12 20:12:28	19	Z	Test	2022-10-02	84	0	0	0	0	0	0	0	0	0	0	0	0	0	0	0	0	0	0	0	0	0	0
2022-10-18 17:41:46	19	Z	Test	2022-07-11	1	0	0	0	1	0	0	0	0	0	0	1	0	0	0	1	0	0	0	0	0	0	1
2022-10-18 17:42:30	19	Z	Test	2022-07-12	2	0	0	0	0	0	0	0	0	0	0	0	0	0	0	0	0	0	0	0	0	0	0
2022-10-18 17:43:03	19	Z	Test	2022-07-13	3	0	0	0	0	0	0	0	0	0	0	0	0	0	0	0	0	0	0	0	0	0	0
2022-10-18 17:43:44	19	Z	Test	2022-07-14	4	0	0	0	0	0	0	0	0	0	0	0	0	0	0	0	0	0	0	0	0	0	0
2022-10-18 17:44:27	19	Z	Test	2022-07-15	5	0	0	0	0	0	0	0	0	0	0	0	0	0	0	0	0	0	0	0	0	0	0
2022-10-18 17:49:22	19	Z	Test	2022-07-16	6	0	0	0	0	0	0	0	0	0	0	0	0	0	0	0	0	0	0	0	0	0	0
2022-10-18 17:50:00	19	Z	Test	2022-07-17	7	0	0	0	0	0	0	0	0	0	0	0	0	0	0	0	0	0	0	0	0	0	0
2022-10-18 17:50:33	19	Z	Test	2022-07-18	8	0	0	0	0	0	0	0	0	0	0	0	0	0	0	0	0	0	0	0	0	0	0
2022-10-18 17:50:57	19	Z	Test	2022-07-19	9	0	0	0	0	0	0	0	0	0	0	0	0	0	0	0	0	0	0	0	0	0	0
2022-10-18 17:52:01	19	Z	Test	2022-07-20	10	0	0	0	0	0	0	0	0	0	0	0	0	0	0	0	0	0	0	0	0	0	0
2022-10-18 17:53:24	19	Z	Test	2022-07-21	11	0	0	0	0	0	0	0	0	0	0	0	0	0	0	0	0	0	0	0	0	0	0
2022-10-18 17:53:50	19	Z	Test	2022-07-22	12	0	0	0	0	0	0	0	0	0	0	0	0	0	0	0	0	0	0	0	0	0	0
2022-10-18 17:54:18	19	Z	Test	2022-07-23	13	0	0	0	0	0	0	0	0	0	0	0	0	0	0	0	0	0	0	0	0	0	0
2022-10-18 17:54:44	19	Z	Test	2022-07-24	14	0	0	0	0	0	0	0	0	0	0	0	0	0	0	0	0	0	0	0	0	0	0
2022-10-18 17:55:08	19	Z	Test	2022-07-25	15	0	0	0	0	0	0	0	0	0	0	0	0	0	0	0	0	0	0	0	0	0	0
2022-10-18 17:55:30	19	Z	Test	2022-07-26	16	0	0	0	0	0	0	0	0	0	0	0	0	0	0	0	0	0	0	0	0	0	0
2022-10-18 17:55:53	19	Z	Test	2022-07-27	17	0	0	0	0	0	0	0	0	0	0	0	0	0	0	0	0	0	0	0	0	0	0
2022-10-18 17:56:26	19	Z	Test	2022-07-28	18	0	0	0	0	0	0	0	0	0	0	0	0	0	0	0	0	0	0	0	0	0	0
2022-10-18 17:57:14	19	Z	Test	2022-07-29	19	0	0	0	0	0	0	0	0	0	0	0	0	0	0	0	0	0	0	0	0	0	0
2022-10-18 17:59:19	19	Z	Test	2022-08-01	22	0	0	0	0	0	0	0	0	0	0	0	0	0	0	0	0	0	0	0	0	0	0
2022-10-18 18:00:22	19	Z	Test	2022-08-02	23	0	0	0	0	0	0	0	0	0	0	0	0	0	0	0	0	0	0	0	0	0	0
2022-10-18 18:00:45	19	Z	Test	2022-08-03	24	0	0	0	0	0	0	0	0	0	0	0	0	0	0	0	0	0	0	0	0	0	0
2022-10-18 18:04:27	19	Z	Test	2022-08-05	26	0	0	0	0	0	0	0	0	0	0	0	0	0	0	0	0	0	0	0	0	0	0
2022-10-18 18:05:06	19	Z	Test	2022-08-04	25	0	0	0	0	0	0	0	0	0	0	0	0	0	0	0	0	0	0	0	0	0	0
2022-10-18 18:18:24	19	Z	Test	2022-08-06	27	0	0	0	0	0	0	0	0	0	0	0	0	0	0	0	0	0	0	0	0	0	0
2022-10-18 18:19:39	19	Z	Test	2022-08-07	28	1	1	0	0	0	1	1	1	0	0	0	1	1	0	0	0	1	1	1	0	0	0
2022-10-18 18:20:40	19	Z	Test	2022-08-08	29	1	0	0	0	0	1	1	0	0	0	0	1	0	0	0	0	1	1	0	0	0	0
2022-10-12 20:18:24	20	Z	Test	2022-08-15	36	0	0	1	0	0	1	0	0	0	0	0	0	0	1	0	0	1	0	0	0	0	0
2022-10-12 20:21:03	20	Z	Test	2022-08-16	37	0	0	1	0	0	1	0	0	0	0	0	0	0	1	0	0	1	0	0	0	0	0
2022-10-12 20:21:56	20	Z	Test	2022-08-17	38	0	0	1	0	0	1	0	0	0	0	0	0	0	1	0	0	1	0	0	0	0	0
2022-10-12 20:23:08	20	Z	Test	2022-08-18	39	0	0	1	0	0	1	0	1	1	0	0	0	0	1	0	0	1	0	1	1	0	0
2022-10-12 20:24:19	20	Z	Test	2022-08-19	40	0	0	1	0	0	1	0	1	0	0	0	0	0	1	0	0	1	0	1	0	0	0
2022-10-12 20:25:27	20	Z	Test	2022-08-20	41	0	0	1	0	0	1	0	1	1	0	1	0	0	1	0	0	1	0	1	1	0	1
2022-10-12 20:25:51	20	Z	Test	2022-08-21	42	0	0	0	0	0	0	0	0	0	0	0	0	0	0	0	0	0	0	0	0	0	0
2022-10-12 20:27:31	20	Z	Test	2022-08-22	43	0	1	1	1	0	1	0	0	0	0	0	0	1	1	1	0	1	0	0	0	0	0
2022-10-12 20:28:21	20	Z	Test	2022-08-23	44	0	1	1	0	0	1	0	0	0	0	0	0	1	1	0	0	1	0	0	0	0	0
2022-10-12 20:29:01	20	Z	Test	2022-08-24	45	0	0	1	0	0	1	0	0	0	0	0	0	0	1	0	0	1	0	0	0	0	0
2022-10-12 20:29:42	20	Z	Test	2022-08-25	46	1	1	1	0	1	1	0	0	0	0	0	1	1	1	0	1	1	0	0	0	0	0
2022-10-12 20:30:52	20	Z	Test	2022-08-26	47	0	1	1	0	1	1	0	0	0	0	1	0	1	1	0	1	1	0	0	0	0	1
2022-10-12 20:32:24	20	Z	Test	2022-08-27	48	1	3	1	3	3	3	0	1	3	0	5	1	1	1	1	1	1	0	1	1	0	1
2022-10-12 20:34:12	20	Z	Test	2022-08-28	49	1	0	1	0	3	3	0	0	3	0	1	1	0	1	0	1	1	0	0	1	0	1
2022-10-12 20:35:04	20	Z	Test	2022-08-29	50	1	0	1	0	1	1	0	0	0	0	0	1	0	1	0	1	1	0	0	0	0	0
2022-10-12 20:36:11	20	Z	Test	2022-08-30	51	1	1	3	0	3	3	0	1	0	0	1	1	1	1	0	1	1	0	1	0	0	1
2022-10-12 20:36:58	20	Z	Test	2022-08-31	52	1	1	3	3	3	3	0	1	0	0	0	1	1	1	1	1	1	0	1	0	0	0
2022-10-12 20:38:07	20	Z	Test	2022-09-01	53	7	3	3	1	7	7	0	7	7	7	7	1	1	1	1	1	1	0	1	1	1	1
2022-10-12 20:39:49	20	Z	Test	2022-09-02	54	7	3	3	1	7	7	0	7	7	7	7	1	1	1	1	1	1	0	1	1	1	1
2022-10-12 20:41:45	20	Z	Test	2022-09-03	55	5	5	5	0	7	7	1	5	1	1	5	1	1	1	0	1	1	1	1	1	1	1
2022-10-12 20:43:03	20	Z	Test	2022-09-04	56	3	5	5	0	5	5	1	3	0	0	1	1	1	1	0	1	1	1	1	0	0	1
2022-10-12 20:44:08	20	Z	Test	2022-09-05	57	1	1	5	0	3	3	1	0	0	0	0	1	1	1	0	1	1	1	0	0	0	0
2022-10-12 20:44:56	20	Z	Test	2022-09-06	58	1	1	1	0	3	3	0	1	0	0	0	1	1	1	0	1	1	0	1	0	0	0
2022-10-12 20:46:03	20	Z	Test	2022-09-07	59	1	1	1	0	1	1	0	1	0	0	0	1	1	1	0	1	1	0	1	0	0	0
2022-10-12 20:46:56	20	Z	Test	2022-09-08	60	1	1	1	0	1	1	0	1	0	0	0	1	1	1	0	1	1	0	1	0	0	0
2022-10-12 20:47:50	20	Z	Test	2022-09-09	61	1	1	1	0	1	1	0	1	0	0	0	1	1	1	0	1	1	0	1	0	0	0
2022-10-12 20:51:32	20	Z	Test	2022-09-10	62	0	1	1	0	0	0	0	0	0	0	0	0	1	1	0	0	0	0	0	0	0	0
2022-10-12 20:52:05	20	Z	Test	2022-09-11	63	0	1	1	0	0	0	0	0	0	0	0	0	1	1	0	0	0	0	0	0	0	0
2022-10-12 20:52:31	20	Z	Test	2022-09-12	64	0	0	0	0	0	0	0	0	0	0	0	0	0	0	0	0	0	0	0	0	0	0
2022-10-12 20:52:55	20	Z	Test	2022-09-13	65	0	0	0	0	0	0	0	0	0	0	0	0	0	0	0	0	0	0	0	0	0	0
2022-10-12 20:53:17	20	Z	Test	2022-09-14	66	0	0	0	0	0	0	0	0	0	0	0	0	0	0	0	0	0	0	0	0	0	0
2022-10-12 20:53:37	20	Z	Test	2022-09-15	67	0	0	0	0	0	0	0	0	0	0	0	0	0	0	0	0	0	0	0	0	0	0
2022-10-12 20:53:59	20	Z	Test	2022-09-16	68	0	0	0	0	0	0	0	0	0	0	0	0	0	0	0	0	0	0	0	0	0	0
2022-10-12 20:54:24	20	Z	Test	2022-09-17	69	0	0	0	0	0	0	0	0	0	0	0	0	0	0	0	0	0	0	0	0	0	0
2022-10-12 20:54:43	20	Z	Test	2022-09-18	70	0	0	0	0	0	0	0	0	0	0	0	0	0	0	0	0	0	0	0	0	0	0
2022-10-12 20:55:04	20	Z	Test	2022-09-19	71	0	0	0	0	0	0	0	0	0	0	0	0	0	0	0	0	0	0	0	0	0	0
2022-10-12 20:55:28	20	Z	Test	2022-09-20	72	0	0	0	0	0	0	0	0	0	0	0	0	0	0	0	0	0	0	0	0	0	0
2022-10-12 20:55:50	20	Z	Test	2022-09-21	73	0	0	0	0	0	0	0	0	0	0	0	0	0	0	0	0	0	0	0	0	0	0
2022-10-12 20:56:11	20	Z	Test	2022-09-22	74	0	0	0	0	0	0	0	0	0	0	0	0	0	0	0	0	0	0	0	0	0	0
2022-10-12 20:56:32	20	Z	Test	2022-09-23	75	0	0	0	0	0	0	0	0	0	0	0	0	0	0	0	0	0	0	0	0	0	0
2022-10-12 20:56:57	20	Z	Test	2022-09-24	76	0	0	0	0	0	0	0	0	0	0	0	0	0	0	0	0	0	0	0	0	0	0
2022-10-12 20:57:20	20	Z	Test	2022-09-25	77	0	0	0	0	0	0	0	0	0	0	0	0	0	0	0	0	0	0	0	0	0	0
2022-10-12 20:57:40	20	Z	Test	2022-09-26	78	0	0	0	0	0	0	0	0	0	0	0	0	0	0	0	0	0	0	0	0	0	0
2022-10-12 20:58:06	20	Z	Test	2022-09-27	79	0	0	0	0	0	0	0	0	0	0	0	0	0	0	0	0	0	0	0	0	0	0
2022-10-12 20:58:29	20	Z	Test	2022-09-28	80	0	0	0	0	0	0	0	0	0	0	0	0	0	0	0	0	0	0	0	0	0	0
2022-10-12 20:58:50	20	Z	Test	2022-09-29	81	0	0	0	0	0	0	0	0	0	0	0	0	0	0	0	0	0	0	0	0	0	0
2022-10-12 20:59:13	20	Z	Test	2022-09-30	82	0	0	0	0	0	0	0	0	0	0	0	0	0	0	0	0	0	0	0	0	0	0
2022-10-12 21:00:01	20	Z	Test	2022-10-01	83	0	0	0	0	0	0	0	0	0	0	0	0	0	0	0	0	0	0	0	0	0	0
2022-10-12 21:01:00	20	Z	Test	2022-10-02	84	1	1	1	1	0	1	1	1	1	0	1	1	1	1	1	0	1	1	1	1	0	1
2022-10-18 18:24:25	20	Z	Test	2022-07-11	1	0	0	0	0	0	0	0	0	0	0	0	0	0	0	0	0	0	0	0	0	0	0
2022-10-18 18:24:52	20	Z	Test	2022-07-12	2	0	0	0	0	0	0	0	0	0	0	0	0	0	0	0	0	0	0	0	0	0	0
2022-10-18 18:25:11	20	Z	Test	2022-07-13	3	0	0	0	0	0	0	0	0	0	0	0	0	0	0	0	0	0	0	0	0	0	0
2022-10-18 18:25:50	20	Z	Test	2022-07-14	4	0	1	1	0	0	0	0	0	0	0	0	0	1	1	0	0	0	0	0	0	0	0
2022-10-18 18:26:27	20	Z	Test	2022-07-15	5	0	1	1	1	0	0	0	0	0	0	0	0	1	1	1	0	0	0	0	0	0	0
2022-10-18 18:29:58	20	Z	Test	2022-07-16	6	0	0	0	0	0	0	0	0	0	0	0	0	0	0	0	0	0	0	0	0	0	0
2022-10-18 18:32:14	20	Z	Test	2022-07-17	7	0	0	0	0	0	0	0	0	0	0	0	0	0	0	0	0	0	0	0	0	0	0
2022-10-18 18:33:01	20	Z	Test	2022-07-18	8	0	0	0	0	0	0	0	0	0	0	0	0	0	0	0	0	0	0	0	0	0	0
2022-10-18 18:33:29	20	Z	Test	2022-07-19	9	0	0	0	0	0	0	0	0	0	0	0	0	0	0	0	0	0	0	0	0	0	0
2022-10-18 18:33:49	20	Z	Test	2022-07-20	10	0	0	0	0	0	0	0	0	0	0	0	0	0	0	0	0	0	0	0	0	0	0
2022-10-18 18:35:57	20	Z	Test	2022-07-21	11	0	0	0	0	0	0	0	0	0	0	0	0	0	0	0	0	0	0	0	0	0	0
2022-10-18 18:36:27	20	Z	Test	2022-07-22	12	0	0	0	0	0	0	0	0	0	0	0	0	0	0	0	0	0	0	0	0	0	0
2022-10-18 18:36:48	20	Z	Test	2022-07-23	13	0	0	0	0	0	0	0	0	0	0	0	0	0	0	0	0	0	0	0	0	0	0
2022-10-18 18:37:05	20	Z	Test	2022-07-24	14	0	0	0	0	0	0	0	0	0	0	0	0	0	0	0	0	0	0	0	0	0	0
2022-10-18 18:37:34	20	Z	Test	2022-07-25	15	0	0	0	0	0	0	0	0	0	0	0	0	0	0	0	0	0	0	0	0	0	0
2022-10-18 18:38:46	20	Z	Test	2022-07-26	16	0	0	0	0	0	0	0	0	0	0	0	0	0	0	0	0	0	0	0	0	0	0
2022-10-18 18:39:07	20	Z	Test	2022-07-27	17	0	0	0	0	0	0	0	0	0	0	0	0	0	0	0	0	0	0	0	0	0	0
2022-10-18 18:39:56	20	Z	Test	2022-07-28	18	0	0	1	3	0	0	0	0	0	0	1	0	0	1	1	0	0	0	0	0	0	1
2022-10-18 18:40:57	20	Z	Test	2022-07-29	19	1	3	5	1	0	0	0	0	0	0	1	1	1	1	1	0	0	0	0	0	0	1
2022-10-18 18:41:38	20	Z	Test	2022-07-30	20	1	1	5	0	0	0	0	0	0	0	0	1	1	1	0	0	0	0	0	0	0	0
2022-10-18 18:43:57	20	Z	Test	2022-07-31	21	0	0	1	0	0	0	0	0	0	0	0	0	0	1	0	0	0	0	0	0	0	0
2022-10-18 18:44:42	20	Z	Test	2022-08-01	22	0	0	0	0	0	0	0	0	0	0	0	0	0	0	0	0	0	0	0	0	0	0
2022-10-18 18:45:17	20	Z	Test	2022-08-02	23	0	0	0	0	0	0	0	0	0	0	0	0	0	0	0	0	0	0	0	0	0	0
2022-10-18 18:45:38	20	Z	Test	2022-08-03	24	0	0	0	0	0	0	0	0	0	0	0	0	0	0	0	0	0	0	0	0	0	0
2022-10-18 18:46:00	20	Z	Test	2022-08-04	25	0	0	0	0	0	0	0	0	0	0	0	0	0	0	0	0	0	0	0	0	0	0
2022-10-18 18:46:21	20	Z	Test	2022-08-05	26	0	0	0	0	0	0	0	0	0	0	0	0	0	0	0	0	0	0	0	0	0	0
2022-10-18 18:46:42	20	Z	Test	2022-08-06	27	0	0	0	0	0	0	0	0	0	0	0	0	0	0	0	0	0	0	0	0	0	0
2022-10-18 18:47:01	20	Z	Test	2022-08-07	28	0	0	0	0	0	0	0	0	0	0	0	0	0	0	0	0	0	0	0	0	0	0
2022-10-18 18:47:24	20	Z	Test	2022-08-08	29	0	0	0	0	0	0	0	0	0	0	0	0	0	0	0	0	0	0	0	0	0	0
2022-10-18 18:47:48	20	Z	Test	2022-08-09	30	0	0	0	0	0	0	0	0	0	0	0	0	0	0	0	0	0	0	0	0	0	0
2022-10-18 18:48:08	20	Z	Test	2022-08-10	31	0	0	0	0	0	0	0	0	0	0	0	0	0	0	0	0	0	0	0	0	0	0
2022-10-18 18:48:31	20	Z	Test	2022-08-11	32	0	0	0	0	0	0	0	0	0	0	0	0	0	0	0	0	0	0	0	0	0	0
2022-10-18 18:48:51	20	Z	Test	2022-08-12	33	0	0	0	0	0	0	0	0	0	0	0	0	0	0	0	0	0	0	0	0	0	0
2022-10-18 18:49:30	20	Z	Test	2022-08-13	34	0	0	0	0	0	0	0	0	0	0	0	0	0	0	0	0	0	0	0	0	0	0
2022-10-18 18:50:00	20	Z	Test	2022-08-14	35	0	0	0	0	0	0	0	0	0	0	0	0	0	0	0	0	0	0	0	0	0	0
2022-10-13 10:59:34	21	Z	Test	2022-07-11	1	0	0	0	0	0	0	0	0	0	0	0	0	0	0	0	0	0	0	0	0	0	0
2022-10-13 11:00:42	21	Z	Test	2022-07-12	2	1	1	0	0	3	3	0	0	0	0	1	1	1	0	0	1	1	0	0	0	0	1
2022-10-13 11:01:25	21	Z	Test	2022-07-13	3	1	0	0	0	1	1	0	0	0	0	0	1	0	0	0	1	1	0	0	0	0	0
2022-10-13 11:02:09	21	Z	Test	2022-07-14	4	0	0	0	0	0	1	0	0	0	0	0	0	0	0	0	0	1	0	0	0	0	0
2022-10-13 11:02:34	21	Z	Test	2022-07-15	5	0	0	0	0	0	0	0	0	0	0	0	0	0	0	0	0	0	0	0	0	0	0
2022-10-13 11:03:01	21	Z	Test	2022-07-16	6	0	0	0	0	0	0	0	0	0	0	0	0	0	0	0	0	0	0	0	0	0	0
2022-10-13 11:03:23	21	Z	Test	2022-07-17	7	0	0	0	0	0	0	0	0	0	0	0	0	0	0	0	0	0	0	0	0	0	0
2022-10-13 11:04:31	21	Z	Test	2022-07-18	8	0	0	0	0	0	0	0	0	0	0	0	0	0	0	0	0	0	0	0	0	0	0
2022-10-13 11:05:02	21	Z	Test	2022-07-19	9	0	0	0	0	0	0	0	0	0	0	0	0	0	0	0	0	0	0	0	0	0	0
2022-10-13 11:05:19	21	Z	Test	2022-07-20	10	0	0	0	0	0	0	0	0	0	0	0	0	0	0	0	0	0	0	0	0	0	0
2022-10-13 11:05:39	21	Z	Test	2022-07-21	11	0	0	0	0	0	0	0	0	0	0	0	0	0	0	0	0	0	0	0	0	0	0
2022-10-13 11:06:01	21	Z	Test	2022-07-22	12	0	0	0	0	0	0	0	0	0	0	0	0	0	0	0	0	0	0	0	0	0	0
2022-10-13 11:07:11	21	Z	Test	2022-07-23	13	0	0	0	0	0	0	0	0	0	0	0	0	0	0	0	0	0	0	0	0	0	0
2022-10-13 11:07:30	21	Z	Test	2022-07-24	14	0	0	0	0	0	0	0	0	0	0	0	0	0	0	0	0	0	0	0	0	0	0
2022-10-13 11:07:52	21	Z	Test	2022-07-25	15	0	0	0	0	0	0	0	0	0	0	0	0	0	0	0	0	0	0	0	0	0	0
2022-10-13 11:08:23	21	Z	Test	2022-07-26	16	0	0	0	0	0	0	0	0	0	0	0	0	0	0	0	0	0	0	0	0	0	0
2022-10-13 11:08:43	21	Z	Test	2022-07-27	17	0	0	0	0	0	0	0	0	0	0	0	0	0	0	0	0	0	0	0	0	0	0
2022-10-13 11:10:06	21	Z	Test	2022-07-28	18	0	0	0	0	0	0	0	0	0	0	0	0	0	0	0	0	0	0	0	0	0	0
2022-10-13 11:10:27	21	Z	Test	2022-07-29	19	0	0	0	0	0	0	0	0	0	0	0	0	0	0	0	0	0	0	0	0	0	0
2022-10-13 11:10:53	21	Z	Test	2022-07-30	20	0	0	0	0	0	0	0	0	0	0	0	0	0	0	0	0	0	0	0	0	0	0
2022-10-13 11:11:12	21	Z	Test	2022-07-31	21	0	0	0	0	0	0	0	0	0	0	0	0	0	0	0	0	0	0	0	0	0	0
2022-10-13 11:11:47	21	Z	Test	2022-08-01	22	0	0	0	0	0	0	0	0	0	0	0	0	0	0	0	0	0	0	0	0	0	0
2022-10-13 11:12:15	21	Z	Test	2022-08-02	23	0	0	0	0	0	0	0	0	0	0	0	0	0	0	0	0	0	0	0	0	0	0
2022-10-13 11:12:36	21	Z	Test	2022-08-03	24	0	0	0	0	0	0	0	0	0	0	0	0	0	0	0	0	0	0	0	0	0	0
2022-10-13 11:13:01	21	Z	Test	2022-08-04	25	0	0	0	0	0	0	0	0	0	0	0	0	0	0	0	0	0	0	0	0	0	0
2022-10-13 11:13:20	21	Z	Test	2022-08-05	26	0	0	0	0	0	0	0	0	0	0	0	0	0	0	0	0	0	0	0	0	0	0
2022-10-13 11:13:43	21	Z	Test	2022-08-06	27	0	0	0	0	0	0	0	0	0	0	0	0	0	0	0	0	0	0	0	0	0	0
2022-10-13 11:14:01	21	Z	Test	2022-08-07	28	0	0	0	0	0	0	0	0	0	0	0	0	0	0	0	0	0	0	0	0	0	0
2022-10-13 11:14:47	21	Z	Test	2022-08-08	29	0	0	0	0	0	0	0	0	0	0	0	0	0	0	0	0	0	0	0	0	0	0
2022-10-13 11:15:15	21	Z	Test	2022-08-09	30	0	0	0	0	0	0	0	0	0	0	0	0	0	0	0	0	0	0	0	0	0	0
2022-10-13 11:15:36	21	Z	Test	2022-08-10	31	0	0	0	0	0	0	0	0	0	0	0	0	0	0	0	0	0	0	0	0	0	0
2022-10-13 11:16:30	21	Z	Test	2022-08-11	32	0	0	0	0	0	0	0	0	0	0	0	0	0	0	0	0	0	0	0	0	0	0
2022-10-13 11:16:51	21	Z	Test	2022-08-12	33	0	0	0	0	0	0	0	0	0	0	0	0	0	0	0	0	0	0	0	0	0	0
2022-10-13 11:17:19	21	Z	Test	2022-08-13	34	0	0	0	0	0	0	0	0	0	0	0	0	0	0	0	0	0	0	0	0	0	0
2022-10-13 11:17:39	21	Z	Test	2022-08-14	35	0	0	0	0	0	0	0	0	0	0	0	0	0	0	0	0	0	0	0	0	0	0
2022-10-13 11:18:49	21	Z	Test	2022-08-15	36	0	0	0	0	0	0	0	0	0	0	0	0	0	0	0	0	0	0	0	0	0	0
2022-10-13 11:21:48	21	Z	Test	2022-08-16	37	0	0	0	0	0	0	0	0	0	0	0	0	0	0	0	0	0	0	0	0	0	0
2022-10-13 11:22:14	21	Z	Test	2022-08-17	38	0	0	0	0	0	0	0	0	0	0	0	0	0	0	0	0	0	0	0	0	0	0
2022-10-13 11:22:50	21	Z	Test	2022-08-18	39	0	0	0	0	0	0	0	0	0	0	0	0	0	0	0	0	0	0	0	0	0	0
2022-10-13 11:23:26	21	Z	Test	2022-08-19	40	0	0	0	0	0	0	0	0	0	0	0	0	0	0	0	0	0	0	0	0	0	0
2022-10-13 11:24:32	21	Z	Test	2022-08-20	41	0	0	0	0	0	0	0	0	0	0	0	0	0	0	0	0	0	0	0	0	0	0
2022-10-13 11:25:32	21	Z	Test	2022-08-21	42	0	0	0	0	0	0	0	0	0	0	0	0	0	0	0	0	0	0	0	0	0	0
2022-10-13 14:26:01	21	Z	Test	2022-08-22	43	0	0	0	0	0	0	0	0	0	0	0	0	0	0	0	0	0	0	0	0	0	0
2022-10-13 14:26:41	21	Z	Test	2022-08-23	44	0	0	0	0	0	0	0	0	0	0	0	0	0	0	0	0	0	0	0	0	0	0
2022-10-13 14:27:01	21	Z	Test	2022-08-24	45	0	0	0	0	0	0	0	0	0	0	0	0	0	0	0	0	0	0	0	0	0	0
2022-10-13 14:27:21	21	Z	Test	2022-08-25	46	0	0	0	0	0	0	0	0	0	0	0	0	0	0	0	0	0	0	0	0	0	0
2022-10-13 14:27:39	21	Z	Test	2022-08-26	47	0	0	0	0	0	0	0	0	0	0	0	0	0	0	0	0	0	0	0	0	0	0
2022-10-13 14:28:01	21	Z	Test	2022-08-27	48	0	0	0	0	0	0	0	0	0	0	0	0	0	0	0	0	0	0	0	0	0	0
2022-10-13 14:28:30	21	Z	Test	2022-08-28	49	0	0	0	0	0	0	0	0	0	0	0	0	0	0	0	0	0	0	0	0	0	0
2022-10-13 14:28:49	21	Z	Test	2022-08-29	50	0	0	0	0	0	0	0	0	0	0	0	0	0	0	0	0	0	0	0	0	0	0
2022-10-13 14:30:22	21	Z	Test	2022-08-30	51	1	1	1	0	0	1	0	0	0	0	0	1	1	1	0	0	1	0	0	0	0	0
2022-10-13 14:31:04	21	Z	Test	2022-08-31	52	1	1	1	0	0	1	0	0	0	0	0	1	1	1	0	0	1	0	0	0	0	0
2022-10-13 14:32:18	21	Z	Test	2022-09-01	53	0	1	0	0	0	0	0	0	0	0	0	0	1	0	0	0	0	0	0	0	0	0
2022-10-13 14:34:48	21	Z	Test	2022-09-02	54	0	0	0	0	0	0	0	0	0	0	0	0	0	0	0	0	0	0	0	0	0	0
2022-10-13 14:35:13	21	Z	Test	2022-09-03	55	0	0	0	0	0	0	0	0	0	0	0	0	0	0	0	0	0	0	0	0	0	0
2022-10-13 14:35:35	21	Z	Test	2022-09-04	56	0	0	0	0	0	0	0	0	0	0	0	0	0	0	0	0	0	0	0	0	0	0
2022-10-13 14:35:59	21	Z	Test	2022-09-05	57	0	0	0	0	0	0	0	0	0	0	0	0	0	0	0	0	0	0	0	0	0	0
2022-10-13 14:36:25	21	Z	Test	2022-09-06	58	0	0	0	0	0	0	0	0	0	0	0	0	0	0	0	0	0	0	0	0	0	0
2022-10-13 14:36:48	21	Z	Test	2022-09-07	59	0	0	0	0	0	0	0	0	0	0	0	0	0	0	0	0	0	0	0	0	0	0
2022-10-13 14:37:12	21	Z	Test	2022-09-08	60	0	0	0	0	0	0	0	0	0	0	0	0	0	0	0	0	0	0	0	0	0	0
2022-10-13 14:37:55	21	Z	Test	2022-09-09	61	0	0	0	0	0	0	0	0	0	0	0	0	0	0	0	0	0	0	0	0	0	0
2022-10-13 14:38:20	21	Z	Test	2022-09-10	62	0	0	0	0	0	0	0	0	0	0	0	0	0	0	0	0	0	0	0	0	0	0
2022-10-13 14:38:47	21	Z	Test	2022-09-11	63	0	0	0	0	0	0	0	0	0	0	0	0	0	0	0	0	0	0	0	0	0	0
2022-10-13 14:39:08	21	Z	Test	2022-09-12	64	0	0	0	0	0	0	0	0	0	0	0	0	0	0	0	0	0	0	0	0	0	0
2022-10-13 14:44:25	21	Z	Test	2022-09-13	65	0	0	0	0	0	0	0	0	0	0	0	0	0	0	0	0	0	0	0	0	0	0
2022-10-13 14:44:53	21	Z	Test	2022-09-14	66	0	0	0	0	0	0	0	0	0	0	0	0	0	0	0	0	0	0	0	0	0	0
2022-10-13 14:45:53	21	Z	Test	2022-09-15	67	0	0	0	0	0	0	0	0	0	0	0	0	0	0	0	0	0	0	0	0	0	0
2022-10-13 14:46:31	21	Z	Test	2022-09-16	68	0	0	0	0	0	0	0	0	0	0	0	0	0	0	0	0	0	0	0	0	0	0
2022-10-13 15:31:45	21	Z	Test	2022-09-17	69	0	0	0	0	0	0	0	0	0	0	0	0	0	0	0	0	0	0	0	0	0	0
2022-10-13 15:32:06	21	Z	Test	2022-09-18	70	0	0	0	0	0	0	0	0	0	0	0	0	0	0	0	0	0	0	0	0	0	0
2022-10-13 15:32:27	21	Z	Test	2022-09-19	71	0	0	0	0	0	0	0	0	0	0	0	0	0	0	0	0	0	0	0	0	0	0
2022-10-13 15:33:21	21	Z	Test	2022-09-20	72	0	0	0	0	0	0	0	0	0	0	0	0	0	0	0	0	0	0	0	0	0	0
2022-10-13 15:33:44	21	Z	Test	2022-09-21	73	0	0	0	0	0	0	0	0	0	0	0	0	0	0	0	0	0	0	0	0	0	0
2022-10-13 15:34:06	21	Z	Test	2022-09-22	74	0	0	0	0	0	0	0	0	0	0	0	0	0	0	0	0	0	0	0	0	0	0
2022-10-13 15:34:30	21	Z	Test	2022-09-23	75	0	0	0	0	0	0	0	0	0	0	0	0	0	0	0	0	0	0	0	0	0	0
2022-10-13 15:34:55	21	Z	Test	2022-09-24	76	0	0	0	0	0	0	0	0	0	0	0	0	0	0	0	0	0	0	0	0	0	0
2022-10-13 15:35:18	21	Z	Test	2022-09-25	77	0	0	0	0	0	0	0	0	0	0	0	0	0	0	0	0	0	0	0	0	0	0
2022-10-13 15:35:39	21	Z	Test	2022-09-26	78	0	0	0	0	0	0	0	0	0	0	0	0	0	0	0	0	0	0	0	0	0	0
2022-10-13 15:36:10	21	Z	Test	2022-09-27	79	0	0	0	0	0	0	0	0	0	0	0	0	0	0	0	0	0	0	0	0	0	0
2022-10-13 15:36:31	21	Z	Test	2022-09-28	80	0	0	0	0	0	0	0	0	0	0	0	0	0	0	0	0	0	0	0	0	0	0
2022-10-13 15:36:53	21	Z	Test	2022-09-29	81	0	0	0	0	0	0	0	0	0	0	0	0	0	0	0	0	0	0	0	0	0	0
2022-10-13 15:37:15	21	Z	Test	2022-09-30	82	0	0	0	0	0	0	0	0	0	0	0	0	0	0	0	0	0	0	0	0	0	0
2022-10-13 15:37:48	21	Z	Test	2022-10-01	83	0	0	0	0	0	0	0	0	0	0	0	0	0	0	0	0	0	0	0	0	0	0
2022-10-13 15:38:08	21	Z	Test	2022-10-02	84	0	0	0	0	0	0	0	0	0	0	0	0	0	0	0	0	0	0	0	0	0	0
2022-10-13 15:38:45	21	Z	Test	2022-10-03	85	0	0	0	0	0	0	0	0	0	0	0	0	0	0	0	0	0	0	0	0	0	0
2022-10-13 15:39:08	21	Z	Test	2022-10-04	86	0	0	0	0	0	0	0	0	0	0	0	0	0	0	0	0	0	0	0	0	0	0
2022-10-13 15:48:36	22	C	Control	2022-07-13	1	0	1	0	0	0	0	0	0	0	0	0	0	1	0	0	0	0	0	0	0	0	0
2022-10-13 15:49:26	22	C	Control	2022-07-14	2	0	0	0	0	0	0	0	0	0	0	0	0	0	0	0	0	0	0	0	0	0	0
2022-10-13 15:49:46	22	C	Control	2022-07-15	3	0	0	0	0	0	0	0	0	0	0	0	0	0	0	0	0	0	0	0	0	0	0
2022-10-13 15:50:06	22	C	Control	2022-07-16	4	0	0	0	0	0	0	0	0	0	0	0	0	0	0	0	0	0	0	0	0	0	0
2022-10-13 15:50:29	22	C	Control	2022-07-17	5	0	0	0	0	0	0	0	0	0	0	0	0	0	0	0	0	0	0	0	0	0	0
2022-10-13 15:52:57	22	C	Control	2022-07-18	6	0	0	0	0	0	0	0	0	0	0	0	0	0	0	0	0	0	0	0	0	0	0
2022-10-13 15:53:19	22	C	Control	2022-07-19	7	0	0	0	0	0	0	0	0	0	0	0	0	0	0	0	0	0	0	0	0	0	0
2022-10-13 15:54:21	22	C	Control	2022-07-20	8	0	3	0	1	0	0	0	0	0	0	0	0	1	0	1	0	0	0	0	0	0	0
2022-10-13 15:56:53	22	C	Control	2022-07-21	9	0	0	0	0	0	0	0	0	0	0	0	0	0	0	0	0	0	0	0	0	0	0
2022-10-13 15:57:15	22	C	Control	2022-07-22	10	0	0	0	0	0	0	0	0	0	0	0	0	0	0	0	0	0	0	0	0	0	0
2022-10-13 15:57:37	22	C	Control	2022-07-23	11	0	0	0	0	0	0	0	0	0	0	0	0	0	0	0	0	0	0	0	0	0	0
2022-10-13 15:58:02	22	C	Control	2022-07-24	12	0	0	0	0	0	0	0	0	0	0	0	0	0	0	0	0	0	0	0	0	0	0
2022-10-13 15:58:26	22	C	Control	2022-07-25	13	0	0	0	0	0	0	0	0	0	0	0	0	0	0	0	0	0	0	0	0	0	0
2022-10-13 15:58:46	22	C	Control	2022-07-26	14	0	0	0	0	0	0	0	0	0	0	0	0	0	0	0	0	0	0	0	0	0	0
2022-10-13 15:59:08	22	C	Control	2022-07-27	15	0	0	0	0	0	0	0	0	0	0	0	0	0	0	0	0	0	0	0	0	0	0
2022-10-13 15:59:38	22	C	Control	2022-07-28	16	0	0	0	0	0	0	0	0	0	0	0	0	0	0	0	0	0	0	0	0	0	0
2022-10-13 16:00:04	22	C	Control	2022-07-29	17	0	0	0	0	0	0	0	0	0	0	0	0	0	0	0	0	0	0	0	0	0	0
2022-10-13 16:00:25	22	C	Control	2022-07-30	18	0	0	0	0	0	0	0	0	0	0	0	0	0	0	0	0	0	0	0	0	0	0
2022-10-13 16:01:20	22	C	Control	2022-07-31	19	0	0	0	0	0	0	0	0	0	0	0	0	0	0	0	0	0	0	0	0	0	0
2022-10-13 16:01:47	22	C	Control	2022-08-01	20	0	0	0	0	0	0	0	0	0	0	0	0	0	0	0	0	0	0	0	0	0	0
2022-10-13 16:02:09	22	C	Control	2022-08-02	21	0	0	0	0	0	0	0	0	0	0	0	0	0	0	0	0	0	0	0	0	0	0
2022-10-13 16:02:30	22	C	Control	2022-08-03	22	0	0	0	0	0	0	0	0	0	0	0	0	0	0	0	0	0	0	0	0	0	0
2022-10-13 16:03:41	22	C	Control	2022-08-04	23	0	0	0	0	0	0	0	0	0	0	0	0	0	0	0	0	0	0	0	0	0	0
2022-10-13 16:04:04	22	C	Control	2022-08-05	24	0	0	0	0	0	0	0	0	0	0	0	0	0	0	0	0	0	0	0	0	0	0
2022-10-13 16:04:25	22	C	Control	2022-08-06	25	0	0	0	0	0	0	0	0	0	0	0	0	0	0	0	0	0	0	0	0	0	0
2022-10-13 16:04:45	22	C	Control	2022-08-07	26	0	0	0	0	0	0	0	0	0	0	0	0	0	0	0	0	0	0	0	0	0	0
2022-10-13 16:05:06	22	C	Control	2022-08-08	27	0	0	0	0	0	0	0	0	0	0	0	0	0	0	0	0	0	0	0	0	0	0
2022-10-13 16:05:28	22	C	Control	2022-08-09	28	0	0	0	0	0	0	0	0	0	0	0	0	0	0	0	0	0	0	0	0	0	0
2022-10-13 16:05:50	22	C	Control	2022-08-10	29	0	0	0	0	0	0	0	0	0	0	0	0	0	0	0	0	0	0	0	0	0	0
2022-10-13 16:06:10	22	C	Control	2022-08-11	30	0	0	0	0	0	0	0	0	0	0	0	0	0	0	0	0	0	0	0	0	0	0
2022-10-13 16:06:29	22	C	Control	2022-08-12	31	0	0	0	0	0	0	0	0	0	0	0	0	0	0	0	0	0	0	0	0	0	0
2022-10-13 16:06:50	22	C	Control	2022-08-13	32	0	0	0	0	0	0	0	0	0	0	0	0	0	0	0	0	0	0	0	0	0	0
2022-10-13 16:07:11	22	C	Control	2022-08-14	33	0	0	0	0	0	0	0	0	0	0	0	0	0	0	0	0	0	0	0	0	0	0
2022-10-13 16:07:33	22	C	Control	2022-08-15	34	0	0	0	0	0	0	0	0	0	0	0	0	0	0	0	0	0	0	0	0	0	0
2022-10-13 16:07:56	22	C	Control	2022-08-16	35	0	0	0	0	0	0	0	0	0	0	0	0	0	0	0	0	0	0	0	0	0	0
2022-10-13 16:08:45	22	C	Control	2022-08-17	36	0	0	0	0	0	0	0	0	0	0	0	0	0	0	0	0	0	0	0	0	0	0
2022-10-13 16:09:11	22	C	Control	2022-08-18	37	0	0	0	0	0	0	0	0	0	0	0	0	0	0	0	0	0	0	0	0	0	0
2022-10-13 16:09:31	22	C	Control	2022-08-19	38	0	0	0	0	0	0	0	0	0	0	0	0	0	0	0	0	0	0	0	0	0	0
2022-10-13 16:09:53	22	C	Control	2022-08-20	39	0	0	0	0	0	0	0	0	0	0	0	0	0	0	0	0	0	0	0	0	0	0
2022-10-13 16:10:14	22	C	Control	2022-08-21	40	0	0	0	0	0	0	0	0	0	0	0	0	0	0	0	0	0	0	0	0	0	0
2022-10-13 16:10:46	22	C	Control	2022-08-22	41	0	0	0	0	0	0	0	0	0	0	0	0	0	0	0	0	0	0	0	0	0	0
2022-10-13 16:11:06	22	C	Control	2022-08-23	42	0	0	0	0	0	0	0	0	0	0	0	0	0	0	0	0	0	0	0	0	0	0
2022-10-13 16:11:55	22	C	Control	2022-08-24	43	0	0	0	0	0	0	0	0	0	0	0	0	0	0	0	0	0	0	0	0	0	0
2022-10-13 16:12:18	22	C	Control	2022-08-25	44	0	0	0	0	0	0	0	0	0	0	0	0	0	0	0	0	0	0	0	0	0	0
2022-10-13 16:12:39	22	C	Control	2022-08-26	45	0	0	0	0	0	0	0	0	0	0	0	0	0	0	0	0	0	0	0	0	0	0
2022-10-13 16:13:02	22	C	Control	2022-08-27	46	0	0	0	0	0	0	0	0	0	0	0	0	0	0	0	0	0	0	0	0	0	0
2022-10-13 16:13:26	22	C	Control	2022-08-29	48	0	0	0	0	0	0	0	0	0	0	0	0	0	0	0	0	0	0	0	0	0	0
2022-10-13 16:14:35	22	C	Control	2022-08-28	47	0	0	0	0	0	0	0	0	0	0	0	0	0	0	0	0	0	0	0	0	0	0
2022-10-13 16:15:20	22	C	Control	2022-08-30	49	0	0	0	0	0	0	0	0	0	0	0	0	0	0	0	0	0	0	0	0	0	0
2022-10-13 16:15:44	22	C	Control	2022-08-31	50	0	0	0	0	0	0	0	0	0	0	0	0	0	0	0	0	0	0	0	0	0	0
2022-10-13 16:16:04	22	C	Control	2022-09-01	51	0	0	0	0	0	0	0	0	0	0	0	0	0	0	0	0	0	0	0	0	0	0
2022-10-13 16:16:24	22	C	Control	2022-09-02	52	0	0	0	0	0	0	0	0	0	0	0	0	0	0	0	0	0	0	0	0	0	0
2022-10-13 16:16:47	22	C	Control	2022-09-03	53	0	0	0	0	0	0	0	0	0	0	0	0	0	0	0	0	0	0	0	0	0	0
2022-10-13 16:17:14	22	C	Control	2022-09-04	54	0	0	0	0	0	0	0	0	0	0	0	0	0	0	0	0	0	0	0	0	0	0
2022-10-13 16:17:34	22	C	Control	2022-09-05	55	0	0	0	0	0	0	0	0	0	0	0	0	0	0	0	0	0	0	0	0	0	0
2022-10-13 16:17:56	22	C	Control	2022-09-06	56	0	0	0	0	0	0	0	0	0	0	0	0	0	0	0	0	0	0	0	0	0	0
2022-10-13 16:18:21	22	C	Control	2022-09-07	57	0	0	0	0	0	0	0	0	0	0	0	0	0	0	0	0	0	0	0	0	0	0
2022-10-13 16:18:42	22	C	Control	2022-09-08	58	0	0	0	0	0	0	0	0	0	0	0	0	0	0	0	0	0	0	0	0	0	0
2022-10-13 16:19:04	22	C	Control	2022-09-09	59	0	0	0	0	0	0	0	0	0	0	0	0	0	0	0	0	0	0	0	0	0	0
2022-10-13 16:19:24	22	C	Control	2022-09-10	60	0	0	0	0	0	0	0	0	0	0	0	0	0	0	0	0	0	0	0	0	0	0
2022-10-13 16:19:48	22	C	Control	2022-09-11	61	0	0	0	0	0	0	0	0	0	0	0	0	0	0	0	0	0	0	0	0	0	0
2022-10-13 16:20:08	22	C	Control	2022-09-12	62	0	0	0	0	0	0	0	0	0	0	0	0	0	0	0	0	0	0	0	0	0	0
2022-10-13 16:20:30	22	C	Control	2022-09-13	63	0	0	0	0	0	0	0	0	0	0	0	0	0	0	0	0	0	0	0	0	0	0
2022-10-13 16:20:54	22	C	Control	2022-09-14	64	0	0	0	0	0	0	0	0	0	0	0	0	0	0	0	0	0	0	0	0	0	0
2022-10-13 16:21:14	22	C	Control	2022-09-15	65	0	0	0	0	0	0	0	0	0	0	0	0	0	0	0	0	0	0	0	0	0	0
2022-10-13 16:21:37	22	C	Control	2022-09-16	66	0	0	0	0	0	0	0	0	0	0	0	0	0	0	0	0	0	0	0	0	0	0
2022-10-13 16:22:03	22	C	Control	2022-09-17	67	0	0	0	0	0	0	0	0	0	0	0	0	0	0	0	0	0	0	0	0	0	0
2022-10-13 16:22:30	22	C	Control	2022-09-18	68	0	0	0	0	0	0	0	0	0	0	0	0	0	0	0	0	0	0	0	0	0	0
2022-10-13 16:22:52	22	C	Control	2022-09-19	69	0	0	0	0	0	0	0	0	0	0	0	0	0	0	0	0	0	0	0	0	0	0
2022-10-13 16:23:12	22	C	Control	2022-09-20	70	0	0	0	0	0	0	0	0	0	0	0	0	0	0	0	0	0	0	0	0	0	0
2022-10-13 16:23:38	22	C	Control	2022-09-21	71	0	0	0	0	0	0	0	0	0	0	0	0	0	0	0	0	0	0	0	0	0	0
2022-10-13 16:23:57	22	C	Control	2022-09-22	72	0	0	0	0	0	0	0	0	0	0	0	0	0	0	0	0	0	0	0	0	0	0
2022-10-13 16:24:18	22	C	Control	2022-09-23	73	0	0	0	0	0	0	0	0	0	0	0	0	0	0	0	0	0	0	0	0	0	0
2022-10-13 16:24:45	22	C	Control	2022-09-24	74	0	0	0	0	0	0	0	0	0	0	0	0	0	0	0	0	0	0	0	0	0	0
2022-10-13 16:25:07	22	C	Control	2022-09-25	75	0	0	0	0	0	0	0	0	0	0	0	0	0	0	0	0	0	0	0	0	0	0
2022-10-13 16:25:27	22	C	Control	2022-09-26	76	0	0	0	0	0	0	0	0	0	0	0	0	0	0	0	0	0	0	0	0	0	0
2022-10-13 16:25:47	22	C	Control	2022-09-27	77	0	0	0	0	0	0	0	0	0	0	0	0	0	0	0	0	0	0	0	0	0	0
2022-10-13 16:26:10	22	C	Control	2022-09-28	78	0	0	0	0	0	0	0	0	0	0	0	0	0	0	0	0	0	0	0	0	0	0
2022-10-13 16:26:31	22	C	Control	2022-09-29	79	0	0	0	0	0	0	0	0	0	0	0	0	0	0	0	0	0	0	0	0	0	0
2022-10-13 16:26:56	22	C	Control	2022-09-30	80	0	0	0	0	0	0	0	0	0	0	0	0	0	0	0	0	0	0	0	0	0	0
2022-10-13 16:27:21	22	C	Control	2022-10-01	81	0	0	0	0	0	0	0	0	0	0	0	0	0	0	0	0	0	0	0	0	0	0
2022-10-13 16:27:41	22	C	Control	2022-10-02	82	0	0	0	0	0	0	0	0	0	0	0	0	0	0	0	0	0	0	0	0	0	0
2022-10-13 16:28:01	22	C	Control	2022-10-03	83	0	0	0	0	0	0	0	0	0	0	0	0	0	0	0	0	0	0	0	0	0	0
2022-10-13 16:28:26	22	C	Control	2022-10-04	84	0	0	0	0	0	0	0	0	0	0	0	0	0	0	0	0	0	0	0	0	0	0
2022-10-15 17:25:42	23	C	Control	2022-07-11	1	0	0	0	0	0	0	0	0	0	0	0	0	0	0	0	0	0	0	0	0	0	0
2022-10-15 17:27:09	23	C	Control	2022-07-12	2	0	0	1	0	0	1	0	0	0	0	1	0	0	1	0	0	1	0	0	0	0	1
2022-10-15 17:28:50	23	C	Control	2022-07-13	3	1	1	0	0	0	1	0	0	0	0	3	1	1	0	0	0	1	0	0	0	0	1
2022-10-15 17:29:30	23	C	Control	2022-07-14	4	0	0	0	0	0	0	0	0	0	0	0	0	0	0	0	0	0	0	0	0	0	0
2022-10-15 17:30:51	23	C	Control	2022-07-15	5	0	1	1	0	0	1	0	0	0	0	1	0	1	1	0	0	1	0	0	0	0	1
2022-10-15 17:32:21	23	C	Control	2022-07-16	6	1	2	2	0	0	1	0	0	0	0	2	1	1	1	0	0	1	0	0	0	0	1
2022-10-15 17:32:58	23	C	Control	2022-07-17	7	0	0	0	0	0	0	0	0	0	0	0	0	0	0	0	0	0	0	0	0	0	0
2022-10-15 17:38:59	23	C	Control	2022-07-18	8	0	1	1	0	0	1	0	0	0	0	1	0	1	1	0	0	1	0	0	0	0	1
2022-10-15 17:39:39	23	C	Control	2022-07-19	9	0	0	0	0	0	0	0	0	0	0	0	0	0	0	0	0	0	0	0	0	0	0
2022-10-15 17:40:11	23	C	Control	2022-07-20	10	0	0	0	0	0	0	0	0	0	0	0	0	0	0	0	0	0	0	0	0	0	0
2022-10-15 17:42:59	23	C	Control	2022-07-21	11	1	1	1	3	1	3	0	5	1	0	5	1	1	1	1	1	1	0	1	1	0	1
2022-10-15 17:45:31	23	C	Control	2022-07-22	12	0	0	0	0	0	0	0	0	0	0	0	0	0	0	0	0	0	0	0	0	0	0
2022-10-15 17:46:46	23	C	Control	2022-07-23	13	0	0	0	0	0	0	0	0	0	0	0	0	0	0	0	0	0	0	0	0	0	0
2022-10-15 17:47:52	23	C	Control	2022-07-24	14	0	0	0	0	0	0	0	0	0	0	0	0	0	0	0	0	0	0	0	0	0	0
2022-10-15 17:49:19	23	C	Control	2022-07-25	15	1	1	0	0	0	0	0	1	3	0	5	1	1	0	0	0	0	0	1	1	0	1
2022-10-15 17:50:04	23	C	Control	2022-07-26	16	0	0	0	0	0	0	0	0	0	0	0	0	0	0	0	0	0	0	0	0	0	0
2022-10-15 17:51:10	23	C	Control	2022-07-27	17	0	0	0	0	0	3	3	3	0	1	3	0	0	0	0	0	1	1	1	0	1	1
2022-10-15 17:51:48	23	C	Control	2022-07-28	18	0	0	0	0	0	0	0	0	0	0	0	0	0	0	0	0	0	0	0	0	0	0
2022-10-15 17:52:40	23	C	Control	2022-07-29	19	0	0	0	0	0	0	0	0	0	0	0	0	0	0	0	0	0	0	0	0	0	0
2022-10-15 17:54:18	23	C	Control	2022-07-30	20	1	3	3	1	1	1	0	3	0	0	0	1	1	1	1	1	1	0	1	0	0	0
2022-10-15 17:56:03	23	C	Control	2022-07-31	21	1	3	1	0	1	3	1	3	1	0	1	1	1	1	0	1	1	1	1	1	0	1
2022-10-15 17:57:26	23	C	Control	2022-08-01	22	0	0	0	0	0	0	0	1	0	0	1	0	0	0	0	0	0	0	1	0	0	1
2022-10-15 17:58:53	23	C	Control	2022-08-02	23	0	0	0	0	0	0	0	0	0	0	0	0	0	0	0	0	0	0	0	0	0	0
2022-10-15 17:59:31	23	C	Control	2022-08-03	24	0	0	0	0	0	0	0	0	0	0	0	0	0	0	0	0	0	0	0	0	0	0
2022-10-15 18:00:04	23	C	Control	2022-08-04	25	0	0	0	0	0	0	0	0	0	0	0	0	0	0	0	0	0	0	0	0	0	0
2022-10-15 18:02:46	23	C	Control	2022-08-05	26	1	3	3	3	3	3	1	3	0	0	4	1	1	1	1	1	1	1	1	0	0	1
2022-10-15 18:04:24	23	C	Control	2022-08-06	27	3	3	3	0	1	3	0	3	0	0	1	1	1	1	0	1	1	0	1	0	0	1
2022-10-15 18:05:53	23	C	Control	2022-08-07	28	2	1	1	0	0	2	0	2	0	0	1	1	1	1	0	0	1	0	1	0	0	1
2022-10-15 18:07:04	23	C	Control	2022-08-08	29	0	1	0	0	0	1	0	0	0	0	0	0	1	0	0	0	1	0	0	0	0	0
2022-10-15 18:07:39	23	C	Control	2022-08-09	30	0	0	0	0	0	0	0	0	0	0	0	0	0	0	0	0	0	0	0	0	0	0
2022-10-15 18:08:06	23	C	Control	2022-08-10	31	0	0	0	0	0	0	0	0	0	0	0	0	0	0	0	0	0	0	0	0	0	0
2022-10-15 18:08:35	23	C	Control	2022-08-11	32	0	0	0	0	0	0	0	0	0	0	0	0	0	0	0	0	0	0	0	0	0	0
2022-10-15 18:09:05	23	C	Control	2022-08-12	33	0	0	0	0	0	0	0	0	0	0	0	0	0	0	0	0	0	0	0	0	0	0
2022-10-15 18:10:40	23	C	Control	2022-08-13	34	0	1	0	0	0	1	0	1	0	0	2	0	1	0	0	0	1	0	1	0	0	1
2022-10-15 18:13:02	23	C	Control	2022-08-14	35	1	3	3	1	0	2	0	3	0	0	3	1	1	1	1	0	1	0	1	0	0	1
2022-10-16 09:20:54	23	C	Control	2022-08-15	36	3	3	3	1	1	3	1	3	1	1	3	1	1	1	1	1	1	1	1	1	1	1
2022-10-16 09:22:16	23	C	Control	2022-08-16	37	1	3	1	0	0	2	0	2	0	0	2	1	1	1	0	0	1	0	1	0	0	1
2022-10-16 09:23:09	23	C	Control	2022-08-17	38	1	1	1	0	0	1	0	1	0	0	1	1	1	1	0	0	1	0	1	0	0	1
2022-10-16 09:23:51	23	C	Control	2022-08-18	39	0	1	0	0	0	1	0	0	0	0	0	0	1	0	0	0	1	0	0	0	0	0
2022-10-16 09:24:18	23	C	Control	2022-08-19	40	0	0	0	0	0	0	0	0	0	0	0	0	0	0	0	0	0	0	0	0	0	0
2022-10-16 09:24:45	23	C	Control	2022-08-20	41	0	0	0	0	0	0	0	0	0	0	0	0	0	0	0	0	0	0	0	0	0	0
2022-10-16 09:25:07	23	C	Control	2022-08-21	42	0	0	0	0	0	0	0	0	0	0	0	0	0	0	0	0	0	0	0	0	0	0
2022-10-16 09:25:28	23	C	Control	2022-08-22	43	0	0	0	0	0	0	0	0	0	0	0	0	0	0	0	0	0	0	0	0	0	0
2022-10-16 09:25:51	23	C	Control	2022-08-23	44	0	0	0	0	0	0	0	0	0	0	0	0	0	0	0	0	0	0	0	0	0	0
2022-10-16 09:26:24	23	C	Control	2022-08-24	45	0	0	0	0	0	0	0	0	0	0	0	0	0	0	0	0	0	0	0	0	0	0
2022-10-16 09:27:58	23	C	Control	2022-08-25	46	1	3	3	1	1	1	0	3	1	0	2	1	1	1	1	1	1	0	1	1	0	1
2022-10-16 09:29:26	23	C	Control	2022-08-26	47	3	3	3	2	2	3	2	3	1	0	3	1	1	1	1	1	1	1	1	1	0	1
2022-10-16 09:30:55	23	C	Control	2022-08-27	48	3	3	3	2	2	3	2	3	1	1	3	1	1	1	1	1	1	1	1	1	1	1
2022-10-16 09:32:49	23	C	Control	2022-08-28	49	1	3	1	0	0	2	0	2	0	0	2	1	1	1	0	0	1	0	1	0	0	1
2022-10-16 09:33:32	23	C	Control	2022-08-29	50	1	2	1	0	0	1	0	1	0	0	0	1	1	1	0	0	1	0	1	0	0	0
2022-10-16 09:34:19	23	C	Control	2022-08-30	51	0	1	0	0	0	0	0	0	0	0	0	0	1	0	0	0	0	0	0	0	0	0
2022-10-16 09:34:40	23	C	Control	2022-08-31	52	0	0	0	0	0	0	0	0	0	0	0	0	0	0	0	0	0	0	0	0	0	0
2022-10-16 09:35:05	23	C	Control	2022-09-01	53	0	0	0	0	0	0	0	0	0	0	0	0	0	0	0	0	0	0	0	0	0	0
2022-10-16 09:35:23	23	C	Control	2022-09-02	54	0	0	0	0	0	0	0	0	0	0	0	0	0	0	0	0	0	0	0	0	0	0
2022-10-16 09:35:59	23	C	Control	2022-09-03	55	0	0	0	0	0	0	0	0	0	0	0	0	0	0	0	0	0	0	0	0	0	0
2022-10-16 09:36:21	23	C	Control	2022-09-04	56	0	0	0	0	0	0	0	0	0	0	0	0	0	0	0	0	0	0	0	0	0	0
2022-10-16 09:37:29	23	C	Control	2022-09-05	57	1	3	1	0	0	0	0	0	1	0	2	1	1	1	0	0	0	0	0	1	0	1
2022-10-16 09:39:45	23	C	Control	2022-09-06	58	5	5	3	0	0	0	0	1	0	1	4	1	1	1	0	0	0	0	1	0	1	1
2022-10-16 09:41:02	23	C	Control	2022-09-07	59	2	2	1	0	0	1	0	1	0	0	2	1	1	1	0	0	1	0	1	0	0	1
2022-10-16 09:46:48	23	C	Control	2022-09-08	60	2	1	1	0	0	0	0	1	0	0	1	1	1	1	0	0	0	0	1	0	0	1
2022-10-16 09:47:33	23	C	Control	2022-09-09	61	1	1	1	0	0	0	0	0	0	0	1	1	1	1	0	0	0	0	0	0	0	1
2022-10-16 09:48:24	23	C	Control	2022-09-10	62	1	1	1	0	0	0	0	0	0	0	1	1	1	1	0	0	0	0	0	0	0	1
2022-10-16 09:48:52	23	C	Control	2022-09-11	63	0	0	0	0	0	0	0	0	0	0	0	0	0	0	0	0	0	0	0	0	0	0
2022-10-16 09:49:13	23	C	Control	2022-09-12	64	0	0	0	0	0	0	0	0	0	0	0	0	0	0	0	0	0	0	0	0	0	0
2022-10-16 10:06:35	23	C	Control	2022-09-13	65	0	0	0	0	0	0	0	0	0	0	0	0	0	0	0	0	0	0	0	0	0	0
2022-10-16 10:06:56	23	C	Control	2022-09-14	66	0	0	0	0	0	0	0	0	0	0	0	0	0	0	0	0	0	0	0	0	0	0
2022-10-16 10:07:14	23	C	Control	2022-09-15	67	0	0	0	0	0	0	0	0	0	0	0	0	0	0	0	0	0	0	0	0	0	0
2022-10-16 10:07:32	23	C	Control	2022-09-16	68	0	0	0	0	0	0	0	0	0	0	0	0	0	0	0	0	0	0	0	0	0	0
2022-10-16 10:07:54	23	C	Control	2022-09-17	69	0	0	0	0	0	0	0	0	0	0	0	0	0	0	0	0	0	0	0	0	0	0
2022-10-16 10:10:08	23	C	Control	2022-09-18	70	3	5	3	0	5	5	0	2	0	0	4	1	1	1	0	1	1	0	1	0	0	1
2022-10-16 10:11:30	23	C	Control	2022-09-19	71	1	3	1	0	0	1	0	1	0	0	1	1	1	1	0	0	1	0	1	0	0	1
2022-10-16 10:12:56	23	C	Control	2022-09-20	72	1	3	3	0	0	1	0	2	1	0	3	1	1	1	0	0	1	0	1	1	0	1
2022-10-16 10:14:32	23	C	Control	2022-09-21	73	1	3	1	0	0	1	0	0	0	0	1	1	1	1	0	0	1	0	0	0	0	1
2022-10-16 10:15:30	23	C	Control	2022-09-22	74	1	1	1	0	0	1	0	1	0	0	1	1	1	1	0	0	1	0	1	0	0	1
2022-10-16 10:16:09	23	C	Control	2022-09-23	75	0	1	1	0	0	0	0	0	0	0	0	0	1	1	0	0	0	0	0	0	0	0
2022-10-16 10:17:03	23	C	Control	2022-09-24	76	0	1	1	0	0	0	0	0	1	0	1	0	1	1	0	0	0	0	0	1	0	1
2022-10-16 10:17:25	23	C	Control	2022-09-25	77	0	0	0	0	0	0	0	0	0	0	0	0	0	0	0	0	0	0	0	0	0	0
2022-10-16 10:17:48	23	C	Control	2022-09-26	78	0	0	0	0	0	0	0	0	0	0	0	0	0	0	0	0	0	0	0	0	0	0
2022-10-16 10:18:21	23	C	Control	2022-09-27	79	0	0	0	0	0	0	0	0	0	0	0	0	0	0	0	0	0	0	0	0	0	0
2022-10-16 10:18:46	23	C	Control	2022-09-28	80	0	0	0	0	0	0	0	0	0	0	0	0	0	0	0	0	0	0	0	0	0	0
2022-10-16 10:20:23	24	Z	Test	2022-07-11	1	0	0	0	0	0	0	0	0	0	0	0	0	0	0	0	0	0	0	0	0	0	0
2022-10-16 10:21:12	24	Z	Test	2022-07-12	2	1	0	0	0	0	1	0	0	0	0	0	1	0	0	0	0	1	0	0	0	0	0
2022-10-16 10:21:30	24	Z	Test	2022-07-13	3	0	0	0	0	0	0	0	0	0	0	0	0	0	0	0	0	0	0	0	0	0	0
2022-10-16 10:21:54	24	Z	Test	2022-07-14	4	0	0	0	0	0	0	0	0	0	0	0	0	0	0	0	0	0	0	0	0	0	0
2022-10-16 10:22:25	24	Z	Test	2022-07-15	5	0	0	0	0	0	0	1	0	0	0	0	0	0	0	0	0	0	1	0	0	0	0
2022-10-16 10:23:14	24	Z	Test	2022-07-16	6	0	0	0	0	0	0	1	0	0	0	0	0	0	0	0	0	0	1	0	0	0	0
2022-10-16 10:23:35	24	Z	Test	2022-07-17	7	0	0	0	0	0	0	0	0	0	0	0	0	0	0	0	0	0	0	0	0	0	0
2022-10-16 10:23:55	24	Z	Test	2022-07-18	8	0	0	0	0	0	0	0	0	0	0	0	0	0	0	0	0	0	0	0	0	0	0
2022-10-16 10:24:17	24	Z	Test	2022-07-19	9	0	0	0	0	0	0	0	0	0	0	0	0	0	0	0	0	0	0	0	0	0	0
2022-10-16 10:24:36	24	Z	Test	2022-07-20	10	0	0	0	0	0	0	0	0	0	0	0	0	0	0	0	0	0	0	0	0	0	0
2022-10-16 10:25:02	24	Z	Test	2022-07-21	11	0	0	0	0	0	0	0	0	0	0	0	0	0	0	0	0	0	0	0	0	0	0
2022-10-16 10:25:24	24	Z	Test	2022-07-22	12	0	0	0	0	0	0	0	0	0	0	0	0	0	0	0	0	0	0	0	0	0	0
2022-10-16 10:25:54	24	Z	Test	2022-07-23	13	0	0	0	0	0	0	0	0	0	0	0	0	0	0	0	0	0	0	0	0	0	0
2022-10-16 10:26:12	24	Z	Test	2022-07-24	14	0	0	0	0	0	0	0	0	0	0	0	0	0	0	0	0	0	0	0	0	0	0
2022-10-16 10:26:36	24	Z	Test	2022-07-25	15	0	0	0	0	0	0	0	0	0	0	0	0	0	0	0	0	0	0	0	0	0	0
2022-10-16 10:27:10	24	Z	Test	2022-07-26	16	0	0	0	0	0	0	0	0	0	0	0	0	0	0	0	0	0	0	0	0	0	0
2022-10-16 10:27:28	24	Z	Test	2022-07-27	17	0	0	0	0	0	0	0	0	0	0	0	0	0	0	0	0	0	0	0	0	0	0
2022-10-16 10:27:47	24	Z	Test	2022-07-28	18	0	0	0	0	0	0	0	0	0	0	0	0	0	0	0	0	0	0	0	0	0	0
2022-10-16 10:28:10	24	Z	Test	2022-07-29	19	0	0	0	0	0	0	0	0	0	0	0	0	0	0	0	0	0	0	0	0	0	0
2022-10-16 10:28:35	24	Z	Test	2022-07-30	20	0	0	0	0	0	0	0	0	0	0	0	0	0	0	0	0	0	0	0	0	0	0
2022-10-16 10:28:52	24	Z	Test	2022-07-31	21	0	0	0	0	0	0	0	0	0	0	0	0	0	0	0	0	0	0	0	0	0	0
2022-10-16 10:29:11	24	Z	Test	2022-08-01	22	0	0	0	0	0	0	0	0	0	0	0	0	0	0	0	0	0	0	0	0	0	0
2022-10-16 10:29:48	24	Z	Test	2022-08-02	23	0	0	0	0	0	0	0	0	0	0	0	0	0	0	0	0	0	0	0	0	0	0
2022-10-16 10:30:06	24	Z	Test	2022-08-03	24	0	0	0	0	0	0	0	0	0	0	0	0	0	0	0	0	0	0	0	0	0	0
2022-10-16 10:30:29	24	Z	Test	2022-08-04	25	0	0	0	0	0	0	0	0	0	0	0	0	0	0	0	0	0	0	0	0	0	0
2022-10-16 10:30:52	24	Z	Test	2022-08-05	26	0	0	0	0	0	0	0	0	0	0	0	0	0	0	0	0	0	0	0	0	0	0
2022-10-16 10:31:16	24	Z	Test	2022-08-06	27	0	0	0	0	0	0	0	0	0	0	0	0	0	0	0	0	0	0	0	0	0	0
2022-10-16 10:31:35	24	Z	Test	2022-08-07	28	0	0	0	0	0	0	0	0	0	0	0	0	0	0	0	0	0	0	0	0	0	0
2022-10-16 10:31:58	24	Z	Test	2022-08-08	29	0	0	0	0	0	0	0	0	0	0	0	0	0	0	0	0	0	0	0	0	0	0
2022-10-16 10:32:23	24	Z	Test	2022-08-09	30	0	0	0	0	0	0	0	0	0	0	0	0	0	0	0	0	0	0	0	0	0	0
2022-10-16 10:32:43	24	Z	Test	2022-08-10	31	0	0	0	0	0	0	0	0	0	0	0	0	0	0	0	0	0	0	0	0	0	0
2022-10-16 10:33:06	24	Z	Test	2022-08-11	32	0	0	0	0	0	0	0	0	0	0	0	0	0	0	0	0	0	0	0	0	0	0
2022-10-16 10:33:26	24	Z	Test	2022-08-12	33	0	0	0	0	0	0	0	0	0	0	0	0	0	0	0	0	0	0	0	0	0	0
2022-10-16 10:33:55	24	Z	Test	2022-08-13	34	0	0	0	0	0	0	0	0	0	0	0	0	0	0	0	0	0	0	0	0	0	0
2022-10-16 10:34:15	24	Z	Test	2022-08-14	35	0	0	0	0	0	0	0	0	0	0	0	0	0	0	0	0	0	0	0	0	0	0
2022-10-16 10:34:51	24	Z	Test	2022-08-15	36	0	0	0	0	0	0	0	0	0	0	0	0	0	0	0	0	0	0	0	0	0	0
2022-10-16 10:35:14	24	Z	Test	2022-08-16	37	0	0	0	0	0	0	0	0	0	0	0	0	0	0	0	0	0	0	0	0	0	0
2022-10-16 10:35:32	24	Z	Test	2022-08-17	38	0	0	0	0	0	0	0	0	0	0	0	0	0	0	0	0	0	0	0	0	0	0
2022-10-16 10:35:53	24	Z	Test	2022-08-18	39	0	0	0	0	0	0	0	0	0	0	0	0	0	0	0	0	0	0	0	0	0	0
2022-10-16 10:36:14	24	Z	Test	2022-08-19	40	0	0	0	0	0	0	0	0	0	0	0	0	0	0	0	0	0	0	0	0	0	0
2022-10-16 10:36:38	24	Z	Test	2022-08-20	41	0	0	0	0	0	0	0	0	0	0	0	0	0	0	0	0	0	0	0	0	0	0
2022-10-16 10:36:56	24	Z	Test	2022-08-21	42	0	0	0	0	0	0	0	0	0	0	0	0	0	0	0	0	0	0	0	0	0	0
2022-10-16 10:37:19	24	Z	Test	2022-08-22	43	0	0	0	0	0	0	0	0	0	0	0	0	0	0	0	0	0	0	0	0	0	0
2022-10-16 10:37:48	24	Z	Test	2022-08-23	44	0	0	0	0	0	0	0	0	0	0	0	0	0	0	0	0	0	0	0	0	0	0
2022-10-16 10:38:22	24	Z	Test	2022-08-24	45	0	0	0	0	0	0	0	0	0	0	0	0	0	0	0	0	0	0	0	0	0	0
2022-10-16 10:38:42	24	Z	Test	2022-08-25	46	0	0	0	0	0	0	0	0	0	0	0	0	0	0	0	0	0	0	0	0	0	0
2022-10-16 10:39:02	24	Z	Test	2022-08-26	47	0	0	0	0	0	0	0	0	0	0	0	0	0	0	0	0	0	0	0	0	0	0
2022-10-16 10:39:26	24	Z	Test	2022-08-27	48	0	0	0	0	0	0	0	0	0	0	0	0	0	0	0	0	0	0	0	0	0	0
2022-10-16 10:39:52	24	Z	Test	2022-08-28	49	0	0	0	0	0	0	0	0	0	0	0	0	0	0	0	0	0	0	0	0	0	0
2022-10-16 10:40:12	24	Z	Test	2022-08-29	50	0	0	0	0	0	0	0	0	0	0	0	0	0	0	0	0	0	0	0	0	0	0
2022-10-16 10:42:27	24	Z	Test	2022-08-30	51	0	0	0	0	0	0	0	0	0	0	0	0	0	0	0	0	0	0	0	0	0	0
2022-10-16 10:42:50	24	Z	Test	2022-08-31	52	0	0	0	0	0	0	0	0	0	0	0	0	0	0	0	0	0	0	0	0	0	0
2022-10-16 10:43:09	24	Z	Test	2022-09-01	53	0	0	0	0	0	0	0	0	0	0	0	0	0	0	0	0	0	0	0	0	0	0
2022-10-16 10:43:28	24	Z	Test	2022-09-02	54	0	0	0	0	0	0	0	0	0	0	0	0	0	0	0	0	0	0	0	0	0	0
2022-10-16 10:43:52	24	Z	Test	2022-09-03	55	0	0	0	0	0	0	0	0	0	0	0	0	0	0	0	0	0	0	0	0	0	0
2022-10-16 10:44:12	24	Z	Test	2022-09-04	56	0	0	0	0	0	0	0	0	0	0	0	0	0	0	0	0	0	0	0	0	0	0
2022-10-16 10:44:32	24	Z	Test	2022-09-05	57	0	0	0	0	0	0	0	0	0	0	0	0	0	0	0	0	0	0	0	0	0	0
2022-10-16 10:44:54	24	Z	Test	2022-09-06	58	0	0	0	0	0	0	0	0	0	0	0	0	0	0	0	0	0	0	0	0	0	0
2022-10-16 10:45:16	24	Z	Test	2022-09-07	59	0	0	0	0	0	0	0	0	0	0	0	0	0	0	0	0	0	0	0	0	0	0
2022-10-16 10:45:35	24	Z	Test	2022-09-08	60	0	0	0	0	0	0	0	0	0	0	0	0	0	0	0	0	0	0	0	0	0	0
2022-10-16 10:45:55	24	Z	Test	2022-09-09	61	0	0	0	0	0	0	0	0	0	0	0	0	0	0	0	0	0	0	0	0	0	0
2022-10-16 10:46:16	24	Z	Test	2022-09-10	62	0	0	0	0	0	0	0	0	0	0	0	0	0	0	0	0	0	0	0	0	0	0
2022-10-16 10:46:35	24	Z	Test	2022-09-11	63	0	0	0	0	0	0	0	0	0	0	0	0	0	0	0	0	0	0	0	0	0	0
2022-10-16 10:46:57	24	Z	Test	2022-09-12	64	0	0	0	0	0	0	0	0	0	0	0	0	0	0	0	0	0	0	0	0	0	0
2022-10-16 10:47:20	24	Z	Test	2022-09-13	65	0	0	0	0	0	0	0	0	0	0	0	0	0	0	0	0	0	0	0	0	0	0
2022-10-16 10:47:41	24	Z	Test	2022-09-14	66	0	0	0	0	0	0	0	0	0	0	0	0	0	0	0	0	0	0	0	0	0	0
2022-10-16 10:48:05	24	Z	Test	2022-09-15	67	0	0	0	0	0	0	0	0	0	0	0	0	0	0	0	0	0	0	0	0	0	0
2022-10-16 10:48:22	24	Z	Test	2022-09-16	68	0	0	0	0	0	0	0	0	0	0	0	0	0	0	0	0	0	0	0	0	0	0
2022-10-16 10:48:46	24	Z	Test	2022-09-17	69	0	0	0	0	0	0	0	0	0	0	0	0	0	0	0	0	0	0	0	0	0	0
2022-10-16 10:49:09	24	Z	Test	2022-09-18	70	0	0	0	0	0	0	0	0	0	0	0	0	0	0	0	0	0	0	0	0	0	0
2022-10-16 10:49:31	24	Z	Test	2022-09-19	71	0	0	0	0	0	0	0	0	0	0	0	0	0	0	0	0	0	0	0	0	0	0
2022-10-16 10:49:59	24	Z	Test	2022-09-20	72	0	0	0	0	0	0	0	0	0	0	0	0	0	0	0	0	0	0	0	0	0	0
2022-10-16 10:50:25	24	Z	Test	2022-09-21	73	0	0	0	0	0	0	0	0	0	0	0	0	0	0	0	0	0	0	0	0	0	0
2022-10-16 10:50:50	24	Z	Test	2022-09-22	74	0	0	0	0	0	0	0	0	0	0	0	0	0	0	0	0	0	0	0	0	0	0
2022-10-16 10:51:19	24	Z	Test	2022-09-23	75	0	0	0	0	0	0	0	0	0	0	0	0	0	0	0	0	0	0	0	0	0	0
2022-10-16 10:51:45	24	Z	Test	2022-09-24	76	0	0	0	0	0	0	0	0	0	0	0	0	0	0	0	0	0	0	0	0	0	0
2022-10-16 10:52:09	24	Z	Test	2022-09-25	77	0	0	0	0	0	0	0	0	0	0	0	0	0	0	0	0	0	0	0	0	0	0
2022-10-16 10:52:30	24	Z	Test	2022-09-26	78	0	0	0	0	0	0	0	0	0	0	0	0	0	0	0	0	0	0	0	0	0	0
2022-10-16 10:52:54	24	Z	Test	2022-09-27	79	0	0	0	0	0	0	0	0	0	0	0	0	0	0	0	0	0	0	0	0	0	0
2022-10-16 10:53:18	24	Z	Test	2022-09-28	80	0	0	0	0	0	0	0	0	0	0	0	0	0	0	0	0	0	0	0	0	0	0
2022-10-16 10:53:38	24	Z	Test	2022-09-29	81	0	0	0	0	0	0	0	0	0	0	0	0	0	0	0	0	0	0	0	0	0	0
2022-10-16 10:53:59	24	Z	Test	2022-09-30	82	0	0	0	0	0	0	0	0	0	0	0	0	0	0	0	0	0	0	0	0	0	0
2022-10-16 10:54:26	24	Z	Test	2022-10-01	83	0	0	0	0	0	0	0	0	0	0	0	0	0	0	0	0	0	0	0	0	0	0
2022-10-16 10:54:47	24	Z	Test	2022-10-02	84	0	0	0	0	0	0	0	0	0	0	0	0	0	0	0	0	0	0	0	0	0	0
2022-10-16 10:55:07	24	Z	Test	2022-10-03	85	0	0	0	0	0	0	0	0	0	0	0	0	0	0	0	0	0	0	0	0	0	0
2022-10-16 10:58:00	25	Z	Test	2022-07-11	1	0	0	0	0	0	0	0	0	0	0	0	0	0	0	0	0	0	0	0	0	0	0
2022-10-16 10:59:26	25	Z	Test	2022-07-12	2	0	0	0	0	0	3	0	0	0	0	2	0	0	0	0	0	1	0	0	0	0	1
2022-10-16 11:00:28	25	Z	Test	2022-07-13	3	0	1	0	0	0	4	0	0	0	0	2	0	1	0	0	0	1	0	0	0	0	1
2022-10-16 11:01:05	25	Z	Test	2022-07-14	4	0	1	0	0	0	3	0	0	0	0	0	0	1	0	0	0	1	0	0	0	0	0
2022-10-16 11:01:35	25	Z	Test	2022-07-15	5	0	0	0	0	0	1	0	0	0	0	0	0	0	0	0	0	1	0	0	0	0	0
2022-10-16 11:02:24	25	Z	Test	2022-07-16	6	0	0	1	1	0	0	0	0	0	0	1	0	0	1	1	0	0	0	0	0	0	1
2022-10-16 11:03:00	25	Z	Test	2022-07-17	7	0	0	0	1	0	1	1	0	0	0	0	0	0	0	1	0	1	1	0	0	0	0
2022-10-16 11:03:44	25	Z	Test	2022-07-18	8	0	1	0	1	0	0	0	0	0	0	0	0	1	0	1	0	0	0	0	0	0	0
2022-10-16 11:04:14	25	Z	Test	2022-07-19	9	0	0	0	0	0	0	0	0	0	0	0	0	0	0	0	0	0	0	0	0	0	0
2022-10-16 11:04:31	25	Z	Test	2022-07-20	10	0	0	0	0	0	0	0	0	0	0	0	0	0	0	0	0	0	0	0	0	0	0
2022-10-16 11:04:52	25	Z	Test	2022-07-21	11	0	0	0	0	0	0	0	0	0	0	0	0	0	0	0	0	0	0	0	0	0	0
2022-10-16 11:05:10	25	Z	Test	2022-07-22	12	0	0	0	0	0	0	0	0	0	0	0	0	0	0	0	0	0	0	0	0	0	0
2022-10-16 11:05:32	25	Z	Test	2022-07-23	13	0	0	0	0	0	0	0	0	0	0	0	0	0	0	0	0	0	0	0	0	0	0
2022-10-16 11:05:55	25	Z	Test	2022-07-24	14	0	0	0	0	0	0	0	0	0	0	0	0	0	0	0	0	0	0	0	0	0	0
2022-10-16 11:06:18	25	Z	Test	2022-07-25	15	0	0	0	0	0	0	0	0	0	0	0	0	0	0	0	0	0	0	0	0	0	0
2022-10-16 11:06:40	25	Z	Test	2022-07-26	16	0	0	0	0	0	0	0	0	0	0	0	0	0	0	0	0	0	0	0	0	0	0
2022-10-16 11:07:00	25	Z	Test	2022-07-27	17	0	0	0	0	0	0	0	0	0	0	0	0	0	0	0	0	0	0	0	0	0	0
2022-10-16 11:07:20	25	Z	Test	2022-07-28	18	0	0	0	0	0	0	0	0	0	0	0	0	0	0	0	0	0	0	0	0	0	0
[truncated: 10,333 more rows]

## Sheet: Interference
Timestamp	Subject	Group_label	Group	date	Day	ThinkClearly1	SleepWell1	BreatheEasily1	Exercise1	DailyActivities1	WorkOutside1	WorkInside1	Interact1	LiveLife1	Compare	ThinkClearly	SleepWell	BreatheEasily	Exercise	DailyActivities	WorkOutside	WorkInside	Interact	LiveLife
2022-10-13 10:56:50	4	C	Control	2022-07-11	1	0	1	0	1	3	0	3	0	1	The same	0	1	0	1	1	0	1	0	1
2022-10-13 10:57:49	4	C	Control	2022-07-12	2	0	1	0	1	0	0	1	0	0	The same	0	1	0	1	0	0	1	0	0
2022-10-13 11:03:39	4	C	Control	2022-07-19	9	0	1	0	0	0	0	1	0	0	The same	0	1	0	0	0	0	1	0	0
2022-10-13 11:04:40	4	C	Control	2022-07-20	10	0	3	3	3	1	0	3	0	0	A little worse	0	1	1	1	1	0	1	0	0
2022-10-13 11:07:31	4	C	Control	2022-07-21	11	0	5	5	3	3	0	3	0	0	A little worse	0	1	1	1	1	0	1	0	0
2022-10-13 11:09:05	4	C	Control	2022-07-22	12	0	5	3	3	3	0	3	0	0	The same	0	1	1	1	1	0	1	0	0
2022-10-13 11:10:23	4	C	Control	2022-07-23	13	0	5	3	3	1	0	1	0	0	The same	0	1	1	1	1	0	1	0	0
2022-10-13 11:11:25	4	C	Control	2022-07-24	14	0	3	1	0	0	0	2	0	0	A little better	0	1	1	0	0	0	1	0	0
2022-10-13 11:13:24	4	C	Control	2022-07-26	16	0	1	1	0	1	0	0	0	0	Somewhat better	0	1	1	0	1	0	0	0	0
2022-10-13 11:29:18	4	C	Control	2022-07-29	19	0	3	1	1	1	0	1	0	0	A little worse	0	1	1	1	1	0	1	0	0
2022-10-13 11:31:00	4	C	Control	2022-07-31	21	0	3	1	0	0	0	1	0	0	The same	0	1	1	0	0	0	1	0	0
2022-10-13 11:31:52	4	C	Control	2022-08-01	22	0	1	0	0	0	0	0	0	0	Very much better	0	1	0	0	0	0	0	0	0
2022-10-13 11:32:49	4	C	Control	2022-08-02	23	0	1	0	0	0	0	0	0	0	Somewhat better	0	1	0	0	0	0	0	0	0
2022-10-13 11:33:37	4	C	Control	2022-08-03	24	0	3	1	1	1	0	0	0	0	A little worse	0	1	1	1	1	0	0	0	0
2022-10-13 11:34:31	4	C	Control	2022-08-04	25	0	3	1	1	0	0	0	0	0	A little worse	0	1	1	1	0	0	0	0	0
2022-10-13 11:36:49	4	C	Control	2022-08-06	27	0	3	1	1	0	0	0	0	0	A little better	0	1	1	1	0	0	0	0	0
2022-10-13 11:37:35	4	C	Control	2022-08-07	28	0	3	1	1	0	0	0	0	0	A little better	0	1	1	1	0	0	0	0	0
2022-10-13 11:38:31	4	C	Control	2022-08-08	29	0	3	1	0	0	0	1	0	0	A little better	0	1	1	0	0	0	1	0	0
2022-10-13 11:39:21	4	C	Control	2022-08-09	30	0	3	0	0	0	1	0	0	0	The same	0	1	0	0	0	1	0	0	0
2022-10-13 11:40:12	4	C	Control	2022-08-10	31	0	3	0	0	0	0	1	0	0	The same	0	1	0	0	0	0	1	0	0
2022-10-13 11:42:01	4	C	Control	2022-08-11	32	0	3	0	0	0	0	1	0	0	A little better	0	1	0	0	0	0	1	0	0
2022-10-13 11:43:06	4	C	Control	*	33	0	3	0	0	0	0	1	0	0	The same	0	1	0	0	0	0	1	0	0
2022-10-13 11:44:15	4	C	Control	2022-08-13	34	0	3	1	0	0	0	1	0	0	The same	0	1	1	0	0	0	1	0	0
2022-10-13 11:45:08	4	C	Control	2022-08-14	35	0	3	1	0	0	0	1	0	0	The same	0	1	1	0	0	0	1	0	0
2022-10-13 11:46:08	4	C	Control	2022-08-15	36	0	3	0	0	0	0	1	0	0	The same	0	1	0	0	0	0	1	0	0
2022-10-13 11:47:04	4	C	Control	2022-08-16	37	0	3	0	0	0	0	0	0	0	A little better	0	1	0	0	0	0	0	0	0
2022-10-13 11:47:45	4	C	Control	2022-08-17	38	0	1	0	0	0	0	0	0	0	Somewhat better	0	1	0	0	0	0	0	0	0
2022-10-13 11:50:04	4	C	Control	2022-08-22	43	0	0	0	0	0	0	0	0	0	Somewhat better	0	0	0	0	0	0	0	0	0
2022-10-13 11:50:59	4	C	Control	2022-08-23	44	0	5	1	0	0	0	3	0	0	A little worse	0	1	1	0	0	0	1	0	0
2022-10-13 11:51:54	4	C	Control	2022-08-24	45	0	5	5	0	0	0	5	0	0	A little worse	0	1	1	0	0	0	1	0	0
2022-10-13 11:52:50	4	C	Control	2022-08-25	46	0	5	3	0	0	0	3	0	0	A little better	0	1	1	0	0	0	1	0	0
2022-10-13 11:53:40	4	C	Control	2022-08-26	47	0	3	0	0	0	0	1	0	0	A little better	0	1	0	0	0	0	1	0	0
2022-10-13 11:58:28	4	C	Control	2022-09-05	57	0	3	0	0	0	0	0	0	0	A little worse	0	1	0	0	0	0	0	0	0
2022-10-13 12:00:03	4	C	Control	2022-09-08	60	0	5	3	0	0	0	0	0	0	A little worse	0	1	1	0	0	0	0	0	0
2022-10-13 12:01:56	4	C	Control	2022-09-10	62	0	5	3	0	3	0	3	0	0	A little worse	0	1	1	0	1	0	1	0	0
2022-10-13 12:05:22	4	C	Control	2022-09-14	66	0	1	0	0	0	0	1	0	0	Somewhat better	0	1	0	0	0	0	1	0	0
2022-10-13 12:05:58	4	C	Control	2022-09-15	67	0	1	0	0	0	0	0	0	0	Somewhat better	0	1	0	0	0	0	0	0	0
2022-10-20 20:49:40	4	C	Control	2022-09-07	59	0	3	0	0	0	0	0	0	0	The same	0	1	0	0	0	0	0	0	0
2022-10-14 09:55:58	7	C	Control	2022-07-12	2	0	5	3	1	0	1	0	0	0	Somewhat better	0	1	1	1	0	1	0	0	0
2022-10-14 09:57:11	7	C	Control	2022-07-13	3	0	4	3	0	0	0	0	0	0	Somewhat better	0	1	1	0	0	0	0	0	0
2022-10-14 09:57:57	7	C	Control	2022-07-14	4	0	1	1	0	0	0	0	0	0	Somewhat better	0	1	1	0	0	0	0	0	0
2022-10-14 09:58:39	7	C	Control	2022-07-15	5	0	1	1	0	0	0	0	0	0	Somewhat better	0	1	1	0	0	0	0	0	0
2022-10-14 09:59:23	7	C	Control	2022-07-16	6	0	1	0	0	0	0	0	0	0	A little better	0	1	0	0	0	0	0	0	0
2022-10-14 10:00:00	7	C	Control	2022-07-17	7	0	0	0	0	0	0	0	0	0	A little better	0	0	0	0	0	0	0	0	0
2022-10-14 10:00:44	7	C	Control	2022-07-18	8	0	0	0	0	0	0	0	0	0	The same	0	0	0	0	0	0	0	0	0
2022-10-14 10:01:20	7	C	Control	2022-07-19	9	0	0	0	0	0	0	0	0	0	The same	0	0	0	0	0	0	0	0	0
2022-10-14 10:01:53	7	C	Control	2022-07-20	10	0	1	0	0	0	0	0	0	0	A little worse	0	1	0	0	0	0	0	0	0
2022-10-14 10:02:29	7	C	Control	2022-07-21	11	0	1	0	0	0	0	0	0	0	The same	0	1	0	0	0	0	0	0	0
2022-10-14 10:03:06	7	C	Control	2022-07-22	12	0	3	1	0	0	0	0	0	0	A little worse	0	1	1	0	0	0	0	0	0
2022-10-14 16:19:40	7	C	Control	2022-07-23	13	0	4	1	0	0	0	0	0	0	A little worse	0	1	1	0	0	0	0	0	0
2022-10-14 16:20:20	7	C	Control	2022-07-24	14	0	3	1	0	0	0	0	0	0	The same	0	1	1	0	0	0	0	0	0
2022-10-14 16:21:08	7	C	Control	2022-07-25	15	0	1	1	0	0	0	0	0	0	A little better	0	1	1	0	0	0	0	0	0
2022-10-14 16:28:21	7	C	Control	2022-07-26	16	0	1	0	0	0	0	0	0	0	The same	0	1	0	0	0	0	0	0	0
2022-10-14 16:29:07	7	C	Control	2022-07-27	17	0	1	1	0	0	0	0	0	0	A little better	0	1	1	0	0	0	0	0	0
2022-10-14 16:29:52	7	C	Control	2022-07-28	18	0	1	1	0	0	0	0	0	0	The same	0	1	1	0	0	0	0	0	0
2022-10-14 16:30:25	7	C	Control	2022-07-29	19	0	1	0	0	0	0	0	0	0	A little better	0	1	0	0	0	0	0	0	0
2022-10-14 16:31:13	7	C	Control	2022-07-30	20	0	1	1	0	0	0	0	0	*	A little worse	0	1	1	0	0	0	0	0	0
2022-10-14 16:31:55	7	C	Control	2022-07-31	21	0	1	1	0	0	0	0	0	0	A little better	0	1	1	0	0	0	0	0	0
2022-10-14 16:32:35	7	C	Control	2022-08-01	22	0	2	0	0	0	0	0	0	0	Somewhat worse	0	1	0	0	0	0	0	0	0
2022-10-14 16:33:42	7	C	Control	2022-08-02	23	0	1	0	0	0	0	0	0	0	Somewhat better	0	1	0	0	0	0	0	0	0
2022-10-14 16:34:21	7	C	Control	2022-08-03	24	0	0	0	0	0	0	0	0	0	The same	0	0	0	0	0	0	0	0	0
2022-10-14 16:38:09	7	C	Control	2022-08-04	25	0	0	1	0	0	0	0	0	0	Somewhat worse	0	0	1	0	0	0	0	0	0
2022-10-14 16:39:01	7	C	Control	2022-08-05	26	0	1	1	0	0	0	0	0	0	A little better	0	1	1	0	0	0	0	0	0
2022-10-14 16:39:59	7	C	Control	2022-08-06	27	0	2	2	0	0	1	0	0	0	A little better	0	1	1	0	0	1	0	0	0
2022-10-14 16:40:58	7	C	Control	2022-08-07	28	0	3	3	0	0	0	0	0	0	Somewhat worse	0	1	1	0	0	0	0	0	0
2022-10-14 16:47:53	7	C	Control	2022-08-11	32	0	1	1	0	0	1	0	0	0	A little better	0	1	1	0	0	1	0	0	0
2022-10-14 16:48:40	7	C	Control	2022-08-12	33	0	2	1	0	0	0	0	0	0	The same	0	1	1	0	0	0	0	0	0
2022-10-14 16:49:27	7	C	Control	2022-08-13	34	0	1	0	0	0	0	0	0	0	A little better	0	1	0	0	0	0	0	0	0
2022-10-14 16:50:10	7	C	Control	2022-08-14	35	0	1	0	0	0	0	0	1	0	A little worse	0	1	0	0	0	0	0	1	0
2022-10-14 16:52:31	7	C	Control	2022-08-16	37	0	1	1	0	0	0	0	1	0	A little better	0	1	1	0	0	0	0	1	0
2022-10-14 16:54:20	7	C	Control	2022-08-18	39	0	1	1	0	0	0	0	0	0	The same	0	1	1	0	0	0	0	0	0
2022-10-14 17:03:53	7	C	Control	2022-08-27	48	0	1	2	0	1	0	0	0	0	Somewhat better	0	1	1	0	1	0	0	0	0
2022-10-14 17:06:17	7	C	Control	2022-08-29	50	0	1	0	0	0	0	0	0	0	A little better	0	1	0	0	0	0	0	0	0
2022-10-14 17:06:51	7	C	Control	2022-08-30	51	0	1	0	0	0	0	0	0	0	The same	0	1	0	0	0	0	0	0	0
2022-10-14 17:07:26	7	C	Control	2022-08-31	52	0	0	0	0	0	0	0	0	0	The same	0	0	0	0	0	0	0	0	0
2022-10-14 17:08:08	7	C	Control	2022-09-01	53	0	1	0	0	0	0	0	0	0	The same	0	1	0	0	0	0	0	0	0
2022-10-14 17:08:54	7	C	Control	2022-09-02	54	0	1	0	0	0	0	0	0	0	The same	0	1	0	0	0	0	0	0	0
2022-10-14 17:09:27	7	C	Control	2022-09-03	55	0	0	0	0	0	0	0	0	0	The same	0	0	0	0	0	0	0	0	0
2022-10-14 17:10:07	7	C	Control	2022-09-04	56	0	0	1	0	0	0	0	0	0	Somewhat worse	0	0	1	0	0	0	0	0	0
2022-10-14 17:10:53	7	C	Control	2022-09-05	57	0	1	0	0	0	0	0	0	0	The same	0	1	0	0	0	0	0	0	0
2022-10-14 17:11:41	7	C	Control	2022-09-06	58	0	0	0	0	0	0	0	0	0	Very much better	0	0	0	0	0	0	0	0	0
2022-10-14 17:12:40	7	C	Control	2022-09-07	59	0	0	0	0	0	0	0	0	0	A little better	0	0	0	0	0	0	0	0	0
2022-10-14 17:13:29	7	C	Control	2022-09-08	60	0	1	0	0	0	0	0	0	0	The same	0	1	0	0	0	0	0	0	0
2022-10-14 17:14:07	7	C	Control	2022-09-09	61	0	0	1	0	0	0	0	0	0	The same	0	0	1	0	0	0	0	0	0
2022-10-14 17:14:40	7	C	Control	2022-09-10	62	0	1	0	0	0	0	0	0	0	The same	0	1	0	0	0	0	0	0	0
2022-10-14 17:15:23	7	C	Control	2022-09-11	63	0	1	1	1	1	0	0	0	0	A little worse	0	1	1	1	1	0	0	0	0
2022-10-14 17:16:05	7	C	Control	2022-09-12	64	0	1	1	0	0	0	0	0	0	The same	0	1	1	0	0	0	0	0	0
2022-10-14 17:16:44	7	C	Control	2022-09-13	65	0	1	1	0	0	0	0	0	*	The same	0	1	1	0	0	0	0	0	0
2022-10-14 17:20:52	7	C	Control	2022-09-17	69	0	1	1	0	1	0	0	1	0	A little better	0	1	1	0	1	0	0	1	0
2022-10-14 17:21:30	7	C	Control	2022-09-18	70	0	1	1	0	0	0	0	0	0	The same	0	1	1	0	0	0	0	0	0
2022-10-14 17:22:47	7	C	Control	2022-09-19	71	0	1	1	0	0	0	0	0	0	The same	0	1	1	0	0	0	0	0	0
2022-10-14 17:24:57	7	C	Control	2022-09-21	73	0	1	1	0	0	0	0	0	0	The same	0	1	1	0	0	0	0	0	0
2022-10-14 17:25:42	7	C	Control	2022-09-22	74	0	2	0	0	1	1	0	1	1	A little better	0	1	0	0	1	1	0	1	1
2022-10-14 17:26:26	7	C	Control	2022-09-23	75	0	1	0	0	0	0	0	0	0	The same	0	1	0	0	0	0	0	0	0
2022-10-14 17:27:02	7	C	Control	2022-09-24	76	0	2	0	0	0	0	0	0	0	The same	0	1	0	0	0	0	0	0	0
2022-10-14 17:28:37	7	C	Control	2022-09-26	78	0	2	1	0	0	0	0	0	0	The same	0	1	1	0	0	0	0	0	0
2022-10-17 22:15:20	8	C	Control	2022-07-12	2	0	0	0	0	0	0	0	0	0	A little worse	0	0	0	0	0	0	0	0	0
2022-10-17 22:16:10	8	C	Control	2022-07-13	3	0	0	0	0	0	0	0	0	0	The same	0	0	0	0	0	0	0	0	0
2022-10-17 22:16:54	8	C	Control	2022-07-14	4	0	0	0	0	0	0	0	0	0	A little better	0	0	0	0	0	0	0	0	0
2022-10-17 22:19:00	8	C	Control	2022-07-17	7	0	0	0	0	0	0	0	0	0	A little worse	0	0	0	0	0	0	0	0	0
2022-10-17 22:19:31	8	C	Control	2022-07-18	8	0	0	0	0	0	0	0	0	0	The same	0	0	0	0	0	0	0	0	0
2022-10-17 22:20:07	8	C	Control	2022-07-19	9	0	0	0	0	0	0	0	0	0	A little worse	0	0	0	0	0	0	0	0	0
2022-10-17 22:21:03	8	C	Control	2022-07-20	10	0	0	0	0	0	0	0	0	0	The same	0	0	0	0	0	0	0	0	0
2022-10-17 22:21:44	8	C	Control	2022-07-21	11	0	0	0	0	0	0	0	0	0	The same	0	0	0	0	0	0	0	0	0
2022-10-17 22:22:30	8	C	Control	2022-07-22	12	0	0	0	0	0	0	0	0	0	A little better	0	0	0	0	0	0	0	0	0
2022-10-17 22:23:07	8	C	Control	2022-07-23	13	0	0	0	0	0	0	0	0	0	The same	0	0	0	0	0	0	0	0	0
2022-10-17 22:24:06	8	C	Control	2022-07-24	14	0	0	0	0	0	0	0	0	0	The same	0	0	0	0	0	0	0	0	0
2022-10-17 22:24:42	8	C	Control	2022-07-25	15	0	0	0	0	0	0	0	0	0	The same	0	0	0	0	0	0	0	0	0
2022-10-17 22:26:56	8	C	Control	2022-07-29	19	0	0	0	0	0	0	0	0	0	A little worse	0	0	0	0	0	0	0	0	0
2022-10-17 22:27:54	8	C	Control	2022-07-31	21	0	0	0	0	0	0	0	0	0	A little worse	0	0	0	0	0	0	0	0	0
2022-10-17 22:28:35	8	C	Control	2022-08-01	22	0	0	0	0	0	0	0	0	0	A little worse	0	0	0	0	0	0	0	0	0
2022-10-17 22:29:10	8	C	Control	2022-08-02	23	0	0	0	0	0	0	0	0	0	The same	0	0	0	0	0	0	0	0	0
2022-10-17 22:29:53	8	C	Control	2022-08-03	24	0	0	0	0	0	0	0	0	0	A little worse	0	0	0	0	0	0	0	0	0
2022-10-17 22:30:44	8	C	Control	2022-08-04	25	0	0	0	0	0	0	0	0	0	The same	0	0	0	0	0	0	0	0	0
2022-10-17 22:31:20	8	C	Control	2022-08-05	26	0	0	0	0	0	0	0	0	0	A little worse	0	0	0	0	0	0	0	0	0
2022-10-17 22:32:00	8	C	Control	2022-08-06	27	0	0	0	0	0	0	0	0	0	A little worse	0	0	0	0	0	0	0	0	0
2022-10-17 22:32:56	8	C	Control	2022-08-07	28	0	0	0	0	0	0	0	0	0	The same	0	0	0	0	0	0	0	0	0
2022-10-17 22:34:25	8	C	Control	2022-08-12	33	0	0	0	0	0	0	0	0	0	The same	0	0	0	0	0	0	0	0	0
2022-10-17 22:34:59	8	C	Control	2022-08-13	34	0	0	0	0	0	0	0	0	0	The same	0	0	0	0	0	0	0	0	0
2022-10-14 17:48:35	9	C	Control	2022-07-14	4	0	5	3	3	1	0	0	3	0	A little better	0	1	1	1	1	0	0	1	0
2022-10-14 17:49:23	9	C	Control	2022-07-15	5	0	1	1	1	0	0	0	3	0	A little better	0	1	1	1	0	0	0	1	0
2022-10-14 17:50:18	9	C	Control	2022-07-16	6	0	1	1	1	0	0	0	3	0	Somewhat better	0	1	1	1	0	0	0	1	0
2022-10-14 18:12:58	9	C	Control	2022-09-03	55	0	1	3	0	1	0	0	0	0	Very much better	0	1	1	0	1	0	0	0	0
2022-10-14 18:19:13	9	C	Control	2022-09-16	68	0	0	5	3	5	0	0	5	3	Very much better	0	0	1	1	1	0	0	1	1
2022-10-15 09:20:31	12	C	Control	2022-07-11	1	0	3	0	1	3	0	0	0	1	A little worse	0	1	0	1	1	0	0	0	1
2022-10-15 09:21:25	12	C	Control	2022-07-12	2	0	0	0	1	0	0	0	0	0	The same	0	0	0	1	0	0	0	0	0
2022-10-15 09:22:04	12	C	Control	2022-07-13	3	0	0	0	1	0	0	0	0	0	Somewhat better	0	0	0	1	0	0	0	0	0
2022-10-15 09:23:34	12	C	Control	2022-07-14	4	0	0	0	0	0	0	0	0	0	Very much better	0	0	0	0	0	0	0	0	0
2022-10-15 09:31:03	12	C	Control	2022-07-15	5	0	0	0	0	0	0	0	0	0	Very much better	0	0	0	0	0	0	0	0	0
2022-10-15 09:31:44	12	C	Control	2022-07-16	6	0	0	0	0	0	0	0	0	0	Somewhat better	0	0	0	0	0	0	0	0	0
2022-10-15 09:32:17	12	C	Control	2022-07-17	7	0	0	0	0	0	0	0	0	0	Somewhat better	0	0	0	0	0	0	0	0	0
2022-10-16 16:56:15	12	C	Control	2022-07-18	8	0	0	0	0	0	0	0	0	0	Somewhat better	0	0	0	0	0	0	0	0	0
2022-10-16 16:56:56	12	C	Control	2022-07-19	9	0	0	0	0	0	0	0	0	0	Somewhat better	0	0	0	0	0	0	0	0	0
2022-10-16 16:59:21	12	C	Control	2022-07-24	14	0	0	0	0	0	0	0	0	0	Somewhat better	0	0	0	0	0	0	0	0	0
2022-10-16 17:00:08	12	C	Control	2022-07-25	15	0	0	0	0	0	0	0	0	0	A little worse	0	0	0	0	0	0	0	0	0
2022-10-16 17:02:36	12	C	Control	2022-07-26	16	0	0	0	0	0	0	0	0	0	A little better	0	0	0	0	0	0	0	0	0
2022-10-16 17:03:09	12	C	Control	2022-07-27	17	0	0	0	0	0	0	0	0	0	A little better	0	0	0	0	0	0	0	0	0
2022-10-16 17:03:46	12	C	Control	2022-07-28	18	0	0	0	0	0	0	0	0	0	The same	0	0	0	0	0	0	0	0	0
2022-10-16 17:04:33	12	C	Control	2022-07-29	19	0	0	0	0	0	0	0	0	0	A little better	0	0	0	0	0	0	0	0	0
2022-10-16 17:05:21	12	C	Control	2022-07-30	20	0	0	0	0	0	0	0	0	0	The same	0	0	0	0	0	0	0	0	0
2022-10-16 17:05:58	12	C	Control	2022-07-31	21	0	0	0	0	0	0	0	0	0	The same	0	0	0	0	0	0	0	0	0
2022-10-16 17:07:01	12	C	Control	2022-08-02	23	0	0	0	0	0	0	0	0	0	Very much better	0	0	0	0	0	0	0	0	0
2022-10-16 17:08:26	12	C	Control	2022-08-04	25	0	0	0	0	0	0	0	0	0	The same	0	0	0	0	0	0	0	0	0
2022-10-16 17:09:07	12	C	Control	2022-08-05	26	0	0	0	0	1	0	0	0	1	The same	0	0	0	0	1	0	0	0	1
2022-10-16 17:10:41	12	C	Control	2022-08-08	29	0	0	0	0	1	0	0	0	0	Somewhat better	0	0	0	0	1	0	0	0	0
2022-10-16 17:12:49	12	C	Control	2022-08-13	34	0	0	0	0	0	0	0	0	0	A little worse	0	0	0	0	0	0	0	0	0
2022-10-16 17:13:28	12	C	Control	2022-08-14	35	0	1	0	0	1	0	0	0	0	The same	0	1	0	0	1	0	0	0	0
2022-10-16 17:40:00	12	C	Control	2022-08-17	38	0	0	0	0	1	0	0	0	0	Somewhat better	0	0	0	0	1	0	0	0	0
2022-10-16 17:42:56	12	C	Control	2022-08-21	42	0	0	0	1	1	0	0	0	1	The same	0	0	0	1	1	0	0	0	1
2022-10-16 17:43:38	12	C	Control	2022-08-22	43	0	0	0	0	0	0	0	0	0	A little better	0	0	0	0	0	0	0	0	0
2022-10-16 22:21:06	12	C	Control	2022-08-23	44	0	0	0	0	0	0	0	0	0	Somewhat better	0	0	0	0	0	0	0	0	0
2022-10-16 22:21:37	12	C	Control	2022-08-24	45	0	0	0	0	0	0	0	0	0	The same	0	0	0	0	0	0	0	0	0
2022-10-16 22:22:20	12	C	Control	2022-08-25	46	0	0	0	0	0	0	0	0	0	The same	0	0	0	0	0	0	0	0	0
2022-10-16 22:23:04	12	C	Control	2022-08-26	47	0	0	0	0	0	0	0	0	0	The same	0	0	0	0	0	0	0	0	0
2022-10-16 22:24:00	12	C	Control	2022-08-27	48	0	3	0	0	0	0	0	0	0	A little worse	0	1	0	0	0	0	0	0	0
2022-10-16 22:25:15	12	C	Control	2022-08-28	49	0	0	0	0	0	0	0	0	0	The same	0	0	0	0	0	0	0	0	0
2022-10-16 22:28:01	12	C	Control	2022-09-02	54	0	0	0	0	0	0	0	0	0	The same	0	0	0	0	0	0	0	0	0
2022-10-16 22:29:18	12	C	Control	2022-09-04	56	0	0	0	0	0	0	0	0	0	The same	0	0	0	0	0	0	0	0	0
2022-10-16 22:31:12	12	C	Control	2022-09-07	59	0	1	0	0	1	0	0	0	0	A little worse	0	1	0	0	1	0	0	0	0
2022-10-16 22:31:58	12	C	Control	2022-09-08	60	0	1	0	0	1	0	0	0	0	The same	0	1	0	0	1	0	0	0	0
2022-10-16 22:32:45	12	C	Control	2022-09-09	61	0	0	0	0	0	0	0	0	0	A little better	0	0	0	0	0	0	0	0	0
2022-10-16 22:37:29	12	C	Control	2022-09-14	66	0	0	0	0	0	0	0	0	0	The same	0	0	0	0	0	0	0	0	0
2022-10-16 22:38:09	12	C	Control	2022-09-15	67	0	0	0	0	0	0	0	0	0	The same	0	0	0	0	0	0	0	0	0
2022-10-16 22:39:15	12	C	Control	2022-09-17	69	0	0	0	0	0	0	0	0	0	The same	0	0	0	0	0	0	0	0	0
2022-10-16 22:40:41	12	C	Control	2022-09-19	71	0	0	0	0	0	0	0	0	0	The same	0	0	0	0	0	0	0	0	0
2022-10-16 22:41:31	12	C	Control	2022-09-20	72	0	0	0	0	0	0	0	0	0	The same	0	0	0	0	0	0	0	0	0
2022-10-16 22:43:55	12	C	Control	2022-09-24	76	0	0	0	0	0	0	0	0	0	A little worse	0	0	0	0	0	0	0	0	0
2022-10-16 22:44:41	12	C	Control	2022-09-25	77	0	0	0	0	0	0	0	0	0	The same	0	0	0	0	0	0	0	0	0
2022-10-16 22:45:21	12	C	Control	2022-09-26	78	0	0	0	0	0	0	0	0	0	A little better	0	0	0	0	0	0	0	0	0
2022-10-16 22:46:08	12	C	Control	2022-09-27	79	0	0	0	0	0	0	0	0	0	The same	0	0	0	0	0	0	0	0	0
2022-10-16 22:46:51	12	C	Control	2022-09-28	80	0	0	0	0	0	0	0	0	0	A little better	0	0	0	0	0	0	0	0	0
2022-10-16 22:47:23	12	C	Control	2022-09-29	81	0	0	0	0	0	0	0	0	0	The same	0	0	0	0	0	0	0	0	0
2022-10-16 22:47:58	12	C	Control	2022-09-30	82	0	0	0	0	0	0	0	0	0	The same	0	0	0	0	0	0	0	0	0
2022-10-17 13:39:05	15	C	Control	2022-07-11	1	0	0	0	0	0	0	0	0	0	Very much better	0	0	0	0	0	0	0	0	0
2022-10-17 13:39:46	15	C	Control	2022-07-12	2	0	0	0	0	0	0	0	0	0	The same	0	0	0	0	0	0	0	0	0
2022-10-17 13:41:24	15	C	Control	2022-07-14	4	0	0	0	0	0	0	0	0	0	The same	0	0	0	0	0	0	0	0	0
2022-10-17 13:42:20	15	C	Control	2022-07-15	5	0	0	0	0	0	0	0	0	0	The same	0	0	0	0	0	0	0	0	0
2022-10-17 13:42:51	15	C	Control	2022-07-16	6	0	0	0	0	0	0	0	0	0	The same	0	0	0	0	0	0	0	0	0
2022-10-17 13:43:21	15	C	Control	2022-07-17	7	0	0	0	0	0	0	0	0	0	The same	0	0	0	0	0	0	0	0	0
2022-10-17 13:43:56	15	C	Control	2022-07-18	8	0	0	0	0	0	0	0	0	0	The same	0	0	0	0	0	0	0	0	0
2022-10-17 13:55:43	15	C	Control	2022-07-19	9	0	0	0	0	0	0	0	0	0	The same	0	0	0	0	0	0	0	0	0
2022-10-17 14:00:58	15	C	Control	2022-07-25	15	0	1	0	1	0	0	0	0	0	A little better	0	1	0	1	0	0	0	0	0
2022-10-17 14:02:55	15	C	Control	2022-07-28	18	0	0	0	0	0	0	0	0	0	Somewhat better	0	0	0	0	0	0	0	0	0
2022-10-17 14:04:43	15	C	Control	2022-08-01	22	0	0	0	0	0	0	0	0	0	The same	0	0	0	0	0	0	0	0	0
2022-10-17 14:08:48	15	C	Control	2022-08-09	30	0	0	0	0	0	0	0	0	0	The same	0	0	0	0	0	0	0	0	0
2022-10-17 14:09:19	15	C	Control	2022-08-10	31	0	0	0	0	0	0	0	0	0	The same	0	0	0	0	0	0	0	0	0
2022-10-17 14:09:50	15	C	Control	2022-08-11	32	0	0	0	0	0	0	0	0	*	The same	0	0	0	0	0	0	0	0	0
2022-10-17 14:10:21	15	C	Control	2022-08-12	33	0	0	0	0	0	0	0	0	*	The same	0	0	0	0	0	0	0	0	0
2022-10-17 14:14:03	15	C	Control	2022-08-18	39	0	0	0	0	0	0	0	0	0	The same	0	0	0	0	0	0	0	0	0
2022-10-17 14:17:59	15	C	Control	2022-08-22	43	0	0	0	0	0	0	0	0	0	The same	0	0	0	0	0	0	0	0	0
2022-10-17 14:19:09	15	C	Control	2022-08-23	44	0	0	0	0	0	0	0	0	0	The same	0	0	0	0	0	0	0	0	0
2022-10-17 14:34:08	15	C	Control	2022-08-31	52	0	1	0	0	0	0	0	0	0	The same	0	1	0	0	0	0	0	0	0
2022-10-17 14:34:45	15	C	Control	2022-09-01	53	0	0	0	0	0	0	0	0	0	The same	0	0	0	0	0	0	0	0	0
2022-10-17 14:37:54	15	C	Control	2022-09-06	58	0	0	0	0	0	0	0	0	0	The same	0	0	0	0	0	0	0	0	0
2022-10-17 14:39:33	15	C	Control	2022-09-08	60	0	1	0	0	0	0	0	0	0	A little worse	0	1	0	0	0	0	0	0	0
2022-10-17 14:40:17	15	C	Control	2022-09-09	61	0	1	0	0	0	0	0	0	0	The same	0	1	0	0	0	0	0	0	0
2022-10-17 14:49:45	15	C	Control	2022-09-27	79	0	0	0	0	0	0	0	0	0		0	0	0	0	0	0	0	0	0
2022-10-17 14:50:34	15	C	Control	2022-09-28	80	0	0	0	0	0	0	0	0	0	The same	0	0	0	0	0	0	0	0	0
2022-10-17 14:51:06	15	C	Control	2022-09-29	81	0	0	0	0	0	0	0	0	0	The same	0	0	0	0	0	0	0	0	0
2022-10-17 14:51:39	15	C	Control	2022-09-30	82	0	0	0	0	0	0	0	0	0	The same	0	0	0	0	0	0	0	0	0
2022-10-17 15:03:43	15	C	Control	2022-10-03	85	0	0	0	0	0	0	0	0	0	The same	0	0	0	0	0	0	0	0	0
2022-10-17 15:04:13	15	C	Control	2022-10-04	86	0	0	0	0	0	0	0	0	0	The same	0	0	0	0	0	0	0	0	0
2022-10-17 16:32:09	16	C	Control	2022-07-11	1	0	0	0	0	0	0	0	0	0	A little better	0	0	0	0	0	0	0	0	0
2022-10-17 16:33:02	16	C	Control	2022-07-12	2	0	0	0	0	0	0	0	0	0	The same	0	0	0	0	0	0	0	0	0
2022-10-17 16:36:00	16	C	Control	2022-07-18	8	0	0	0	0	0	0	0	0	0	The same	0	0	0	0	0	0	0	0	0
2022-10-17 16:38:09	16	C	Control	2022-07-24	14	0	0	0	0	0	0	0	0	0	Very much better	0	0	0	0	0	0	0	0	0
2022-10-17 16:38:43	16	C	Control	2022-07-25	15	0	0	1	0	0	0	0	1	0	A little better	0	0	1	0	0	0	0	1	0
2022-10-17 16:39:22	16	C	Control	2022-07-26	16	0	0	1	0	0	0	0	0	0	The same	0	0	1	0	0	0	0	0	0
2022-10-17 16:39:49	16	C	Control	2022-07-27	17	0	0	0	0	0	0	0	0	0	A little better	0	0	0	0	0	0	0	0	0
2022-10-17 16:40:23	16	C	Control	2022-07-28	18	0	0	0	0	0	0	0	0	0	A little better	0	0	0	0	0	0	0	0	0
2022-10-17 16:41:24	16	C	Control	2022-07-30	20	0	0	0	0	0	0	0	0	0	The same	0	0	0	0	0	0	0	0	0
2022-10-17 16:42:01	16	C	Control	2022-07-31	21	0	0	3	0	0	0	0	0	0	A little worse	0	0	1	0	0	0	0	0	0
2022-10-17 16:42:33	16	C	Control	2022-08-01	22	0	0	0	0	0	0	0	0	0	Very much better	0	0	0	0	0	0	0	0	0
2022-10-17 16:43:11	16	C	Control	2022-08-02	23	0	0	0	0	0	0	0	0	0	The same	0	0	0	0	0	0	0	0	0
2022-10-17 16:43:41	16	C	Control	2022-08-03	24	0	0	0	0	0	0	0	0	0	A little worse	0	0	0	0	0	0	0	0	0
2022-10-17 16:49:33	16	C	Control	2022-08-09	30	0	0	0	0	0	0	0	0	0	The same	0	0	0	0	0	0	0	0	0
2022-10-17 16:50:43	16	C	Control	2022-08-11	32	0	0	0	0	0	0	0	0	*	The same	0	0	0	0	0	0	0	0	0
2022-10-17 16:52:12	16	C	Control	2022-08-13	34	0	5	5	0	1	1	1	1	1	Somewhat worse	0	1	1	0	1	1	1	1	1
2022-10-17 16:52:56	16	C	Control	2022-08-14	35	0	5	5	0	1	1	1	1	1	The same	0	1	1	0	1	1	1	1	1
2022-10-17 16:55:52	16	C	Control	2022-08-18	39	0	0	0	0	0	0	0	0	0	Somewhat better	0	0	0	0	0	0	0	0	0
2022-10-17 16:56:21	16	C	Control	2022-08-19	40	0	0	0	0	0	0	0	0	0	Somewhat better	0	0	0	0	0	0	0	0	0
2022-10-17 16:57:01	16	C	Control	2022-08-20	41	0	0	0	0	0	0	0	0	0	Somewhat better	0	0	0	0	0	0	0	0	0
2022-10-17 16:57:28	16	C	Control	2022-08-21	42	0	0	0	0	0	0	0	0	0	Somewhat better	0	0	0	0	0	0	0	0	0
2022-10-17 16:57:55	16	C	Control	2022-08-22	43	0	0	0	0	0	0	0	0	0	Very much better	0	0	0	0	0	0	0	0	0
2022-10-17 16:58:32	16	C	Control	2022-08-23	44	0	0	0	0	0	0	0	0	0	Very much better	0	0	0	0	0	0	0	0	0
2022-10-17 16:58:58	16	C	Control	2022-08-24	45	0	0	0	0	0	0	0	0	0	Very much better	0	0	0	0	0	0	0	0	0
2022-10-17 16:59:31	16	C	Control	2022-08-25	46	0	0	0	0	0	0	0	0	0	The same	0	0	0	0	0	0	0	0	0
2022-10-17 17:03:27	16	C	Control	2022-09-04	56	0	0	0	0	0	0	0	0	0	A little worse	0	0	0	0	0	0	0	0	0
2022-10-17 17:03:54	16	C	Control	2022-09-05	57	0	0	0	0	0	0	0	0	0	The same	0	0	0	0	0	0	0	0	0
2022-10-17 17:08:10	16	C	Control	2022-09-12	64	0	5	3	3	1	3	3	3	3	Somewhat better	0	1	1	1	1	1	1	1	1
2022-10-17 17:10:09	16	C	Control	2022-09-15	67	0	1	0	0	0	0	0	1	0	The same	0	1	0	0	0	0	0	1	0
2022-10-17 17:11:01	16	C	Control	2022-09-17	69	0	0	0	0	0	0	0	0	0	A little worse	0	0	0	0	0	0	0	0	0
2022-10-17 17:11:37	16	C	Control	2022-09-18	70	0	0	0	0	0	0	0	0	0	The same	0	0	0	0	0	0	0	0	0
2022-10-17 17:12:14	16	C	Control	2022-09-19	71	0	0	0	0	0	0	0	0	0	The same	0	0	0	0	0	0	0	0	0
2022-10-17 17:12:48	16	C	Control	2022-09-20	72	0	0	0	0	0	0	0	0	0	Somewhat better	0	0	0	0	0	0	0	0	0
2022-10-17 17:13:22	16	C	Control	2022-09-21	73	0	0	0	0	0	0	0	0	0	The same	0	0	0	0	0	0	0	0	0
2022-10-17 17:14:37	16	C	Control	2022-09-22	74	0	0	0	0	0	0	0	0	0	The same	0	0	0	0	0	0	0	0	0
2022-10-17 17:15:06	16	C	Control	2022-09-23	75	0	0	0	0	0	0	0	0	0	The same	0	0	0	0	0	0	0	0	0
2022-10-17 17:15:39	16	C	Control	2022-09-24	76	0	0	0	0	0	0	0	0	0	The same	0	0	0	0	0	0	0	0	0
2022-10-17 17:16:13	16	C	Control	2022-09-25	77	0	1	1	0	0	0	0	1	0	Somewhat worse	0	1	1	0	0	0	0	1	0
2022-10-17 17:16:45	16	C	Control	2022-09-26	78	0	0	0	0	0	0	0	0	0	The same	0	0	0	0	0	0	0	0	0
2022-10-17 17:17:18	16	C	Control	2022-09-27	79	0	0	0	0	0	0	0	0	0	Somewhat better	0	0	0	0	0	0	0	0	0
2022-10-17 17:17:48	16	C	Control	2022-09-28	80	0	0	0	0	0	0	0	0	0	The same	0	0	0	0	0	0	0	0	0
2022-10-17 17:18:23	16	C	Control	2022-09-29	81	0	0	0	0	0	0	0	0	0	The same	0	0	0	0	0	0	0	0	0
2022-10-17 17:18:56	16	C	Control	2022-09-30	82	0	0	0	0	0	0	0	0	0	The same	0	0	0	0	0	0	0	0	0
2022-10-17 17:19:30	16	C	Control	2022-10-01	83	0	0	0	0	0	0	0	0	0	The same	0	0	0	0	0	0	0	0	0
2022-10-17 17:19:59	16	C	Control	2022-10-02	84	0	0	0	0	0	0	0	0	0	The same	0	0	0	0	0	0	0	0	0
2022-10-17 17:20:33	16	C	Control	2022-10-03	85	0	0	0	0	0	0	0	0	0	The same	0	0	0	0	0	0	0	0	0
2022-10-17 17:29:29	17	C	Control	2022-07-12	1	0	0	0	0	0	0	0	0	0	Very much better	0	0	0	0	0	0	0	0	0
2022-10-17 19:00:05	17	C	Control	2022-07-15	4	0	0	0	0	0	0	0	0	0	Very much better	0	0	0	0	0	0	0	0	0
2022-10-17 19:22:08	17	C	Control	2022-08-12	32	0	0	1	1	0	0	0	0	0	Very much better	0	0	1	1	0	0	0	0	0
2022-10-17 19:22:56	17	C	Control	2022-08-13	33	0	0	0	1	0	0	0	0	0	Somewhat better	0	0	0	1	0	0	0	0	0
2022-10-17 19:24:31	17	C	Control	2022-08-15	35	0	0	0	0	1	0	0	0	0	Very much better	0	0	0	0	1	0	0	0	0
2022-10-17 19:34:51	17	C	Control	2022-08-18	38	0	0	0	0	0	0	0	0	0	Very much better	0	0	0	0	0	0	0	0	0
2022-10-17 19:39:09	17	C	Control	2022-08-19	39	0	0	0	0	0	0	0	0	0	Somewhat better	0	0	0	0	0	0	0	0	0
2022-10-17 19:59:41	17	C	Control	2022-09-01	52	0	0	0	0	0	0	0	0	0	Very much better	0	0	0	0	0	0	0	0	0
2022-10-17 20:00:33	17	C	Control	2022-09-02	53	0	0	0	0	0	0	0	0	0	Somewhat better	0	0	0	0	0	0	0	0	0
2022-10-17 20:08:21	17	C	Control	2022-09-10	61	0	0	0	0	0	0	0	0	0	Somewhat better	0	0	0	0	0	0	0	0	0
2022-10-17 20:08:58	17	C	Control	2022-09-11	62	0	0	0	0	0	0	0	0	0	The same	0	0	0	0	0	0	0	0	0
2022-10-17 20:09:31	17	C	Control	2022-09-12	63	0	0	0	0	0	0	0	0	0	The same	0	0	0	0	0	0	0	0	0
2022-10-17 20:10:15	17	C	Control	2022-09-13	64	0	5	0	0	5	0	0	0	0	A little worse	0	1	0	0	1	0	0	0	0
2022-10-17 20:11:08	17	C	Control	2022-09-14	65	0	5	0	0	0	0	0	0	0	A little worse	0	1	0	0	0	0	0	0	0
2022-10-17 20:11:47	17	C	Control	2022-09-15	66	0	5	0	0	0	0	0	0	0	The same	0	1	0	0	0	0	0	0	0
2022-10-17 20:12:27	17	C	Control	2022-09-16	67	0	5	0	0	0	0	0	0	0	The same	0	1	0	0	0	0	0	0	0
2022-10-17 20:13:10	17	C	Control	2022-09-17	68	0	5	0	0	0	0	0	0	0	A little better	0	1	0	0	0	0	0	0	0
2022-10-17 20:14:07	17	C	Control	2022-08-18	69	0	1	0	0	0	0	0	0	0	A little better	0	1	0	0	0	0	0	0	0
2022-10-17 20:14:44	17	C	Control	2022-09-19	70	0	0	1	0	0	0	0	0	0	Somewhat better	0	0	1	0	0	0	0	0	0
2022-10-17 20:34:58	18	C	Control	2022-07-20	10	0	0	0	0	0	0	0	1	0	A little better	0	0	0	0	0	0	0	1	0
2022-10-17 20:35:39	18	C	Control	2022-07-21	11	0	0	0	1	1	0	0	0	0	Somewhat better	0	0	0	1	1	0	0	0	0
2022-10-17 20:36:29	18	C	Control	2022-07-22	12	0	0	0	0	1	0	0	1	0	Somewhat better	0	0	0	0	1	0	0	1	0
2022-10-17 20:37:09	18	C	Control	2022-07-23	13	0	0	0	1	1	0	0	0	0	Somewhat better	0	0	0	1	1	0	0	0	0
2022-10-17 20:37:41	18	C	Control	2022-07-24	14	0	0	0	1	1	0	0	0	0	Somewhat better	0	0	0	1	1	0	0	0	0
2022-10-17 20:38:16	18	C	Control	2022-07-25	15	0	0	0	1	1	0	0	0	0	Somewhat better	0	0	0	1	1	0	0	0	0
2022-10-17 20:38:55	18	C	Control	2022-07-26	16	0	0	0	1	1	0	0	0	0	Very much better	0	0	0	1	1	0	0	0	0
2022-10-17 20:39:28	18	C	Control	2022-07-27	17	0	0	0	1	1	0	0	0	0	The same	0	0	0	1	1	0	0	0	0
2022-10-17 20:39:58	18	C	Control	2022-07-28	18	0	0	0	1	0	0	0	0	0	The same	0	0	0	1	0	0	0	0	0
2022-10-17 20:40:34	18	C	Control	2022-07-29	19	0	0	0	0	1	0	0	0	1	The same	0	0	0	0	1	0	0	0	1
2022-10-17 20:41:10	18	C	Control	2022-07-30	20	0	0	0	0	1	0	0	1	0	The same	0	0	0	0	1	0	0	1	0
2022-10-17 20:42:16	18	C	Control	2022-07-31	21	0	0	0	0	1	0	0	1	0	The same	0	0	0	0	1	0	0	1	0
2022-10-17 20:42:44	18	C	Control	2022-08-01	22	0	0	0	1	1	0	0	0	0	The same	0	0	0	1	1	0	0	0	0
2022-10-17 20:43:17	18	C	Control	2022-08-02	23	0	0	0	0	1	*	*	0	0	The same	0	0	0	0	1	0	0	0	0
2022-10-17 20:43:46	18	C	Control	2022-08-03	24	0	0	0	1	0	0	0	0	0	The same	0	0	0	1	0	0	0	0	0
2022-10-17 20:46:06	18	C	Control	2022-08-08	29	0	0	0	1	1	0	0	0	0	Very much better	0	0	0	1	1	0	0	0	0
2022-10-17 20:46:41	18	C	Control	2022-08-09	30	0	0	0	1	1	1	0	0	0	The same	0	0	0	1	1	1	0	0	0
2022-10-17 20:47:06	18	C	Control	2022-08-10	31	0	0	0	1	1	0	0	0	0	The same	0	0	0	1	1	0	0	0	0
2022-10-17 20:47:37	18	C	Control	2022-08-11	32	0	0	0	1	1	0	0	0	0	The same	0	0	0	1	1	0	0	0	0
2022-10-17 20:48:06	18	C	Control	2022-08-12	33	0	0	0	1	1	0	0	0	0	The same	0	0	0	1	1	0	0	0	0
2022-10-17 20:48:40	18	C	Control	2022-08-13	34	0	0	0	1	0	0	0	0	0	Somewhat better	0	0	0	1	0	0	0	0	0
2022-10-17 20:49:09	18	C	Control	2022-08-14	35	0	0	0	0	1	0	0	0	0	The same	0	0	0	0	1	0	0	0	0
2022-10-17 20:52:46	18	C	Control	2022-08-15	36	0	0	0	0	1	0	0	0	0	The same	0	0	0	0	1	0	0	0	0
2022-10-17 20:54:38	18	C	Control	2022-08-19	40	0	0	0	1	1	0	0	0	0	Very much better	0	0	0	1	1	0	0	0	0
2022-10-17 20:55:13	18	C	Control	2022-08-20	41	0	0	0	1	1	0	0	0	0	The same	0	0	0	1	1	0	0	0	0
2022-10-17 20:56:48	18	C	Control	2022-08-24	45	0	0	0	0	1	0	0	1	1	Very much better	0	0	0	0	1	0	0	1	1
2022-10-17 20:57:23	18	C	Control	2022-08-25	46	0	0	0	1	1	0	0	1	0	The same	0	0	0	1	1	0	0	1	0
2022-10-17 20:57:49	18	C	Control	2022-08-26	47	0	0	0	1	1	0	0	0	1	The same	0	0	0	1	1	0	0	0	1
2022-10-17 20:58:30	18	C	Control	2022-08-27	48	0	0	0	1	1	0	0	0	0	The same	0	0	0	1	1	0	0	0	0
2022-10-17 20:59:07	18	C	Control	2022-08-28	49	0	0	0	0	1	0	0	1	1	The same	0	0	0	0	1	0	0	1	1
2022-10-17 21:00:15	18	C	Control	2022-08-30	51	0	0	0	1	1	0	0	0	0	Somewhat better	0	0	0	1	1	0	0	0	0
2022-10-17 21:00:51	18	C	Control	2022-08-31	52	0	0	0	0	1	0	0	0	0	The same	0	0	0	0	1	0	0	0	0
2022-10-17 21:01:50	18	C	Control	2022-09-01	53	0	0	0	1	0	0	0	0	*	The same	0	0	0	1	0	0	0	0	0
2022-10-17 21:02:16	18	C	Control	2022-09-02	54	0	0	0	1	0	0	0	1	1	The same	0	0	0	1	0	0	0	1	1
2022-10-17 21:02:50	18	C	Control	2022-09-03	55	0	0	0	1	1	0	0	0	1	The same	0	0	0	1	1	0	0	0	1
2022-10-17 21:03:21	18	C	Control	2022-09-04	56	0	0	0	1	1	0	0	1	1	A little worse	0	0	0	1	1	0	0	1	1
2022-10-17 21:03:53	18	C	Control	2022-09-05	57	0	0	0	1	0	0	0	0	0	Somewhat better	0	0	0	1	0	0	0	0	0
2022-10-17 21:04:33	18	C	Control	2022-09-06	58	0	0	0	1	1	0	0	0	0	A little worse	0	0	0	1	1	0	0	0	0
2022-10-17 21:08:07	18	C	Control	2022-09-12	64	0	0	0	0	1	1	0	0	0	Very much better	0	0	0	0	1	1	0	0	0
2022-10-17 21:14:51	18	C	Control	2022-09-23	75	0	0	0	1	1	1	1	1	*	A little better	0	0	0	1	1	1	1	1	0
2022-10-17 21:15:30	18	C	Control	2022-09-24	76	0	0	0	1	1	0	1	1	1	A little better	0	0	0	1	1	0	1	1	1
2022-10-17 21:15:59	18	C	Control	2022-09-25	77	0	0	0	1	0	0	0	0	1	Somewhat better	0	0	0	1	0	0	0	0	1
2022-10-17 21:16:36	18	C	Control	2022-09-26	78	0	0	0	1	1	0	0	0	0	The same	0	0	0	1	1	0	0	0	0
2022-10-17 21:17:08	18	C	Control	2022-09-27	79	0	0	0	1	0	0	0	0	0	Somewhat better	0	0	0	1	0	0	0	0	0
2022-10-17 21:17:39	18	C	Control	2022-09-28	80	0	0	0	0	0	0	0	0	0	Somewhat better	0	0	0	0	0	0	0	0	0
2022-10-17 21:18:11	18	C	Control	2022-09-29	81	0	0	0	0	0	0	0	1	1	A little worse	0	0	0	0	0	0	0	1	1
2022-10-17 21:18:41	18	C	Control	2022-09-30	82	0	0	0	0	0	0	0	0	1	The same	0	0	0	0	0	0	0	0	1
2022-10-17 21:19:31	18	C	Control	2022-10-01	83	0	0	0	0	1	0	0	0	0	Somewhat better	0	0	0	0	1	0	0	0	0
2022-10-17 21:20:05	18	C	Control	2022-10-02	84	0	0	0	0	1	0	0	0	0	The same	0	0	0	0	1	0	0	0	0
2022-10-13 15:48:36	22	C	Control	2022-07-13	1	0	0	0	0	0	0	0	0	0	Very much better	0	0	0	0	0	0	0	0	0
2022-10-13 15:54:21	22	C	Control	2022-07-20	8	0	0	0	0	0	0	0	0	0	Very much better	0	0	0	0	0	0	0	0	0
2022-10-15 17:30:51	23	C	Control	2022-07-15	5	0	1	1	0	0	0	0	0	0	A little worse	0	1	1	0	0	0	0	0	0
2022-10-15 17:32:21	23	C	Control	2022-07-16	6	0	3	3	1	1	0	0	0	0	A little worse	0	1	1	1	1	0	0	0	0
2022-10-15 17:38:59	23	C	Control	2022-07-18	8	0	1	3	1	0	0	0	0	0	A little worse	0	1	1	1	0	0	0	0	0
2022-10-15 17:54:18	23	C	Control	2022-07-30	20	0	1	3	1	0	0	0	0	0	Very much better	0	1	1	1	0	0	0	0	0
2022-10-15 17:56:03	23	C	Control	2022-07-31	21	0	1	3	1	0	0	0	0	0	The same	0	1	1	1	0	0	0	0	0
2022-10-15 17:57:26	23	C	Control	2022-08-01	22	0	1	0	0	0	0	0	0	0	Somewhat better	0	1	0	0	0	0	0	0	0
2022-10-15 18:04:24	23	C	Control	2022-08-06	27	0	3	3	1	1	0	0	0	0	The same	0	1	1	1	1	0	0	0	0
2022-10-15 18:05:53	23	C	Control	2022-08-07	28	0	2	3	1	1	0	0	0	0	A little better	0	1	1	1	1	0	0	0	0
2022-10-15 18:07:04	23	C	Control	2022-08-08	29	0	1	1	0	0	0	0	0	0	Somewhat better	0	1	1	0	0	0	0	0	0
2022-10-15 18:10:40	23	C	Control	2022-08-13	34	0	3	3	1	0	0	0	0	0	Very much better	0	1	1	1	0	0	0	0	0
2022-10-15 18:13:02	23	C	Control	2022-08-14	35	0	3	3	3	1	1	0	0	0	A little worse	0	1	1	1	1	1	0	0	0
2022-10-16 09:22:16	23	C	Control	2022-08-16	37	0	2	2	1	0	1	0	0	0	A little better	0	1	1	1	0	1	0	0	0
2022-10-16 09:23:09	23	C	Control	2022-08-17	38	0	1	1	1	0	0	0	0	0	Somewhat better	0	1	1	1	0	0	0	0	0
2022-10-16 09:23:51	23	C	Control	2022-08-18	39	0	1	1	0	0	0	0	0	0	Very much better	0	1	1	0	0	0	0	0	0
2022-10-16 09:32:49	23	C	Control	2022-08-28	49	0	2	2	2	1	1	0	0	0	A little better	0	1	1	1	1	1	0	0	0
2022-10-16 09:33:32	23	C	Control	2022-08-29	50	0	1	1	1	0	0	0	0	0	Somewhat better	0	1	1	1	0	0	0	0	0
2022-10-16 09:34:19	23	C	Control	2022-08-30	51	0	1	1	0	0	0	0	0	0	Very much better	0	1	1	0	0	0	0	0	0
2022-10-16 09:41:02	23	C	Control	2022-09-07	59	0	3	3	1	1	1	0	0	0	A little better	0	1	1	1	1	1	0	0	0
2022-10-16 09:46:48	23	C	Control	2022-09-08	60	0	2	2	2	2	2	0	0	0	A little better	0	1	1	1	1	1	0	0	0
2022-10-16 09:47:33	23	C	Control	2022-09-09	61	0	1	1	1	0	0	0	0	0	Very much better	0	1	1	1	0	0	0	0	0
2022-10-16 09:48:24	23	C	Control	2022-09-10	62	0	1	1	1	0	0	0	0	0	The same	0	1	1	1	0	0	0	0	0
2022-10-16 10:11:30	23	C	Control	2022-09-19	71	0	2	2	1	0	0	0	0	0	Somewhat better	0	1	1	1	0	0	0	0	0
2022-10-16 10:16:09	23	C	Control	2022-09-23	75	0	1	1	0	0	0	0	0	0	Somewhat better	0	1	1	0	0	0	0	0	0
2022-10-16 19:04:46	27	C	Control	2022-07-11	1	0	0	0	0	0	0	0	0	0	The same	0	0	0	0	0	0	0	0	0
2022-10-16 19:06:08	27	C	Control	2022-07-13	3	0	0	0	0	0	0	0	0	0	The same	0	0	0	0	0	0	0	0	0
2022-10-16 19:10:24	27	C	Control	2022-07-18	8	0	0	0	0	0	0	0	0	0	A little worse	0	0	0	0	0	0	0	0	0
2022-10-16 19:11:26	27	C	Control	2022-07-19	9	0	1	1	0	0	0	0	0	0	A little worse	0	1	1	0	0	0	0	0	0
2022-10-16 19:12:02	27	C	Control	2022-07-20	10	0	0	0	0	0	0	0	0	0	Somewhat better	0	0	0	0	0	0	0	0	0
2022-10-16 19:12:42	27	C	Control	2022-07-21	11	0	0	0	0	0	0	0	0	0	The same	0	0	0	0	0	0	0	0	0
2022-10-16 19:13:12	27	C	Control	2022-07-22	12	0	0	0	0	0	0	0	0	0	The same	0	0	0	0	0	0	0	0	0
2022-10-16 19:16:33	27	C	Control	2022-07-29	19	0	0	0	0	0	0	0	0	0	A little worse	0	0	0	0	0	0	0	0	0
2022-10-16 19:18:43	27	C	Control	2022-08-02	23	0	0	0	0	0	0	0	0	0	A little worse	0	0	0	0	0	0	0	0	0
2022-10-16 19:19:47	27	C	Control	2022-08-03	24	0	0	1	0	1	1	0	0	0	A little worse	0	0	1	0	1	1	0	0	0
2022-10-16 19:23:06	27	C	Control	2022-08-04	25	0	0	0	0	0	1	0	0	0	Somewhat better	0	0	0	0	0	1	0	0	0
2022-10-16 19:33:16	27	C	Control	2022-08-10	31	0	0	0	0	0	0	0	0	0	Somewhat better	0	0	0	0	0	0	0	0	0
2022-10-16 19:34:38	27	C	Control	2022-08-11	32	0	0	1	0	0	0	0	0	0	A little worse	0	0	1	0	0	0	0	0	0
2022-10-16 19:35:29	27	C	Control	2022-08-12	33	0	1	1	0	0	0	0	0	0	Somewhat better	0	1	1	0	0	0	0	0	0
2022-10-16 19:38:01	27	C	Control	2022-08-15	36	0	1	1	1	0	0	0	0	1	Somewhat worse	0	1	1	1	0	0	0	0	1
2022-10-16 19:39:57	27	C	Control	2022-08-18	39	0	1	1	1	0	0	0	0	1	A little worse	0	1	1	1	0	0	0	0	1
2022-10-16 19:41:17	27	C	Control	2022-08-19	40	0	4	3	0	0	1	0	0	1	Somewhat worse	0	1	1	0	0	1	0	0	1
2022-10-16 19:42:48	27	C	Control	2022-08-20	41	0	2	1	0	0	0	0	0	0	Somewhat better	0	1	1	0	0	0	0	0	0
2022-10-16 19:43:50	27	C	Control	2022-08-21	42	0	1	0	0	0	0	0	0	0	Very much better	0	1	0	0	0	0	0	0	0
2022-10-16 19:46:19	27	C	Control	2022-08-23	44	0	0	0	0	0	0	0	0	0	Somewhat better	0	0	0	0	0	0	0	0	0
2022-10-16 19:48:01	27	C	Control	2022-08-24	45	0	0	0	0	0	0	0	0	0	The same	0	0	0	0	0	0	0	0	0
2022-10-16 19:50:04	27	C	Control	2022-08-27	48	0	4	3	0	0	0	0	0	1	Somewhat worse	0	1	1	0	0	0	0	0	1
2022-10-16 19:50:57	27	C	Control	2022-08-28	49	0	4	3	0	0	0	0	0	0	A little better	0	1	1	0	0	0	0	0	0
2022-10-16 19:51:43	27	C	Control	2022-08-29	50	0	0	0	0	0	0	0	0	0	Somewhat better	0	0	0	0	0	0	0	0	0
2022-10-16 19:53:25	27	C	Control	2022-08-30	51	0	2	0	0	0	1	0	0	1	Somewhat worse	0	1	0	0	0	1	0	0	1
2022-10-16 19:54:24	27	C	Control	2022-08-31	52	0	0	0	0	0	0	0	0	0	Very much better	0	0	0	0	0	0	0	0	0
2022-10-16 19:55:04	27	C	Control	2022-09-01	53	0	0	0	0	0	0	0	0	0	Very much better	0	0	0	0	0	0	0	0	0
2022-10-16 19:55:37	27	C	Control	2022-09-02	54	0	0	0	0	0	0	0	0	0	The same	0	0	0	0	0	0	0	0	0
2022-10-16 19:56:37	27	C	Control	2022-09-03	55	0	0	0	0	0	0	0	0	0	The same	0	0	0	0	0	0	0	0	0
2022-10-16 19:57:43	27	C	Control	2022-09-04	56	0	0	0	0	0	0	0	0	0	The same	0	0	0	0	0	0	0	0	0
2022-10-16 20:02:52	27	C	Control	2022-09-09	61	0	1	2	0	2	3	0	1	0	Somewhat worse	0	1	1	0	1	1	0	1	0
2022-10-16 20:03:56	27	C	Control	2022-09-10	62	0	3	3	0	2	0	0	0	0	A little worse	0	1	1	0	1	0	0	0	0
2022-10-16 20:06:23	27	C	Control	2022-09-12	64	0	1	0	0	0	2	0	0	0	Somewhat better	0	1	0	0	0	1	0	0	0
2022-10-16 20:08:59	27	C	Control	2022-09-15	67	0	0	0	0	0	0	0	0	0	A little worse	0	0	0	0	0	0	0	0	0
2022-10-16 20:10:41	27	C	Control	2022-09-17	69	0	0	0	0	0	0	0	0	0	A little worse	0	0	0	0	0	0	0	0	0
2022-10-16 20:17:50	27	C	Control	2022-10-01	83	0	0	0	0	0	0	0	0	0	A little worse	0	0	0	0	0	0	0	0	0
2022-10-16 20:18:32	27	C	Control	2022-10-02	84	0	0	0	0	0	0	0	0	0	The same	0	0	0	0	0	0	0	0	0
2022-10-10 13:52:16	30	C	Control	2022-07-17	6	0	1	0	0	0	0	0	0	0	A little better	0	1	0	0	0	0	0	0	0
2022-10-10 14:04:58	30	C	Control	2022-08-12	32	0	1	0	0	0	0	0	0	0	A little worse	0	1	0	0	0	0	0	0	0
2022-10-10 14:05:50	30	C	Control	2022-08-13	33	0	0	0	0	0	0	0	0	0	Somewhat better	0	0	0	0	0	0	0	0	0
2022-10-10 14:09:43	30	C	Control	2022-08-22	42	0	1	0	0	0	0	0	0	0	Somewhat worse	0	1	0	0	0	0	0	0	0
2022-10-10 14:10:10	30	C	Control	2022-08-23	43	0	0	0	0	0	0	0	0	0	A little better	0	0	0	0	0	0	0	0	0
2022-10-10 14:11:49	30	C	Control	2022-08-29	49	0	0	0	0	0	0	0	0	0	The same	0	0	0	0	0	0	0	0	0
2022-10-10 14:14:43	30	C	Control	2022-09-09	60	0	0	0	0	0	0	0	0	0	Somewhat worse	0	0	0	0	0	0	0	0	0
2022-10-10 13:08:51	31	C	Control	2022-07-17	7	0	1	1	0	0	0	0	0	0	Very much better	0	1	1	0	0	0	0	0	0
2022-10-10 10:29:43	33	C	Control	2022-07-12	1	0	1	0	0	0	0	0	0	0	The same	0	1	0	0	0	0	0	0	0
2022-10-10 10:31:41	33	C	Control	2022-07-13	2	0	0	1	0	0	0	0	0	0	A little better	0	0	1	0	0	0	0	0	0
2022-10-10 10:32:22	33	C	Control	2022-07-14	3	0	1	1	0	0	0	0	0	0	A little better	0	1	1	0	0	0	0	0	0
2022-10-10 10:33:14	33	C	Control	2022-07-16	5	0	0	0	0	0	0	0	0	0	A little worse	0	0	0	0	0	0	0	0	0
2022-10-10 10:34:39	33	C	Control	2022-07-17	6	0	1	0	0	0	0	0	0	0	A little worse	0	1	0	0	0	0	0	0	0
2022-10-10 10:36:42	33	C	Control	2022-07-18	7	0	0	0	0	0	0	0	0	0	A little better	0	0	0	0	0	0	0	0	0
2022-10-10 10:37:37	33	C	Control	2022-07-20	9	0	0	0	0	0	0	0	0	0	Very much better	0	0	0	0	0	0	0	0	0
2022-10-10 10:49:16	33	C	Control	2022-07-30	19	0	0	0	0	0	0	0	0	0	A little better	0	0	0	0	0	0	0	0	0
2022-10-10 10:50:26	33	C	Control	2022-07-31	20	0	1	0	0	0	0	0	1	0	A little worse	0	1	0	0	0	0	0	1	0
2022-10-10 10:52:09	33	C	Control	2022-08-04	24	0	0	0	0	0	0	0	0	0	A little worse	0	0	0	0	0	0	0	0	0
2022-10-10 10:54:32	33	C	Control	2022-08-07	27	0	0	0	0	0	0	0	0	0	A little worse	0	0	0	0	0	0	0	0	0
2022-10-10 10:55:36	33	C	Control	2022-08-09	29	0	0	1	0	0	0	0	0	0	Somewhat worse	0	0	1	0	0	0	0	0	0
2022-10-10 10:56:39	33	C	Control	2022-08-10	30	0	1	0	1	0	0	0	0	0	A little better	0	1	0	1	0	0	0	0	0
2022-10-10 10:57:12	33	C	Control	2022-08-11	31	0	0	0	0	0	0	0	0	0	Very much better	0	0	0	0	0	0	0	0	0
2022-10-10 10:58:29	33	C	Control	2022-08-14	34	0	0	0	0	0	0	0	0	0	A little worse	0	0	0	0	0	0	0	0	0
2022-10-10 10:59:01	33	C	Control	2022-08-15	35	0	0	1	0	0	0	0	0	0	A little worse	0	0	1	0	0	0	0	0	0
2022-10-10 11:17:56	33	C	Control	2022-08-16	36	0	1	1	0	0	0	0	0	0	The same	0	1	1	0	0	0	0	0	0
2022-10-10 11:20:29	33	C	Control	2022-08-18	38	0	0	0	0	0	0	0	0	0	A little better	0	0	0	0	0	0	0	0	0
2022-10-10 11:25:04	33	C	Control	2022-08-22	42	0	0	0	0	0	0	0	0	0	Somewhat worse	0	0	0	0	0	0	0	0	0
2022-10-10 11:25:39	33	C	Control	2022-08-23	43	0	0	0	0	0	0	0	0	0	A little better	0	0	0	0	0	0	0	0	0
2022-10-10 11:26:11	33	C	Control	2022-08-24	44	0	1	1	0	0	0	0	0	0	The same	0	1	1	0	0	0	0	0	0
2022-10-10 11:28:09	33	C	Control	2022-08-27	47	0	1	1	0	0	0	0	0	0	A little worse	0	1	1	0	0	0	0	0	0
2022-10-10 11:28:38	33	C	Control	2022-08-28	48	0	0	0	0	0	0	0	0	0	A little better	0	0	0	0	0	0	0	0	0
2022-10-10 11:29:58	33	C	Control	2022-09-01	52	0	0	0	0	0	0	0	0	0	A little worse	0	0	0	0	0	0	0	0	0
2022-10-10 11:30:25	33	C	Control	2022-09-02	53	0	0	0	0	0	0	0	0	0	The same	0	0	0	0	0	0	0	0	0
2022-10-10 11:31:39	33	C	Control	2022-09-05	56	0	0	0	0	0	0	0	0	0	A little worse	0	0	0	0	0	0	0	0	0
2022-10-10 11:32:50	33	C	Control	2022-09-09	60	0	0	0	0	0	0	0	0	0	Very much better	0	0	0	0	0	0	0	0	0
2022-10-10 11:33:29	33	C	Control	2022-09-10	61	0	0	0	0	0	0	0	0	0	The same	0	0	0	0	0	0	0	0	0
2022-10-10 11:34:05	33	C	Control	2022-09-11	62	0	1	0	0	0	0	0	0	0	The same	0	1	0	0	0	0	0	0	0
2022-10-10 11:34:30	33	C	Control	2022-09-12	63	0	0	1	0	0	0	0	0	0	The same	0	0	1	0	0	0	0	0	0
2022-10-10 11:34:56	33	C	Control	2022-09-13	64	0	0	0	0	0	0	0	0	0	Somewhat better	0	0	0	0	0	0	0	0	0
2022-10-10 11:36:57	33	C	Control	2022-09-19	70	0	0	0	0	0	0	0	0	0	Very much better	0	0	0	0	0	0	0	0	0
2022-10-10 11:38:08	33	C	Control	2022-09-22	73	0	1	0	0	0	0	0	0	0	Very much better	0	1	0	0	0	0	0	0	0
2022-10-10 11:38:57	33	C	Control	2022-09-24	75	0	1	0	1	0	0	0	0	0	Very much better	0	1	0	1	0	0	0	0	0
2022-10-10 11:39:46	33	C	Control	2022-09-27	78	0	0	0	0	0	0	0	0	0	Very much better	0	0	0	0	0	0	0	0	0
2022-10-10 11:40:13	33	C	Control	2022-09-28	79	0	0	1	0	0	0	0	0	0	A little worse	0	0	1	0	0	0	0	0	0
2022-10-10 11:41:03	33	C	Control	2022-10-01	82	0	0	0	0	0	0	0	0	0	A little worse	0	0	0	0	0	0	0	0	0
2022-10-08 10:05:41	34	C	Control	2022-07-17	6	0	0	0	0	0	0	0	0	0	Somewhat better	0	0	0	0	0	0	0	0	0
2022-10-08 10:06:20	34	C	Control	2022-07-18	7	0	0	0	0	0	0	0	0	0	The same	0	0	0	0	0	0	0	0	0
2022-10-08 10:11:56	34	C	Control	2022-07-26	15	0	0	0	0	0	0	0	0	0	Very much better	0	0	0	0	0	0	0	0	0
2022-10-08 10:18:39	34	C	Control	2022-08-08	28	0	0	0	0	0	0	0	0	0	Very much better	0	0	0	0	0	0	0	0	0
2022-10-08 10:19:33	34	C	Control	2022-08-09	29	0	0	0	0	0	0	0	0	0	Somewhat better	0	0	0	0	0	0	0	0	0
2022-10-08 11:44:26	34	C	Control	2022-07-12	1	0	0	0	0	0	0	0	0	0	The same	0	0	0	0	0	0	0	0	0
2022-10-10 11:03:41	34	C	Control	2022-09-04	55	0	1	1	0	0	0	0	0	0	Somewhat better	0	1	1	0	0	0	0	0	0
2022-10-10 08:32:44	37	C	Control	2022-07-20	10	0	5	5	0	5	1	0	5	0	Somewhat worse	0	1	1	0	1	1	0	1	0
2022-10-10 08:33:31	37	C	Control	2022-07-21	11	0	5	5	3	3	0	1	5	0	The same	0	1	1	1	1	0	1	1	0
2022-10-10 08:34:10	37	C	Control	2022-07-22	12	0	1	1	1	1	0	1	5	1	A little better	0	1	1	1	1	0	1	1	1
2022-10-10 08:34:43	37	C	Control	2022-07-23	13	0	0	0	0	0	0	0	0	0	Somewhat better	0	0	0	0	0	0	0	0	0
2022-10-10 10:37:07	40	C	Control	2022-07-12	1	0	2	1	2	0	0	0	2	1	The same	0	1	1	1	0	0	0	1	1
2022-10-10 10:38:24	40	C	Control	2022-07-13	2	0	1	1	0	0	1	0	1	1	The same	0	1	1	0	0	1	0	1	1
2022-10-10 10:39:52	40	C	Control	2022-07-14	3	0	1	1	0	0	1	0	1	1	A little worse	0	1	1	0	0	1	0	1	1
2022-10-10 10:40:32	40	C	Control	2022-07-15	4	0	1	1	0	0	0	0	1	1	The same	0	1	1	0	0	0	0	1	1
2022-10-10 10:41:15	40	C	Control	2022-07-16	5	0	1	1	0	0	0	0	1	0	A little better	0	1	1	0	0	0	0	1	0
2022-10-10 10:42:31	40	C	Control	2022-07-18	7	0	1	1	0	0	0	0	1	0	A little better	0	1	1	0	0	0	0	1	0
2022-10-10 10:43:21	40	C	Control	2022-07-19	8	0	1	1	0	0	0	0	2	0	The same	0	1	1	0	0	0	0	1	0
2022-10-10 10:44:36	40	C	Control	2022-07-20	9	0	2	2	1	1	0	0	2	0	A little worse	0	1	1	1	1	0	0	1	0
2022-10-10 10:45:16	40	C	Control	2022-07-21	10	0	1	1	0	0	0	0	1	0	A little better	0	1	1	0	0	0	0	1	0
2022-10-10 10:46:04	40	C	Control	2022-07-22	11	0	1	0	0	0	0	0	1	0	The same	0	1	0	0	0	0	0	1	0
2022-10-10 10:50:21	40	C	Control	2022-07-23	12	0	1	1	0	0	0	0	1	0	The same	0	1	1	0	0	0	0	1	0
2022-10-10 10:51:03	40	C	Control	2022-07-24	13	0	0	1	0	0	0	0	0	0	A little better	0	0	1	0	0	0	0	0	0
2022-10-10 10:51:47	40	C	Control	2022-07-25	14	0	1	1	0	0	0	0	1	0	The same	0	1	1	0	0	0	0	1	0
2022-10-10 10:53:17	40	C	Control	2022-07-26	15	0	0	1	0	0	0	0	1	0	A little better	0	0	1	0	0	0	0	1	0
2022-10-10 10:54:48	40	C	Control	2022-07-27	16	0	1	1	0	0	0	0	1	1	A little worse	0	1	1	0	0	0	0	1	1
2022-10-10 10:55:28	40	C	Control	2022-07-28	17	0	1	1	0	0	0	0	1	1	The same	0	1	1	0	0	0	0	1	1
2022-10-10 10:56:39	40	C	Control	2022-07-29	18	0	1	0	0	0	0	0	0	0	A little better	0	1	0	0	0	0	0	0	0
2022-10-10 10:58:01	40	C	Control	2022-08-01	21	0	0	0	0	0	0	0	1	0	A little worse	0	0	0	0	0	0	0	1	0
2022-10-10 10:59:40	40	C	Control	2022-08-03	23	0	1	0	0	0	0	0	1	0	The same	0	1	0	0	0	0	0	1	0
2022-10-10 11:01:02	40	C	Control	2022-08-06	26	0	1	1	0	0	0	0	0	0	A little worse	0	1	1	0	0	0	0	0	0
2022-10-10 11:02:54	40	C	Control	2022-08-09	29	0	1	1	0	0	0	0	0	0	A little worse	0	1	1	0	0	0	0	0	0
2022-10-10 11:03:42	40	C	Control	2022-08-10	30	0	1	1	0	0	0	0	0	0	The same	0	1	1	0	0	0	0	0	0
2022-10-10 11:04:08	40	C	Control	2022-08-11	31	0	0	0	0	0	0	0	1	1	A little better	0	0	0	0	0	0	0	1	1
2022-10-10 11:09:40	40	C	Control	2022-08-17	37	0	1	1	0	0	0	0	1	0	A little worse	0	1	1	0	0	0	0	1	0
2022-10-10 11:10:27	40	C	Control	2022-08-18	38	0	0	1	0	0	0	0	0	0	The same	0	0	1	0	0	0	0	0	0
2022-10-10 11:12:17	40	C	Control	2022-08-19	39	0	1	0	0	0	0	0	0	0	The same	0	1	0	0	0	0	0	0	0
2022-10-10 11:13:46	40	C	Control	2022-08-23	43	0	1	1	0	0	0	0	1	0	A little worse	0	1	1	0	0	0	0	1	0
2022-10-10 11:17:01	40	C	Control	2022-09-02	53	0	1	1	0	0	0	0	1	1	A little worse	0	1	1	0	0	0	0	1	1
2022-10-10 11:18:11	40	C	Control	2022-09-03	54	0	1	1	0	0	0	0	1	0	The same	0	1	1	0	0	0	0	1	0
2022-10-10 11:19:09	40	C	Control	2022-09-04	55	0	0	0	0	0	0	0	0	0	Very much better	0	0	0	0	0	0	0	0	0
2022-10-10 11:19:42	40	C	Control	2022-09-05	56	0	0	1	0	0	0	0	1	0	A little better	0	0	1	0	0	0	0	1	0
2022-10-10 13:24:36	42	C	Control	2022-07-12	1	0	0	0	0	0	0	0	0	0	The same	0	0	0	0	0	0	0	0	0
2022-10-10 13:29:07	42	C	Control	2022-07-25	14	0	0	0	0	0	0	0	0	0	A little worse	0	0	0	0	0	0	0	0	0
2022-10-10 13:59:29	42	C	Control	2022-10-02	83	0	0	0	0	0	0	0	0	0	Very much better	0	0	0	0	0	0	0	0	0
2022-10-10 14:05:47	43	C	Control	2022-07-12	1	0	0	1	0	0	0	0	0	0	The same	0	0	1	0	0	0	0	0	0
2022-10-10 14:19:22	43	C	Control	2022-08-13	33	0	0	0	0	0	0	0	0	0	Very much better	0	0	0	0	0	0	0	0	0
2022-10-10 14:20:36	43	C	Control	2022-08-15	35	0	0	0	0	0	0	0	0	0	A little better	0	0	0	0	0	0	0	0	0
2022-10-10 14:21:07	43	C	Control	2022-08-16	36	0	0	0	0	0	0	0	0	0	The same	0	0	0	0	0	0	0	0	0
2022-10-10 14:23:13	43	C	Control	2022-08-22	42	0	0	1	0	0	1	0	1	1	A little worse	0	0	1	0	0	1	0	1	1
2022-10-10 14:23:41	43	C	Control	2022-08-23	43	0	0	1	0	0	1	0	1	1	The same	0	0	1	0	0	1	0	1	1
2022-10-13 08:39:47	46	C	Control	2022-07-12	1	0	2	0	2	0	0	0	0	0	The same	0	1	0	1	0	0	0	0	0
2022-10-13 08:40:22	46	C	Control	2022-07-13	2	0	1	0	0	0	0	0	0	0	The same	0	1	0	0	0	0	0	0	0
2022-10-13 08:40:44	46	C	Control	2022-07-14	3	0	0	0	0	0	0	0	0	0	The same	0	0	0	0	0	0	0	0	0
2022-10-13 08:42:10	46	C	Control	2022-07-18	7	0	0	0	0	0	0	0	0	0	The same	0	0	0	0	0	0	0	0	0
2022-10-13 08:42:41	46	C	Control	2022-07-19	8	0	0	0	0	0	0	0	0	0	The same	0	0	0	0	0	0	0	0	0
2022-10-13 08:43:20	46	C	Control	2022-07-20	9	0	0	0	0	0	0	0	0	0	The same	0	0	0	0	0	0	0	0	0
2022-10-13 08:43:56	46	C	Control	2022-07-22	11	0	0	0	0	0	0	0	0	0	The same	0	0	0	0	0	0	0	0	0
2022-10-13 08:49:51	46	C	Control	2022-08-10	30	0	0	0	0	0	0	0	0	0	The same	0	0	0	0	0	0	0	0	0
2022-10-13 08:50:36	46	C	Control	2022-08-11	31	0	0	0	0	0	0	0	0	0	The same	0	0	0	0	0	0	0	0	0
2022-10-13 08:54:46	46	C	Control	2022-08-26	46	0	0	0	0	0	0	0	0	0	The same	0	0	0	0	0	0	0	0	0
2022-10-13 08:55:10	46	C	Control	2022-08-27	47	0	0	0	0	0	0	0	0	0	The same	0	0	0	0	0	0	0	0	0
2022-10-13 08:56:00	46	C	Control	2022-08-29	49	0	0	1	0	1	1	0	1	0	A little worse	0	0	1	0	1	1	0	1	0
2022-10-13 08:56:27	46	C	Control	2022-08-30	50	0	1	1	0	1	1	0	1	0	A little worse	0	1	1	0	1	1	0	1	0
2022-10-13 08:56:54	46	C	Control	2022-08-31	51	0	1	1	0	0	0	0	0	0	The same	0	1	1	0	0	0	0	0	0
2022-10-13 08:57:20	46	C	Control	2022-09-01	52	0	1	1	0	0	0	0	0	0	The same	0	1	1	0	0	0	0	0	0
2022-10-13 08:57:44	46	C	Control	2022-09-02	53	0	1	1	0	0	0	0	0	0	The same	0	1	1	0	0	0	0	0	0
2022-10-13 08:58:36	46	C	Control	2022-09-03	54	0	1	1	0	0	0	0	0	0	The same	0	1	1	0	0	0	0	0	0
2022-10-13 08:59:21	46	C	Control	2022-09-04	55	0	2	2	0	0	0	0	2	0	A little worse	0	1	1	0	0	0	0	1	0
2022-10-13 08:59:59	46	C	Control	2022-09-05	56	0	1	1	0	0	1	0	0	0	The same	0	1	1	0	0	1	0	0	0
2022-10-13 09:00:30	46	C	Control	2022-09-06	57	0	0	0	0	0	0	0	1	0	A little better	0	0	0	0	0	0	0	1	0
2022-10-13 09:00:56	46	C	Control	2022-09-07	58	0	1	0	0	0	0	0	0	0	A little better	0	1	0	0	0	0	0	0	0
2022-10-13 09:10:53	47	C	Control	2022-07-12	1	0	0	0	0	0	0	0	0	0	The same	0	0	0	0	0	0	0	0	0
2022-10-13 09:11:18	47	C	Control	2022-07-13	2	0	0	0	0	0	0	0	0	0	The same	0	0	0	0	0	0	0	0	0
2022-10-13 09:11:43	47	C	Control	2022-07-14	3	0	0	0	0	0	0	0	0	0	The same	0	0	0	0	0	0	0	0	0
2022-10-13 09:12:07	47	C	Control	2022-07-15	4	0	0	0	0	0	0	0	0	0	The same	0	0	0	0	0	0	0	0	0
2022-10-13 09:12:33	47	C	Control	2022-07-16	5	0	0	0	0	0	0	0	0	0	The same	0	0	0	0	0	0	0	0	0
2022-10-13 09:12:55	47	C	Control	2022-07-17	6	0	0	0	0	0	0	0	0	0	The same	0	0	0	0	0	0	0	0	0
2022-10-13 09:13:18	47	C	Control	2022-07-18	7	0	0	0	0	0	0	0	0	0	The same	0	0	0	0	0	0	0	0	0
2022-10-13 09:13:41	47	C	Control	2022-07-19	8	0	0	0	0	0	0	0	0	0	The same	0	0	0	0	0	0	0	0	0
2022-10-13 09:14:17	47	C	Control	2022-07-20	9	0	0	0	0	0	0	0	0	0	The same	0	0	0	0	0	0	0	0	0
2022-10-13 09:14:45	47	C	Control	2022-07-21	10	0	0	0	0	0	0	0	0	0	The same	0	0	0	0	0	0	0	0	0
2022-10-13 09:15:12	47	C	Control	2022-07-22	11	0	0	0	0	0	0	0	0	0	The same	0	0	0	0	0	0	0	0	0
2022-10-13 09:15:30	47	C	Control	2022-07-23	12	0	0	0	0	0	0	0	0	0	The same	0	0	0	0	0	0	0	0	0
2022-10-13 09:15:52	47	C	Control	2022-07-24	13	0	0	0	0	0	0	0	0	0	The same	0	0	0	0	0	0	0	0	0
2022-10-13 09:16:13	47	C	Control	2022-07-25	14	0	0	0	0	0	0	0	0	0	The same	0	0	0	0	0	0	0	0	0
2022-10-13 09:16:32	47	C	Control	2022-07-26	15	0	0	0	0	0	0	0	0	0	The same	0	0	0	0	0	0	0	0	0
2022-10-13 09:17:02	47	C	Control	2022-07-27	16	0	0	0	0	0	0	0	0	0	The same	0	0	0	0	0	0	0	0	0
2022-10-13 09:17:20	47	C	Control	2022-07-28	17	0	0	0	0	0	0	0	0	0	The same	0	0	0	0	0	0	0	0	0
2022-10-13 09:17:39	47	C	Control	2022-07-29	18	0	0	0	0	0	0	0	0	0	The same	0	0	0	0	0	0	0	0	0
2022-10-13 09:17:57	47	C	Control	2022-07-30	19	0	0	0	0	0	0	0	0	0	The same	0	0	0	0	0	0	0	0	0
2022-10-13 09:18:24	47	C	Control	2022-07-31	20	0	0	0	0	0	0	0	0	0	The same	0	0	0	0	0	0	0	0	0
2022-10-13 09:18:58	47	C	Control	2022-08-02	22	0	0	0	0	0	0	0	0	0	A little worse	0	0	0	0	0	0	0	0	0
2022-10-13 09:19:26	47	C	Control	2022-08-03	23	0	0	0	0	0	0	0	0	0	The same	0	0	0	0	0	0	0	0	0
2022-10-13 09:19:43	47	C	Control	2022-08-04	24	0	0	0	0	0	0	0	0	0	The same	0	0	0	0	0	0	0	0	0
2022-10-13 09:20:00	47	C	Control	2022-08-05	25	0	0	0	0	0	0	0	0	0	The same	0	0	0	0	0	0	0	0	0
2022-10-13 09:20:17	47	C	Control	2022-08-06	26	0	0	0	0	0	0	0	0	0	The same	0	0	0	0	0	0	0	0	0
2022-10-13 09:20:41	47	C	Control	2022-08-07	27	0	0	0	0	0	0	0	0	0	The same	0	0	0	0	0	0	0	0	0
2022-10-13 09:21:00	47	C	Control	2022-08-08	28	0	0	0	0	0	0	0	0	0	The same	0	0	0	0	0	0	0	0	0
2022-10-13 09:21:21	47	C	Control	2022-08-09	29	0	0	0	0	0	0	0	0	0	The same	0	0	0	0	0	0	0	0	0
2022-10-13 09:21:43	47	C	Control	2022-08-10	30	0	0	0	0	0	0	0	0	0	The same	0	0	0	0	0	0	0	0	0
2022-10-13 09:22:01	47	C	Control	2022-08-11	31	0	0	0	0	0	0	0	0	0	The same	0	0	0	0	0	0	0	0	0
2022-10-13 09:22:18	47	C	Control	2022-08-12	32	0	0	0	0	0	0	0	0	0	The same	0	0	0	0	0	0	0	0	0
2022-10-13 09:22:36	47	C	Control	2022-08-13	33	0	0	0	0	0	0	0	0	0	The same	0	0	0	0	0	0	0	0	0
2022-10-13 09:22:57	47	C	Control	2022-08-14	34	0	0	0	0	0	0	0	0	0	The same	0	0	0	0	0	0	0	0	0
2022-10-13 09:23:15	47	C	Control	2022-08-15	35	0	0	0	0	0	0	0	0	0	The same	0	0	0	0	0	0	0	0	0
2022-10-13 09:24:04	47	C	Control	2022-08-16	36	0	0	0	0	0	0	0	0	0	The same	0	0	0	0	0	0	0	0	0
2022-10-13 09:24:25	47	C	Control	2022-08-17	37	0	0	0	0	0	0	0	0	0	The same	0	0	0	0	0	0	0	0	0
2022-10-13 09:25:46	47	C	Control	2022-08-18	38	0	0	0	0	0	0	0	0	0	The same	0	0	0	0	0	0	0	0	0
2022-10-13 09:26:04	47	C	Control	2022-08-19	39	0	0	0	0	0	0	0	0	0	The same	0	0	0	0	0	0	0	0	0
2022-10-13 09:26:23	47	C	Control	2022-08-20	40	0	0	0	0	0	0	0	0	0	The same	0	0	0	0	0	0	0	0	0
2022-10-13 09:26:56	47	C	Control	2022-08-21	41	0	0	0	0	0	0	0	0	0	The same	0	0	0	0	0	0	0	0	0
2022-10-13 09:27:20	47	C	Control	2022-08-22	42	0	0	0	0	0	0	0	0	0	The same	0	0	0	0	0	0	0	0	0
2022-10-13 09:27:35	47	C	Control	2022-08-23	43	0	0	0	0	0	0	0	0	0	The same	0	0	0	0	0	0	0	0	0
2022-10-13 09:27:53	47	C	Control	2022-08-24	44	0	0	0	0	0	0	0	0	0	The same	0	0	0	0	0	0	0	0	0
2022-10-13 09:28:15	47	C	Control	2022-08-25	45	0	0	0	0	0	0	0	0	0	The same	0	0	0	0	0	0	0	0	0
2022-10-13 09:28:40	47	C	Control	2022-08-26	46	0	0	0	0	0	0	0	0	0	The same	0	0	0	0	0	0	0	0	0
2022-10-13 09:28:56	47	C	Control	2022-08-27	47	0	0	0	0	0	0	0	0	0	The same	0	0	0	0	0	0	0	0	0
2022-10-13 09:29:39	47	C	Control	2022-08-28	48	0	0	0	0	0	0	0	0	0	The same	0	0	0	0	0	0	0	0	0
2022-10-13 09:30:02	47	C	Control	2022-08-29	49	0	0	0	0	0	0	0	0	0	The same	0	0	0	0	0	0	0	0	0
2022-10-13 09:30:25	47	C	Control	2022-08-30	50	0	0	0	0	0	0	0	0	0	The same	0	0	0	0	0	0	0	0	0
2022-10-13 09:30:47	47	C	Control	2022-08-31	51	0	0	0	0	0	0	0	0	0	The same	0	0	0	0	0	0	0	0	0
2022-10-13 09:31:06	47	C	Control	2022-09-01	52	0	0	0	0	0	0	0	0	0	The same	0	0	0	0	0	0	0	0	0
2022-10-13 09:31:23	47	C	Control	2022-09-02	53	0	0	0	0	0	0	0	0	0	The same	0	0	0	0	0	0	0	0	0
2022-10-13 09:31:42	47	C	Control	2022-09-03	54	0	0	0	0	0	0	0	0	0	The same	0	0	0	0	0	0	0	0	0
2022-10-13 09:32:08	47	C	Control	2022-09-04	55	0	0	0	0	0	0	0	0	0	The same	0	0	0	0	0	0	0	0	0
2022-10-13 09:32:25	47	C	Control	2022-09-05	56	0	0	0	0	0	0	0	0	0	The same	0	0	0	0	0	0	0	0	0
2022-10-13 09:32:52	47	C	Control	2022-09-06	57	0	0	0	0	0	0	0	0	0	The same	0	0	0	0	0	0	0	0	0
2022-10-13 09:34:10	47	C	Control	2022-09-07	58	0	0	0	0	0	0	0	0	0	The same	0	0	0	0	0	0	0	0	0
2022-10-13 09:34:30	47	C	Control	2022-09-08	59	0	0	0	0	0	0	0	0	0	The same	0	0	0	0	0	0	0	0	0
2022-10-13 09:35:08	47	C	Control	2022-09-09	60	0	0	0	0	0	0	0	0	0	The same	0	0	0	0	0	0	0	0	0
2022-10-13 09:35:53	47	C	Control	2022-09-10	61	0	0	0	0	0	0	0	0	0	The same	0	0	0	0	0	0	0	0	0
2022-10-13 09:36:12	47	C	Control	2022-09-11	62	0	0	0	0	0	0	0	0	0	The same	0	0	0	0	0	0	0	0	0
2022-10-13 09:36:31	47	C	Control	2022-09-12	63	0	0	0	0	0	0	0	0	0	The same	0	0	0	0	0	0	0	0	0
2022-10-13 09:36:50	47	C	Control	2022-09-13	64	0	0	0	0	0	0	0	0	0	The same	0	0	0	0	0	0	0	0	0
2022-10-13 09:37:20	47	C	Control	2022-09-14	65	0	0	0	0	0	0	0	0	0	The same	0	0	0	0	0	0	0	0	0
2022-10-13 09:37:58	47	C	Control	2022-09-16	67	0	0	0	0	0	0	0	0	0	The same	0	0	0	0	0	0	0	0	0
2022-10-13 09:38:19	47	C	Control	2022-09-17	68	0	0	0	0	0	0	0	0	0	The same	0	0	0	0	0	0	0	0	0
2022-10-13 09:38:42	47	C	Control	2022-09-18	69	0	0	0	0	0	0	0	0	0	The same	0	0	0	0	0	0	0	0	0
2022-10-13 09:38:59	47	C	Control	2022-09-19	70	0	0	0	0	0	0	0	0	0	The same	0	0	0	0	0	0	0	0	0
2022-10-13 09:39:20	47	C	Control	2022-09-20	71	0	0	0	0	0	0	0	0	0	The same	0	0	0	0	0	0	0	0	0
2022-10-13 09:39:44	47	C	Control	2022-09-21	72	0	0	0	0	0	0	0	0	0	The same	0	0	0	0	0	0	0	0	0
2022-10-13 09:40:24	47	C	Control	2022-09-22	73	0	0	0	0	0	0	0	0	0	The same	0	0	0	0	0	0	0	0	0
2022-10-13 09:40:42	47	C	Control	2022-09-23	74	0	0	0	0	0	0	0	0	0	The same	0	0	0	0	0	0	0	0	0
2022-10-13 09:40:58	47	C	Control	2022-09-24	75	0	0	0	0	0	0	0	0	0	The same	0	0	0	0	0	0	0	0	0
2022-10-13 09:41:19	47	C	Control	2022-09-25	76	0	0	0	0	0	0	0	0	0	The same	0	0	0	0	0	0	0	0	0
2022-10-13 09:41:37	47	C	Control	2022-09-26	77	0	0	0	0	0	0	0	0	0	The same	0	0	0	0	0	0	0	0	0
2022-10-13 09:41:56	47	C	Control	2022-09-27	78	0	0	0	0	0	0	0	0	0	The same	0	0	0	0	0	0	0	0	0
2022-10-13 09:42:16	47	C	Control	2022-09-28	79	0	0	0	0	0	0	0	0	0	The same	0	0	0	0	0	0	0	0	0
2022-10-13 09:42:37	47	C	Control	2022-09-29	80	0	0	0	0	0	0	0	0	0	The same	0	0	0	0	0	0	0	0	0
2022-10-13 09:42:55	47	C	Control	2022-09-30	81	0	0	0	0	0	0	0	0	0	The same	0	0	0	0	0	0	0	0	0
2022-10-13 09:43:26	47	C	Control	2022-10-01	82	0	0	0	0	0	0	0	0	0	The same	0	0	0	0	0	0	0	0	0
2022-10-13 09:43:51	47	C	Control	2022-10-02	83	0	0	0	0	0	0	0	0	0	The same	0	0	0	0	0	0	0	0	0
2022-10-13 09:44:08	47	C	Control	2022-10-03	84	0	0	0	0	0	0	0	0	0	The same	0	0	0	0	0	0	0	0	0
2022-10-13 09:44:25	47	C	Control	2022-10-04	85	0	0	0	0	0	0	0	0	0	The same	0	0	0	0	0	0	0	0	0
2022-10-22 10:04:55	47	C	Control	2022-09-15	66	0	0	0	0	0	0	0	0	0	The same	0	0	0	0	0	0	0	0	0
2022-10-13 10:18:18	49	C	Control	2022-07-15	4	0	4	5	0	0	0	0	0	0	A little better	0	1	1	0	0	0	0	0	0
2022-10-13 10:18:59	49	C	Control	2022-07-16	5	0	3	3	0	0	0	0	0	0	A little better	0	1	1	0	0	0	0	0	0
2022-10-13 10:22:08	49	C	Control	2022-07-19	8	0	1	3	0	0	1	0	0	0	A little better	0	1	1	0	0	1	0	0	0
2022-10-13 10:22:47	49	C	Control	2022-07-20	9	0	1	2	0	1	0	0	0	0	A little better	0	1	1	0	1	0	0	0	0
2022-10-13 10:23:11	49	C	Control	2022-07-21	10	0	0	1	0	0	0	0	0	0	Somewhat better	0	0	1	0	0	0	0	0	0
2022-10-13 10:23:33	49	C	Control	2022-07-22	11	0	0	1	0	0	0	0	0	0	A little better	0	0	1	0	0	0	0	0	0
2022-10-13 10:23:53	49	C	Control	2022-07-23	12	0	1	1	0	0	0	0	0	0	A little better	0	1	1	0	0	0	0	0	0
2022-10-13 10:24:19	49	C	Control	2022-07-24	13	0	1	1	0	0	0	0	0	0	The same	0	1	1	0	0	0	0	0	0
2022-10-13 10:26:40	49	C	Control	2022-08-02	22	0	0	0	0	1	0	0	0	0	A little worse	0	0	0	0	1	0	0	0	0
2022-10-13 10:27:17	49	C	Control	2022-08-03	23	0	1	1	0	1	0	0	0	0	A little worse	0	1	1	0	1	0	0	0	0
2022-10-13 10:27:46	49	C	Control	2022-08-04	24	0	3	3	0	0	0	0	0	0	Somewhat worse	0	1	1	0	0	0	0	0	0
2022-10-13 10:32:11	49	C	Control	2022-08-08	28	0	1	3	0	0	0	0	0	0	A little better	0	1	1	0	0	0	0	0	0
2022-10-13 10:32:38	49	C	Control	2022-08-09	29	0	1	1	0	0	0	0	0	0	The same	0	1	1	0	0	0	0	0	0
2022-10-13 10:33:05	49	C	Control	2022-08-10	30	0	1	1	0	0	0	0	0	0	A little better	0	1	1	0	0	0	0	0	0
2022-10-13 10:33:58	49	C	Control	2022-08-12	32	0	1	1	0	0	0	0	0	0	A little better	0	1	1	0	0	0	0	0	0
2022-10-13 10:34:18	49	C	Control	2022-08-13	33	0	1	1	0	0	0	0	0	0	The same	0	1	1	0	0	0	0	0	0
2022-10-13 10:35:21	49	C	Control	2022-08-15	35	0	1	1	0	0	0	0	0	0	A little better	0	1	1	0	0	0	0	0	0
2022-10-13 10:36:54	49	C	Control	2022-08-16	36	0	1	1	0	0	0	0	0	0	The same	0	1	1	0	0	0	0	0	0
2022-10-13 10:37:20	49	C	Control	2022-08-17	37	0	1	1	0	0	0	0	0	0	The same	0	1	1	0	0	0	0	0	0
2022-10-13 10:37:42	49	C	Control	2022-08-18	38	0	1	1	0	0	0	0	0	0	A little better	0	1	1	0	0	0	0	0	0
2022-10-13 10:38:51	49	C	Control	2022-08-19	39	0	0	0	0	0	0	0	0	0	Somewhat better	0	0	0	0	0	0	0	0	0
2022-10-13 10:43:58	49	C	Control	2022-08-28	48	0	0	0	0	0	0	0	0	0	A little worse	0	0	0	0	0	0	0	0	0
2022-10-13 10:46:05	49	C	Control	2022-08-31	51	0	1	1	0	0	0	0	0	0	The same	0	1	1	0	0	0	0	0	0
2022-10-13 10:50:34	49	C	Control	2022-09-15	66	0	0	0	0	0	0	0	0	0	A little worse	0	0	0	0	0	0	0	0	0
2022-10-13 10:52:18	49	C	Control	2022-09-19	70	0	0	0	0	0	0	0	0	0	A little better	0	0	0	0	0	0	0	0	0
2022-10-13 10:52:39	49	C	Control	2022-09-20	71	0	0	0	0	0	0	0	0	0	The same	0	0	0	0	0	0	0	0	0
2022-10-13 10:53:26	49	C	Control	2022-09-21	72	0	0	0	0	0	0	0	0	0	A little better	0	0	0	0	0	0	0	0	0
2022-10-13 10:53:45	49	C	Control	2022-09-22	73	0	0	0	0	0	0	0	0	0	The same	0	0	0	0	0	0	0	0	0
2022-10-13 10:54:34	49	C	Control	2022-09-25	76	0	0	0	0	0	0	0	0	0	A little worse	0	0	0	0	0	0	0	0	0
2022-10-13 10:54:55	49	C	Control	2022-09-26	77	0	0	0	0	0	0	0	0	0	The same	0	0	0	0	0	0	0	0	0
2022-10-13 10:55:17	49	C	Control	2022-09-27	78	0	0	0	0	0	0	0	0	0	The same	0	0	0	0	0	0	0	0	0
2022-10-13 10:55:38	49	C	Control	2022-09-28	79	0	0	0	0	0	0	0	0	0	The same	0	0	0	0	0	0	0	0	0
2022-10-18 17:05:19	52	C	Control	2022-07-12	1	0	0	0	0	0	0	0	0	0	The same	0	0	0	0	0	0	0	0	0
2022-10-18 17:06:24	52	C	Control	2022-07-16	5	0	0	0	0	0	0	0	0	0	A little worse	0	0	0	0	0	0	0	0	0
2022-10-18 17:06:50	52	C	Control	2022-07-17	6	0	0	0	0	0	0	0	0	0	A little worse	0	0	0	0	0	0	0	0	0
2022-10-18 17:07:20	52	C	Control	2022-07-18	7	0	1	0	0	0	0	0	0	0	Somewhat worse	0	1	0	0	0	0	0	0	0
2022-10-18 17:07:47	52	C	Control	2022-07-19	8	0	1	0	0	0	0	0	0	0	A little worse	0	1	0	0	0	0	0	0	0
2022-10-18 17:09:05	52	C	Control	2022-07-20	9	0	2	0	0	0	0	0	0	0	A little worse	0	1	0	0	0	0	0	0	0
2022-10-18 17:09:30	52	C	Control	2022-07-21	10	0	1	0	0	0	0	0	0	0	A little better	0	1	0	0	0	0	0	0	0
2022-10-18 17:09:57	52	C	Control	2022-07-22	11	0	0	0	0	0	0	0	0	0	A little better	0	0	0	0	0	0	0	0	0
2022-10-18 17:10:28	52	C	Control	2022-07-23	12	0	0	0	0	0	0	0	0	0	A little better	0	0	0	0	0	0	0	0	0
2022-10-18 17:11:05	52	C	Control	2022-07-24	13	0	0	0	0	0	0	0	0	0	The same	0	0	0	0	0	0	0	0	0
2022-10-18 17:11:28	52	C	Control	2022-07-25	14	0	0	0	0	0	0	0	0	0	Somewhat better	0	0	0	0	0	0	0	0	0
2022-10-18 17:11:55	52	C	Control	2022-07-26	15	0	0	0	0	0	0	0	0	0	Somewhat better	0	0	0	0	0	0	0	0	0
2022-10-18 17:14:56	52	C	Control	2022-08-06	26	0	0	0	0	0	0	0	0	0	A little worse	0	0	0	0	0	0	0	0	0
2022-10-18 17:15:27	52	C	Control	*	27	0	0	0	0	0	0	0	0	0	A little better	0	0	0	0	0	0	0	0	0
2022-10-18 17:21:23	52	C	Control	2022-08-27	47	0	0	0	0	0	0	0	0	0	A little worse	0	0	0	0	0	0	0	0	0
2022-10-18 17:24:48	52	C	Control	2022-09-09	60	0	3	3	0	0	0	0	0	0	Somewhat worse	0	1	1	0	0	0	0	0	0
2022-10-18 17:25:31	52	C	Control	2022-09-10	61	0	3	3	1	0	0	0	0	0	A little worse	0	1	1	1	0	0	0	0	0
2022-10-18 17:26:02	52	C	Control	2022-09-11	62	0	1	1	0	0	0	0	0	0	A little better	0	1	1	0	0	0	0	0	0
2022-10-18 17:26:23	52	C	Control	2022-09-12	63	0	1	1	0	0	0	0	0	0	A little better	0	1	1	0	0	0	0	0	0
2022-10-18 17:26:48	52	C	Control	2022-09-13	64	0	0	0	0	0	0	0	0	0	Somewhat better	0	0	0	0	0	0	0	0	0
2022-10-18 17:27:29	52	C	Control	2022-09-14	65	0	0	0	0	0	0	0	0	0	Very much better	0	0	0	0	0	0	0	0	0
2022-10-18 17:28:14	52	C	Control	2022-09-17	68	0	0	0	0	0	0	0	0	0	A little better	0	0	0	0	0	0	0	0	0
2022-10-18 17:32:03	52	C	Control	2022-09-30	81	0	0	0	0	0	0	0	0	0	Somewhat worse	0	0	0	0	0	0	0	0	0
2022-10-18 17:32:23	52	C	Control	2022-10-01	82	0	0	0	0	0	0	0	0	0	Somewhat worse	0	0	0	0	0	0	0	0	0
2022-10-18 17:32:50	52	C	Control	2022-10-02	83	0	0	0	0	0	0	0	0	0	Somewhat better	0	0	0	0	0	0	0	0	0
2022-10-18 18:14:23	54	C	Control	2022-07-17	6	0	0	0	0	0	0	0	0	0	A little worse	0	0	0	0	0	0	0	0	0
2022-10-18 18:15:59	54	C	Control	2022-07-24	13	0	0	0	0	0	0	0	0	0	A little worse	0	0	0	0	0	0	0	0	0
2022-10-18 18:16:14	54	C	Control	2022-07-25	14	0	0	0	0	0	0	0	0	0	Somewhat better	0	0	0	0	0	0	0	0	0
2022-10-18 18:16:31	54	C	Control	2022-07-26	15	0	0	0	0	0	0	0	0	0	A little worse	0	0	0	0	0	0	0	0	0
2022-10-18 18:16:58	54	C	Control	2022-07-27	16	0	0	0	0	0	0	0	0	0	The same	0	0	0	0	0	0	0	0	0
2022-10-18 18:17:17	54	C	Control	2022-07-28	17	0	0	0	0	0	0	0	0	0	A little worse	0	0	0	0	0	0	0	0	0
2022-10-18 18:17:35	54	C	Control	2022-07-29	18	0	0	0	0	0	0	0	0	0	The same	0	0	0	0	0	0	0	0	0
2022-10-18 18:17:51	54	C	Control	2022-07-30	19	0	0	0	0	0	0	0	0	0	A little worse	0	0	0	0	0	0	0	0	0
2022-10-18 18:18:12	54	C	Control	2022-07-31	20	0	0	0	0	0	0	0	0	0	The same	0	0	0	0	0	0	0	0	0
2022-10-18 18:18:30	54	C	Control	2022-08-01	21	0	0	0	0	0	0	0	0	0	The same	0	0	0	0	0	0	0	0	0
2022-10-18 18:18:48	54	C	Control	2022-08-02	22	0	0	0	0	0	0	0	0	0	The same	0	0	0	0	0	0	0	0	0
2022-10-18 18:19:20	54	C	Control	2022-08-03	23	0	5	0	0	0	0	0	0	0	Somewhat worse	0	1	0	0	0	0	0	0	0
2022-10-18 18:19:43	54	C	Control	2022-08-04	24	0	0	0	0	0	0	0	1	0	Very much better	0	0	0	0	0	0	0	1	0
2022-10-08 11:29:15	58	C	Control	2022-07-17	6	0	0	0	0	0	0	0	0	0	The same	0	0	0	0	0	0	0	0	0
2022-10-08 11:30:05	58	C	Control	2022-07-18	7	0	0	0	0	0	0	0	0	0	The same	0	0	0	0	0	0	0	0	0
2022-10-09 13:24:31	60	C	Control	2022-07-16	5	0	0	0	0	0	0	0	0	0	The same	0	0	0	0	0	0	0	0	0
2022-10-09 13:25:28	60	C	Control	2022-07-17	6	0	1	0	0	0	0	0	0	0	The same	0	1	0	0	0	0	0	0	0
2022-10-09 13:27:45	60	C	Control	2022-07-20	9	0	0	0	0	0	0	0	3	0	A little worse	0	0	0	0	0	0	0	1	0
2022-10-09 13:29:52	60	C	Control	2022-07-21	10	0	0	0	0	0	0	0	2	0	The same	0	0	0	0	0	0	0	1	0
2022-10-09 13:30:52	60	C	Control	2022-07-22	11	0	0	0	0	0	0	0	3	0	The same	0	0	0	0	0	0	0	1	0
2022-10-09 13:34:48	60	C	Control	2022-07-23	12	0	0	0	0	0	0	0	1	0	A little better	0	0	0	0	0	0	0	1	0
2022-10-09 13:35:56	60	C	Control	2022-07-24	13	0	0	0	0	0	0	0	0	0	The same	0	0	0	0	0	0	0	0	0
2022-10-09 13:36:32	60	C	Control	2022-07-25	14	0	0	0	0	0	0	0	0	0	The same	0	0	0	0	0	0	0	0	0
2022-10-09 14:10:53	60	C	Control	2022-08-26	46	0	1	3	0	0	0	0	0	0	A little worse	0	1	1	0	0	0	0	0	0
2022-10-09 14:12:06	60	C	Control	2022-08-27	47	0	1	0	0	0	0	0	0	0	The same	0	1	0	0	0	0	0	0	0
2022-10-09 14:19:13	60	C	Control	2022-08-28	48	0	0	0	0	0	0	0	0	0	A little worse	0	0	0	0	0	0	0	0	0
2022-10-09 14:19:51	60	C	Control	2022-08-29	49	0	1	0	0	0	0	0	0	0	The same	0	1	0	0	0	0	0	0	0
2022-10-09 14:21:06	60	C	Control	2022-08-30	50	0	1	0	0	0	0	0	0	0	A little worse	0	1	0	0	0	0	0	0	0
2022-10-09 20:11:11	62	C	Control	2022-07-20	9	0	0	0	0	0	0	0	0	0	Very much better	0	0	0	0	0	0	0	0	0
2022-10-09 20:15:55	62	C	Control	2022-07-26	15	0	1	1	0	0	0	0	0	0	A little worse	0	1	1	0	0	0	0	0	0
2022-10-09 20:16:57	62	C	Control	2022-07-27	16	0	0	0	0	0	0	0	0	0	Somewhat better	0	0	0	0	0	0	0	0	0
2022-10-09 20:19:05	62	C	Control	2022-07-30	19	0	1	1	0	0	0	0	0	0	A little worse	0	1	1	0	0	0	0	0	0
2022-10-09 20:20:03	62	C	Control	2022-07-31	20	0	0	0	0	0	0	0	0	0	Somewhat better	0	0	0	0	0	0	0	0	0
2022-10-09 20:21:29	62	C	Control	2022-08-03	23	0	0	0	0	0	0	0	0	0	Somewhat worse	0	0	0	0	0	0	0	0	0
2022-10-09 20:22:24	62	C	Control	2022-08-04	24	0	1	0	0	0	0	0	0	0	A little worse	0	1	0	0	0	0	0	0	0
2022-10-09 20:24:15	62	C	Control	2022-08-06	26	0	0	0	0	0	0	0	0	0	Somewhat better	0	0	0	0	0	0	0	0	0
2022-10-09 20:26:10	62	C	Control	2022-08-09	29	0	1	1	0	0	0	0	0	0	Somewhat worse	0	1	1	0	0	0	0	0	0
2022-10-09 20:27:55	62	C	Control	2022-08-10	30	0	1	1	0	0	0	0	0	0	A little worse	0	1	1	0	0	0	0	0	0
2022-10-09 20:29:12	62	C	Control	2022-08-11	31	0	1	1	0	0	0	0	0	0	The same	0	1	1	0	0	0	0	0	0
2022-10-09 20:30:46	62	C	Control	2022-08-12	32	0	1	1	0	0	0	0	0	0	A little better	0	1	1	0	0	0	0	0	0
2022-10-09 20:31:20	62	C	Control	2022-08-13	33	0	0	0	0	0	0	0	0	0	A little better	0	0	0	0	0	0	0	0	0
2022-10-09 20:33:17	62	C	Control	2022-08-14	34	0	1	0	0	0	0	0	0	0	A little worse	0	1	0	0	0	0	0	0	0
2022-10-09 20:34:25	62	C	Control	2022-08-15	35	0	1	0	0	0	0	0	0	0	The same	0	1	0	0	0	0	0	0	0
2022-10-09 20:35:17	62	C	Control	2022-08-16	36	0	0	0	0	0	0	0	0	0	The same	0	0	0	0	0	0	0	0	0
2022-10-09 20:36:09	62	C	Control	2022-08-17	37	0	0	0	0	0	0	0	0	0	Somewhat worse	0	0	0	0	0	0	0	0	0
2022-10-09 20:36:46	62	C	Control	2022-08-18	38	0	0	0	0	0	0	0	0	0	A little better	0	0	0	0	0	0	0	0	0
2022-10-09 20:38:33	62	C	Control	2022-08-22	42	0	0	0	0	0	0	0	0	0	A little worse	0	0	0	0	0	0	0	0	0
2022-10-09 20:40:13	62	C	Control	2022-08-25	45	0	0	0	0	0	0	0	0	0	A little worse	0	0	0	0	0	0	0	0	0
2022-10-09 20:40:46	62	C	Control	2022-08-26	46	0	0	0	0	0	0	0	0	0	The same	0	0	0	0	0	0	0	0	0
2022-10-09 21:03:20	63	C	Control	2022-07-13	2	0	0	0	0	0	0	0	0	0	Very much better	0	0	0	0	0	0	0	0	0
2022-10-09 21:30:16	63	C	Control	2022-08-20	40	0	0	0	0	0	0	0	0	0	Very much better	0	0	0	0	0	0	0	0	0
2022-10-09 21:31:02	63	C	Control	2022-08-21	41	0	0	0	0	0	0	0	0	0	The same	0	0	0	0	0	0	0	0	0
2022-10-09 21:32:02	63	C	Control	2022-08-22	42	0	0	0	0	0	0	0	0	0	The same	0	0	0	0	0	0	0	0	0
2022-10-09 21:40:46	63	C	Control	2022-09-10	61	0	0	0	0	0	0	0	0	0	Very much better	0	0	0	0	0	0	0	0	0
2022-10-09 21:45:54	63	C	Control	2022-09-18	69	0	0	0	0	0	0	0	0	0		0	0	0	0	0	0	0	0	0
2022-10-09 21:46:36	63	C	Control	2022-09-19	70	0	0	0	0	0	0	0	0	0	The same	0	0	0	0	0	0	0	0	0
2022-10-09 21:47:41	63	C	Control	2022-09-20	71	0	0	0	0	0	0	0	0	0	The same	0	0	0	0	0	0	0	0	0
2022-10-09 21:48:27	63	C	Control	2022-09-21	72	0	0	0	0	0	0	0	0	0	The same	0	0	0	0	0	0	0	0	0
2022-10-09 21:49:19	63	C	Control	2022-09-22	73	0	0	0	0	0	0	0	0	0	The same	0	0	0	0	0	0	0	0	0
2022-10-10 23:14:44	67	C	Control	2022-07-12	1	0	0	0	0	0	0	0	0	0	Very much better	0	0	0	0	0	0	0	0	0
2022-10-11 00:40:52	69	C	Control	2022-07-15	4	0	2	0	1	1	1	1	0	0	A little better	0	1	0	1	1	1	1	0	0
2022-10-11 00:44:31	69	C	Control	2022-07-18	7	0	0	0	0	0	0	0	0	0	The same	0	0	0	0	0	0	0	0	0
2022-10-11 15:21:36	69	C	Control	2022-07-27	16	0	1	1	1	1	1	1	1	0	Somewhat better	0	1	1	1	1	1	1	1	0
2022-10-11 15:22:36	69	C	Control	2022-07-28	17	0	1	0	0	0	0	0	1	0	Somewhat better	0	1	0	0	0	0	0	1	0
2022-10-19 17:09:25	74	C	Control	2022-07-12	1	0	0	0	0	0	1	0	0	0	A little better	0	0	0	0	0	1	0	0	0
2022-10-19 17:13:08	74	C	Control	2022-07-16	5	0	0	0	0	0	1	0	0	0	A little worse	0	0	0	0	0	1	0	0	0
2022-10-19 17:17:35	74	C	Control	2022-07-21	10	0	0	0	0	0	1	0	0	0	Very much worse	0	0	0	0	0	1	0	0	0
2022-10-19 17:29:23	74	C	Control	2022-08-08	28	0	0	0	0	0	1	0	0	0		0	0	0	0	0	1	0	0	0
2022-10-19 17:33:59	74	C	Control	2022-08-10	30	0	0	0	0	0	1	0	0	0	Very much better	0	0	0	0	0	1	0	0	0
2022-10-19 17:36:10	74	C	Control	2022-08-11	31	0	0	0	0	0	1	0	0	0	The same	0	0	0	0	0	1	0	0	0
2022-10-19 17:37:35	74	C	Control	2022-08-14	34	0	0	0	0	0	0	0	0	0	The same	0	0	0	0	0	0	0	0	0
2022-10-19 17:39:16	74	C	Control	2022-08-15	35	0	0	0	0	0	0	0	0	0	The same	0	0	0	0	0	0	0	0	0
2022-10-19 17:43:18	74	C	Control	2022-08-16	36	0	0	0	0	1	1	0	1	1	Somewhat worse	0	0	0	0	1	1	0	1	1
2022-10-19 17:44:37	74	C	Control	2022-08-17	37	0	0	0	0	0	1	0	1	0	A little better	0	0	0	0	0	1	0	1	0
2022-10-19 17:45:13	74	C	Control	2022-08-18	38	0	0	0	0	0	0	0	0	0	Very much better	0	0	0	0	0	0	0	0	0
2022-10-19 17:54:22	74	C	Control	2022-09-03	54	0	0	0	0	0	1	0	0	0	Very much worse	0	0	0	0	0	1	0	0	0
2022-10-19 17:55:55	74	C	Control	2022-09-04	55	0	0	0	0	1	1	1	1	1	A little worse	0	0	0	0	1	1	1	1	1
2022-10-19 18:03:04	74	C	Control	2022-09-09	60	0	0	1	1	1	3	1	1	1	Somewhat better	0	0	1	1	1	1	1	1	1
2022-10-19 18:03:42	74	C	Control	2022-09-10	61	0	0	1	0	0	1	0	0	0	Somewhat better	0	0	1	0	0	1	0	0	0
2022-10-19 18:12:36	74	C	Control	2022-09-16	67	0	0	0	0	0	0	0	0	0	Very much better	0	0	0	0	0	0	0	0	0
2022-10-19 18:13:09	74	C	Control	2022-09-17	68	0	0	0	0	0	0	0	0	0	The same	0	0	0	0	0	0	0	0	0
2022-10-19 18:14:01	74	C	Control	2022-09-18	69	0	0	0	0	0	1	0	0	0	A little worse	0	0	0	0	0	1	0	0	0
2022-10-08 10:30:08	76	C	Control	2022-07-13	1	0	0	2	0	0	0	0	0	0	The same	0	0	1	0	0	0	0	0	0
2022-10-08 10:31:14	76	C	Control	2022-07-14	2	0	0	2	0	0	0	0	0	0	The same	0	0	1	0	0	0	0	0	0
2022-10-08 10:44:20	76	C	Control	2022-07-30	18	0	0	1	0	0	0	0	0	0	The same	0	0	1	0	0	0	0	0	0
2022-10-08 10:45:01	76	C	Control	2022-07-31	19	0	0	1	0	0	0	0	0	0	The same	0	0	1	0	0	0	0	0	0
2022-10-08 10:45:48	76	C	Control	2022-08-01	20	0	1	1	0	0	0	0	0	0	The same	0	1	1	0	0	0	0	0	0
2022-10-08 10:46:26	76	C	Control	2022-08-02	21	0	0	1	0	0	0	0	0	0	The same	0	0	1	0	0	0	0	0	0
2022-10-08 10:46:59	76	C	Control	2022-08-03	22	0	0	1	0	0	0	0	0	0	The same	0	0	1	0	0	0	0	0	0
2022-10-08 10:47:35	76	C	Control	2022-08-04	23	0	0	1	0	0	0	0	0	0	The same	0	0	1	0	0	0	0	0	0
2022-10-08 10:48:53	76	C	Control	2022-08-05	24	0	0	1	0	0	0	0	0	0	The same	0	0	1	0	0	0	0	0	0
2022-10-08 10:49:48	76	C	Control	2022-08-06	25	0	0	1	0	0	0	0	0	0	The same	0	0	1	0	0	0	0	0	0
2022-10-08 10:50:24	76	C	Control	2022-08-07	26	0	0	1	0	0	0	0	0	0	The same	0	0	1	0	0	0	0	0	0
2022-10-08 10:51:11	76	C	Control	2022-08-08	27	0	0	1	0	0	0	0	0	0	The same	0	0	1	0	0	0	0	0	0
2022-10-08 10:51:55	76	C	Control	2022-08-09	28	0	0	1	0	0	0	0	0	0	The same	0	0	1	0	0	0	0	0	0
2022-10-08 10:52:36	76	C	Control	2022-08-10	29	0	0	1	0	0	0	0	0	0	The same	0	0	1	0	0	0	0	0	0
2022-10-08 10:53:22	76	C	Control	2022-08-11	30	0	0	1	0	0	0	0	0	0	The same	0	0	1	0	0	0	0	0	0
2022-10-08 10:53:59	76	C	Control	2022-08-12	31	0	0	1	0	0	0	0	0	0	The same	0	0	1	0	0	0	0	0	0
2022-10-08 10:54:37	76	C	Control	2022-08-13	32	0	0	1	0	0	0	0	0	0	The same	0	0	1	0	0	0	0	0	0
2022-10-08 10:55:16	76	C	Control	2022-08-14	33	0	0	1	0	0	0	0	0	0	The same	0	0	1	0	0	0	0	0	0
2022-10-08 10:59:30	76	C	Control	2022-08-16	35	0	3	5	0	0	0	0	0	0	The same	0	1	1	0	0	0	0	0	0
2022-10-08 11:00:53	76	C	Control	2022-08-17	36	0	4	5	0	0	0	0	0	0	The same	0	1	1	0	0	0	0	0	0
2022-10-08 11:02:03	76	C	Control	2022-08-18	37	0	4	5	0	0	0	0	0	0	The same	0	1	1	0	0	0	0	0	0
2022-10-08 11:03:03	76	C	Control	2022-08-19	38	0	4	5	0	0	0	0	0	0	The same	0	1	1	0	0	0	0	0	0
2022-10-08 11:04:27	76	C	Control	2022-08-20	39	0	2	4	0	0	0	0	0	0	The same	0	1	1	0	0	0	0	0	0
2022-10-08 11:05:23	76	C	Control	2022-08-21	40	0	2	4	0	0	0	0	0	0	The same	0	1	1	0	0	0	0	0	0
2022-10-08 11:06:06	76	C	Control	2022-08-22	41	0	1	3	0	0	0	0	0	0	The same	0	1	1	0	0	0	0	0	0
2022-10-08 11:06:46	76	C	Control	2022-08-23	42	0	1	2	0	0	0	0	0	0	The same	0	1	1	0	0	0	0	0	0
2022-10-08 11:07:34	76	C	Control	2022-08-24	43	0	1	2	0	0	0	0	0	0	The same	0	1	1	0	0	0	0	0	0
2022-10-08 11:08:32	76	C	Control	2022-08-25	44	0	1	2	0	0	0	0	0	0	A little better	0	1	1	0	0	0	0	0	0
2022-10-08 11:09:06	76	C	Control	2022-08-26	45	0	1	2	0	0	0	0	0	0	The same	0	1	1	0	0	0	0	0	0
2022-10-08 11:10:19	76	C	Control	2022-08-27	46	0	1	2	0	0	0	0	0	0	A little worse	0	1	1	0	0	0	0	0	0
2022-10-08 11:11:11	76	C	Control	2022-08-28	47	0	1	2	0	0	0	0	0	0	The same	0	1	1	0	0	0	0	0	0
2022-10-08 11:12:14	76	C	Control	2022-08-29	48	0	1	2	0	0	0	0	0	0	The same	0	1	1	0	0	0	0	0	0
2022-10-08 11:12:59	76	C	Control	2022-08-30	49	0	1	2	0	0	0	0	0	0	The same	0	1	1	0	0	0	0	0	0
2022-10-08 11:14:07	76	C	Control	2022-08-31	50	0	1	2	0	0	0	0	0	0	The same	0	1	1	0	0	0	0	0	0
2022-10-08 11:15:02	76	C	Control	2022-09-01	51	0	1	2	0	0	0	0	0	0	A little worse	0	1	1	0	0	0	0	0	0
2022-10-08 11:16:38	76	C	Control	2022-09-02	52	0	1	2	0	0	0	0	0	0	A little worse	0	1	1	0	0	0	0	0	0
2022-10-08 11:17:27	76	C	Control	2022-09-03	53	0	1	2	0	0	0	0	0	0	The same	0	1	1	0	0	0	0	0	0
2022-10-08 11:18:15	76	C	Control	2022-09-04	54	0	1	2	0	0	0	0	0	0	A little better	0	1	1	0	0	0	0	0	0
2022-10-08 11:19:03	76	C	Control	2022-09-05	55	0	1	2	0	0	0	0	0	0	A little better	0	1	1	0	0	0	0	0	0
2022-10-08 11:20:38	76	C	Control	2022-09-07	57	0	1	1	0	0	0	0	0	0	A little better	0	1	1	0	0	0	0	0	0
2022-10-08 11:21:15	76	C	Control	2022-09-08	58	0	1	1	0	0	0	0	0	0	The same	0	1	1	0	0	0	0	0	0
2022-10-08 11:22:08	76	C	Control	2022-09-09	59	0	1	2	0	0	0	0	0	0	The same	0	1	1	0	0	0	0	0	0
2022-10-08 11:22:50	76	C	Control	2022-09-10	60	0	1	1	0	0	0	0	0	0	A little better	0	1	1	0	0	0	0	0	0
2022-10-08 11:23:35	76	C	Control	2022-09-11	61	0	1	1	0	0	0	0	0	0	The same	0	1	1	0	0	0	0	0	0
2022-10-08 11:24:19	76	C	Control	2022-09-12	62	0	1	1	0	0	0	0	0	0	The same	0	1	1	0	0	0	0	0	0
2022-10-08 11:24:54	76	C	Control	2022-09-13	63	0	1	1	0	0	0	0	0	0	The same	0	1	1	0	0	0	0	0	0
2022-10-08 11:25:23	76	C	Control	2022-09-14	64	0	1	1	0	0	0	0	0	0	The same	0	1	1	0	0	0	0	0	0
2022-10-08 11:26:08	76	C	Control	2022-09-15	65	0	1	1	0	0	0	0	0	0	The same	0	1	1	0	0	0	0	0	0
2022-10-08 11:26:55	76	C	Control	2022-09-16	66	0	1	1	0	0	0	0	0	0	The same	0	1	1	0	0	0	0	0	0
2022-10-08 11:27:35	76	C	Control	2022-09-17	67	0	1	1	0	0	0	0	0	0	The same	0	1	1	0	0	0	0	0	0
2022-10-08 11:28:10	76	C	Control	2022-09-18	68	0	1	1	0	0	0	0	0	0	The same	0	1	1	0	0	0	0	0	0
2022-10-08 11:28:52	76	C	Control	2022-09-19	69	0	1	1	0	0	0	0	0	0	The same	0	1	1	0	0	0	0	0	0
2022-10-08 11:29:51	76	C	Control	2022-09-20	70	0	1	1	0	0	0	0	0	0	The same	0	1	1	0	0	0	0	0	0
2022-10-08 11:30:55	76	C	Control	2022-09-21	71	0	1	1	0	0	0	0	0	0	The same	0	1	1	0	0	0	0	0	0
2022-10-08 11:32:13	76	C	Control	2022-09-23	73	0	1	1	0	0	0	0	0	0	The same	0	1	1	0	0	0	0	0	0
2022-10-08 11:32:51	76	C	Control	2022-09-24	74	0	1	1	0	0	0	0	0	0	The same	0	1	1	0	0	0	0	0	0
2022-10-08 11:33:23	76	C	Control	2022-09-25	75	0	1	1	0	0	0	0	0	0	The same	0	1	1	0	0	0	0	0	0
2022-10-08 11:34:24	76	C	Control	2022-09-26	76	0	1	1	0	0	0	0	0	0	The same	0	1	1	0	0	0	0	0	0
2022-10-08 11:35:04	76	C	Control	2022-09-27	77	0	1	1	0	0	0	0	0	0	The same	0	1	1	0	0	0	0	0	0
2022-10-08 11:35:38	76	C	Control	2022-09-28	78	0	1	1	0	0	0	0	0	0	The same	0	1	1	0	0	0	0	0	0
2022-10-08 11:36:06	76	C	Control	2022-09-29	79	0	1	1	0	0	0	0	0	0	The same	0	1	1	0	0	0	0	0	0
2022-10-08 11:36:41	76	C	Control	2022-09-30	80	0	1	1	0	0	0	0	0	0	The same	0	1	1	0	0	0	0	0	0
2022-10-08 11:37:18	76	C	Control	2022-10-01	81	0	1	1	0	0	0	0	0	0	The same	0	1	1	0	0	0	0	0	0
2022-10-08 11:37:57	76	C	Control	2022-10-02	82	0	1	1	0	0	0	0	0	0	The same	0	1	1	0	0	0	0	0	0
2022-10-08 11:38:31	76	C	Control	2022-10-03	83	0	1	1	0	0	0	0	0	0	The same	0	1	1	0	0	0	0	0	0
2022-10-23 18:03:44	76	C	Control	2022-08-15	34	0	1	1	0	0	0	0	0	0	The same	0	1	1	0	0	0	0	0	0
2022-10-23 18:06:36	76	C	Control	2022-09-22	72	0	1	1	0	0	0	0	0	0	The same	0	1	1	0	0	0	0	0	0
2022-10-08 11:40:24	77	C	Control	2022-07-14	1	0	1	0	0	0	0	0	0	0	The same	0	1	0	0	0	0	0	0	0
2022-10-08 11:40:55	77	C	Control	2022-07-15	2	0	1	0	0	0	0	0	0	0	The same	0	1	0	0	0	0	0	0	0
2022-10-08 11:41:28	77	C	Control	2022-07-16	3	0	1	1	0	0	0	0	0	0	The same	0	1	1	0	0	0	0	0	0
2022-10-08 11:42:15	77	C	Control	2022-07-17	4	0	1	1	0	0	0	0	0	0	The same	0	1	1	0	0	0	0	0	0
2022-10-08 11:42:49	77	C	Control	2022-07-18	5	0	1	1	0	0	0	0	0	0	The same	0	1	1	0	0	0	0	0	0
2022-10-08 11:43:24	77	C	Control	2022-07-19	6	0	1	1	0	0	0	0	0	0	The same	0	1	1	0	0	0	0	0	0
2022-10-08 11:43:51	77	C	Control	2022-07-20	7	0	1	1	0	0	0	0	0	0	The same	0	1	1	0	0	0	0	0	0
2022-10-08 11:44:18	77	C	Control	2022-07-21	8	0	1	1	0	0	0	0	0	0	The same	0	1	1	0	0	0	0	0	0
2022-10-08 11:44:47	77	C	Control	2022-07-22	9	0	1	1	0	0	0	0	0	0	The same	0	1	1	0	0	0	0	0	0
2022-10-08 11:45:20	77	C	Control	2022-07-23	10	0	1	1	0	0	0	0	0	0	The same	0	1	1	0	0	0	0	0	0
2022-10-08 11:45:52	77	C	Control	2022-07-24	11	0	1	1	0	0	0	0	0	0	The same	0	1	1	0	0	0	0	0	0
2022-10-08 11:48:30	77	C	Control	2022-07-26	13	0	1	1	0	0	0	0	0	0	The same	0	1	1	0	0	0	0	0	0
2022-10-08 11:48:59	77	C	Control	2022-07-27	14	0	1	1	0	0	0	0	0	0	The same	0	1	1	0	0	0	0	0	0
2022-10-08 11:49:25	77	C	Control	2022-07-28	15	0	1	1	0	0	0	0	0	0	The same	0	1	1	0	0	0	0	0	0
2022-10-08 11:49:54	77	C	Control	2022-07-29	16	0	1	1	0	0	0	0	0	0	The same	0	1	1	0	0	0	0	0	0
2022-10-08 11:50:23	77	C	Control	2022-07-30	17	0	0	1	0	0	0	0	0	0	A little better	0	0	1	0	0	0	0	0	0
2022-10-08 11:51:10	77	C	Control	2022-07-31	18	0	0	1	0	0	0	0	0	0	A little better	0	0	1	0	0	0	0	0	0
2022-10-08 11:51:43	77	C	Control	2022-08-01	19	0	0	1	0	0	0	0	0	0	The same	0	0	1	0	0	0	0	0	0
2022-10-08 11:52:19	77	C	Control	2022-08-02	20	0	1	1	0	0	0	0	0	0	The same	0	1	1	0	0	0	0	0	0
2022-10-08 11:52:57	77	C	Control	2022-08-03	21	0	1	1	0	0	0	0	0	0	The same	0	1	1	0	0	0	0	0	0
2022-10-08 11:53:27	77	C	Control	2022-08-04	22	0	0	0	0	0	0	0	0	0	A little better	0	0	0	0	0	0	0	0	0
2022-10-08 11:54:07	77	C	Control	2022-08-05	23	0	0	0	0	0	0	0	0	0	A little better	0	0	0	0	0	0	0	0	0
2022-10-08 11:54:43	77	C	Control	2022-08-06	24	0	0	0	0	0	0	0	0	0	The same	0	0	0	0	0	0	0	0	0
2022-10-08 11:55:13	77	C	Control	2022-08-07	25	0	0	0	0	0	0	0	0	0	The same	0	0	0	0	0	0	0	0	0
2022-10-08 11:55:56	77	C	Control	2022-08-08	26	0	0	0	0	0	0	0	0	0	The same	0	0	0	0	0	0	0	0	0
2022-10-08 11:56:26	77	C	Control	2022-08-09	27	0	0	0	0	0	0	0	0	0	The same	0	0	0	0	0	0	0	0	0
2022-10-08 11:57:01	77	C	Control	2022-08-10	28	0	1	1	0	0	0	0	0	0	The same	0	1	1	0	0	0	0	0	0
2022-10-08 11:57:37	77	C	Control	2022-08-11	29	0	0	0	0	0	0	0	0	0	The same	0	0	0	0	0	0	0	0	0
2022-10-08 11:58:12	77	C	Control	2022-08-12	30	0	0	0	0	0	0	0	0	0	The same	0	0	0	0	0	0	0	0	0
2022-10-08 11:58:55	77	C	Control	2022-08-13	31	0	0	1	0	0	0	0	0	0	A little better	0	0	1	0	0	0	0	0	0
2022-10-08 11:59:49	77	C	Control	2022-08-14	32	0	0	1	0	0	0	0	0	0	The same	0	0	1	0	0	0	0	0	0
2022-10-08 12:00:18	77	C	Control	2022-08-15	33	0	0	1	0	0	0	0	0	0	The same	0	0	1	0	0	0	0	0	0
2022-10-08 12:00:53	77	C	Control	2022-08-16	34	0	1	1	0	0	0	0	0	0	The same	0	1	1	0	0	0	0	0	0
2022-10-08 12:01:36	77	C	Control	2022-08-17	35	0	1	1	0	0	0	0	0	0	The same	0	1	1	0	0	0	0	0	0
2022-10-08 12:02:37	77	C	Control	2022-08-18	36	0	1	1	0	0	0	0	0	0	The same	0	1	1	0	0	0	0	0	0
2022-10-08 12:03:17	77	C	Control	2022-08-19	37	0	1	1	0	0	0	0	0	0	The same	0	1	1	0	0	0	0	0	0
2022-10-08 12:03:45	77	C	Control	2022-08-20	38	0	1	1	0	0	0	0	0	0	The same	0	1	1	0	0	0	0	0	0
2022-10-08 12:04:13	77	C	Control	2022-08-21	39	0	0	1	0	0	0	0	0	0	The same	0	0	1	0	0	0	0	0	0
2022-10-08 12:04:48	77	C	Control	2022-08-22	40	0	0	1	0	0	0	0	0	0	The same	0	0	1	0	0	0	0	0	0
2022-10-08 12:06:32	77	C	Control	2022-08-23	41	0	6	6	0	3	3	3	0	3	Somewhat worse	0	1	1	0	1	1	1	0	1
2022-10-08 12:07:39	77	C	Control	2022-08-24	42	0	6	6	0	3	3	3	0	3	A little worse	0	1	1	0	1	1	1	0	1
2022-10-08 12:08:43	77	C	Control	2022-08-25	43	0	6	6	0	3	3	3	0	3	The same	0	1	1	0	1	1	1	0	1
2022-10-08 12:09:49	77	C	Control	2022-08-26	44	0	5	5	0	0	0	0	0	1	A little better	0	1	1	0	0	0	0	0	1
2022-10-08 12:10:33	77	C	Control	2022-08-27	45	0	3	3	0	0	0	0	0	0	A little better	0	1	1	0	0	0	0	0	0
2022-10-08 12:11:17	77	C	Control	2022-08-29	47	0	1	1	0	0	0	0	0	0	The same	0	1	1	0	0	0	0	0	0
2022-10-08 12:11:48	77	C	Control	2022-08-30	48	0	1	1	0	0	0	0	0	0	The same	0	1	1	0	0	0	0	0	0
2022-10-08 12:12:22	77	C	Control	2022-08-31	49	0	0	1	0	0	0	0	0	0	The same	0	0	1	0	0	0	0	0	0
2022-10-08 12:12:55	77	C	Control	2022-09-01	50	0	0	0	0	0	0	0	0	0	A little better	0	0	0	0	0	0	0	0	0
2022-10-08 12:13:30	77	C	Control	2022-09-02	51	0	0	1	0	0	0	0	0	0	The same	0	0	1	0	0	0	0	0	0
2022-10-08 12:14:11	77	C	Control	2022-09-03	52	0	0	0	0	0	0	0	0	0	The same	0	0	0	0	0	0	0	0	0
2022-10-08 12:15:20	77	C	Control	2022-09-04	53	0	0	1	0	0	0	0	0	0	The same	0	0	1	0	0	0	0	0	0
2022-10-08 12:15:53	77	C	Control	2022-09-05	54	0	0	1	0	0	0	0	0	0	The same	0	0	1	0	0	0	0	0	0
2022-10-08 12:16:24	77	C	Control	2022-09-06	55	0	1	1	0	0	0	0	0	0	The same	0	1	1	0	0	0	0	0	0
2022-10-08 12:17:02	77	C	Control	2022-09-07	56	0	1	1	0	0	0	0	0	0	The same	0	1	1	0	0	0	0	0	0
2022-10-08 12:17:44	77	C	Control	2022-09-08	57	0	1	1	0	0	0	0	0	0	The same	0	1	1	0	0	0	0	0	0
2022-10-08 12:18:13	77	C	Control	2022-09-09	58	0	0	1	0	0	0	0	0	0	The same	0	0	1	0	0	0	0	0	0
2022-10-08 12:18:43	77	C	Control	2022-09-10	59	0	1	1	0	0	0	0	0	0	The same	0	1	1	0	0	0	0	0	0
2022-10-08 12:43:29	77	C	Control	2022-09-13	62	0	2	2	1	0	0	0	0	0	Somewhat worse	0	1	1	1	0	0	0	0	0
2022-10-08 12:44:13	77	C	Control	2022-09-14	63	0	1	1	1	0	0	0	0	0	A little worse	0	1	1	1	0	0	0	0	0
2022-10-08 12:45:08	77	C	Control	2022-09-15	64	0	1	2	1	0	0	0	0	0	The same	0	1	1	1	0	0	0	0	0
2022-10-08 12:45:52	77	C	Control	2022-09-16	65	0	1	2	1	0	0	0	0	0	A little better	0	1	1	1	0	0	0	0	0
2022-10-08 12:47:01	77	C	Control	2022-09-17	66	0	1	1	0	0	0	0	0	0	A little better	0	1	1	0	0	0	0	0	0
2022-10-08 12:48:03	77	C	Control	2022-09-18	67	0	0	1	0	0	0	0	0	0	The same	0	0	1	0	0	0	0	0	0
2022-10-08 12:48:35	77	C	Control	2022-09-19	68	0	0	1	0	0	0	0	0	0	The same	0	0	1	0	0	0	0	0	0
2022-10-08 12:49:27	77	C	Control	2022-09-20	69	0	1	1	0	0	0	0	0	0	A little better	0	1	1	0	0	0	0	0	0
2022-10-08 12:51:34	77	C	Control	2022-09-22	71	0	1	1	0	0	0	0	0	0	The same	0	1	1	0	0	0	0	0	0
2022-10-08 12:52:14	77	C	Control	2022-09-23	72	0	1	1	0	0	0	0	0	0	The same	0	1	1	0	0	0	0	0	0
2022-10-08 12:53:02	77	C	Control	2022-09-24	73	0	0	0	0	0	0	0	0	0	The same	0	0	0	0	0	0	0	0	0
2022-10-08 12:54:41	77	C	Control	2022-09-25	74	0	1	1	0	0	0	0	0	0	A little worse	0	1	1	0	0	0	0	0	0
2022-10-08 12:55:28	77	C	Control	2022-09-26	75	0	1	1	0	0	0	0	0	0	The same	0	1	1	0	0	0	0	0	0
2022-10-08 12:56:12	77	C	Control	2022-09-27	76	0	0	1	0	0	0	0	0	0	The same	0	0	1	0	0	0	0	0	0
2022-10-08 12:56:58	77	C	Control	2022-09-28	77	0	1	1	0	0	0	0	0	0	The same	0	1	1	0	0	0	0	0	0
2022-10-08 12:58:42	77	C	Control	2022-09-29	78	0	2	2	0	0	0	0	0	0	A little worse	0	1	1	0	0	0	0	0	0
2022-10-08 13:01:30	77	C	Control	2022-09-30	79	0	2	2	1	0	0	0	0	0	A little worse	0	1	1	1	0	0	0	0	0
2022-10-08 13:02:44	77	C	Control	2022-10-01	80	0	2	2	1	0	0	0	0	0	The same	0	1	1	1	0	0	0	0	0
2022-10-08 13:03:51	77	C	Control	2022-10-02	81	0	1	2	0	0	0	0	0	0	A little better	0	1	1	0	0	0	0	0	0
2022-10-08 13:04:40	77	C	Control	2022-10-03	82	0	1	2	0	0	0	0	0	0	A little better	0	1	1	0	0	0	0	0	0
2022-10-08 13:05:38	77	C	Control	2022-10-04	83	0	1	1	0	0	0	0	0	0	The same	0	1	1	0	0	0	0	0	0
2022-10-23 18:09:09	77	C	Control	2022-07-25	12	0	1	1	0	0	0	0	0	0	The same	0	1	1	0	0	0	0	0	0
2022-10-23 18:12:27	77	C	Control	2022-08-28	46	0	1	2	0	0	0	0	0	0	A little better	0	1	1	0	0	0	0	0	0
2022-10-23 18:14:46	77	C	Control	2022-09-21	70	0	1	1	0	0	0	0	0	0	The same	0	1	1	0	0	0	0	0	0
2022-10-09 19:47:16	83	C	Control	2022-07-16	4	0	3	0	0	1	0	0	0	0	Very much better	0	1	0	0	1	0	0	0	0
2022-10-09 19:47:50	83	C	Control	2022-07-17	5	0	3	0	0	1	0	0	0	0	The same	0	1	0	0	1	0	0	0	0
2022-10-09 19:48:35	83	C	Control	2022-07-18	6	0	1	0	0	0	0	0	0	0	A little better	0	1	0	0	0	0	0	0	0
2022-10-09 19:48:57	83	C	Control	2022-07-19	7	0	0	0	0	0	0	0	0	0	Somewhat better	0	0	0	0	0	0	0	0	0
2022-10-09 19:49:36	83	C	Control	2022-07-20	8	0	3	0	0	0	0	0	0	0	The same	0	1	0	0	0	0	0	0	0
2022-10-09 19:50:14	83	C	Control	2022-07-21	9	0	3	0	0	0	0	0	0	0	The same	0	1	0	0	0	0	0	0	0
2022-10-09 19:50:51	83	C	Control	2022-07-22	10	0	3	0	0	0	0	0	0	0	A little worse	0	1	0	0	0	0	0	0	0
2022-10-09 19:52:35	83	C	Control	2022-07-23	11	0	3	0	0	0	0	0	0	0	The same	0	1	0	0	0	0	0	0	0
2022-10-09 19:53:16	83	C	Control	2022-07-24	12	0	3	0	0	0	0	0	0	0	The same	0	1	0	0	0	0	0	0	0
2022-10-09 19:53:52	83	C	Control	2022-07-25	13	0	2	0	0	0	0	0	0	0	The same	0	1	0	0	0	0	0	0	0
2022-10-09 19:54:24	83	C	Control	2022-07-26	14	0	2	0	0	0	0	0	0	0	The same	0	1	0	0	0	0	0	0	0
2022-10-09 19:55:01	83	C	Control	2022-07-27	15	0	3	0	0	0	0	0	0	0	A little worse	0	1	0	0	0	0	0	0	0
2022-10-09 19:55:32	83	C	Control	2022-07-28	16	0	1	0	0	0	0	0	0	0	A little better	0	1	0	0	0	0	0	0	0
2022-10-09 19:55:55	83	C	Control	2022-07-29	17	0	0	0	0	0	0	0	0	0	A little better	0	0	0	0	0	0	0	0	0
2022-10-09 19:56:18	83	C	Control	2022-07-30	18	0	0	0	0	0	0	0	0	0	A little better	0	0	0	0	0	0	0	0	0
2022-10-09 19:56:43	83	C	Control	2022-07-31	19	0	0	0	0	0	0	0	0	0	The same	0	0	0	0	0	0	0	0	0
2022-10-09 20:15:24	83	C	Control	2022-09-21	71	0	3	0	0	0	0	0	0	0	Somewhat worse	0	1	0	0	0	0	0	0	0
2022-10-09 20:16:17	83	C	Control	2022-09-22	72	0	3	3	0	0	0	0	0	0	The same	0	1	1	0	0	0	0	0	0
2022-10-09 20:16:50	83	C	Control	2022-09-23	73	0	3	3	0	0	0	0	0	0	The same	0	1	1	0	0	0	0	0	0
2022-10-09 20:17:29	83	C	Control	2022-09-24	74	0	1	1	0	0	0	0	0	0	A little better	0	1	1	0	0	0	0	0	0
2022-10-09 20:18:06	83	C	Control	2022-09-25	75	0	0	0	0	0	0	0	0	0	Very much better	0	0	0	0	0	0	0	0	0
2022-10-09 21:31:15	85	C	Control	2022-07-13	1	0	0	0	0	0	0	0	0	0	The same	0	0	0	0	0	0	0	0	0
2022-10-09 21:31:56	85	C	Control	2022-07-14	2	0	0	0	0	0	0	0	0	0	The same	0	0	0	0	0	0	0	0	0
2022-10-09 21:35:01	85	C	Control	2022-07-23	11	0	0	0	0	0	0	0	0	0	The same	0	0	0	0	0	0	0	0	0
2022-10-09 21:35:25	85	C	Control	2022-07-24	12	0	0	0	0	0	0	0	0	0	The same	0	0	0	0	0	0	0	0	0
2022-10-09 21:36:14	85	C	Control	2022-07-25	13	0	0	1	0	0	0	0	0	0	A little worse	0	0	1	0	0	0	0	0	0
2022-10-09 21:36:40	85	C	Control	*	14	0	0	0	0	0	0	0	0	0	A little better	0	0	0	0	0	0	0	0	0
2022-10-09 21:37:18	85	C	Control	2022-07-27	15	0	0	0	0	0	0	0	0	0	Somewhat better	0	0	0	0	0	0	0	0	0
2022-10-09 21:38:10	85	C	Control	2022-07-28	16	0	1	1	0	0	1	0	0	0	A little worse	0	1	1	0	0	1	0	0	0
2022-10-09 21:38:47	85	C	Control	2022-07-29	17	0	1	0	0	0	0	0	0	0	A little better	0	1	0	0	0	0	0	0	0
2022-10-09 21:39:22	85	C	Control	2022-07-30	18	0	0	0	0	0	0	0	0	0	Somewhat better	0	0	0	0	0	0	0	0	0
2022-10-09 21:39:50	85	C	Control	2022-07-31	19	0	0	0	0	0	0	0	0	0	Very much better	0	0	0	0	0	0	0	0	0
2022-10-09 21:40:22	85	C	Control	2022-08-01	20	0	0	0	0	0	0	0	0	0	The same	0	0	0	0	0	0	0	0	0
2022-10-09 21:40:45	85	C	Control	2022-08-02	21	0	0	0	0	0	0	0	0	0	The same	0	0	0	0	0	0	0	0	0
2022-10-09 21:43:45	85	C	Control	2022-08-08	27	0	0	0	0	0	0	0	0	0	The same	0	0	0	0	0	0	0	0	0
2022-10-09 21:48:45	85	C	Control	2022-08-21	40	0	0	1	0	0	0	0	0	0	A little worse	0	0	1	0	0	0	0	0	0
2022-10-09 21:49:19	85	C	Control	2022-08-22	41	0	0	1	0	0	0	0	0	0	A little better	0	0	1	0	0	0	0	0	0
2022-10-09 21:51:50	85	C	Control	2022-08-29	48	0	1	1	0	0	0	0	0	0	A little worse	0	1	1	0	0	0	0	0	0
2022-10-09 21:52:32	85	C	Control	2022-08-30	49	0	1	1	0	0	0	0	0	0	The same	0	1	1	0	0	0	0	0	0
2022-10-09 21:53:19	85	C	Control	2022-08-31	50	0	0	0	0	0	0	0	0	0	A little better	0	0	0	0	0	0	0	0	0
2022-10-09 21:53:47	85	C	Control	2022-09-01	51	0	0	0	0	0	0	0	0	0	Somewhat better	0	0	0	0	0	0	0	0	0
2022-10-09 21:56:37	85	C	Control	2022-09-07	57	0	0	0	0	0	0	0	0	0	A little worse	0	0	0	0	0	0	0	0	0
2022-10-09 21:57:17	85	C	Control	2022-09-08	58	0	1	1	0	0	0	0	0	0	A little worse	0	1	1	0	0	0	0	0	0
2022-10-09 21:59:25	85	C	Control	2022-09-09	59	0	1	1	0	0	0	0	0	0	A little worse	0	1	1	0	0	0	0	0	0
2022-10-09 22:00:35	85	C	Control	2022-09-10	60	0	1	1	0	0	0	0	0	0	The same	0	1	1	0	0	0	0	0	0
2022-10-09 22:01:11	85	C	Control	2022-09-11	61	0	1	1	0	0	0	0	0	0	Somewhat better	0	1	1	0	0	0	0	0	0
2022-10-09 22:01:50	85	C	Control	2022-09-12	62	0	1	0	0	0	0	0	0	0	Somewhat better	0	1	0	0	0	0	0	0	0
2022-10-09 22:02:16	85	C	Control	2022-09-13	63	0	0	0	0	0	0	0	0	0	Very much better	0	0	0	0	0	0	0	0	0
2022-10-10 22:36:13	88	C	Control	2022-07-14	1	0	1	1	0	0	0	0	0	1	Very much better	0	1	1	0	0	0	0	0	1
2022-10-10 22:36:46	88	C	Control	2022-07-15	2	0	0	0	0	0	0	0	0	1	A little better	0	0	0	0	0	0	0	0	1
2022-10-10 22:37:10	88	C	Control	2022-07-16	3	0	0	0	0	0	0	0	0	0	The same	0	0	0	0	0	0	0	0	0
2022-10-10 22:57:17	88	C	Control	2022-09-08	57	0	1	1	0	0	0	0	0	0	A little worse	0	1	1	0	0	0	0	0	0
2022-10-10 22:57:54	88	C	Control	2022-09-09	58	0	1	2	0	0	0	0	0	0	A little worse	0	1	1	0	0	0	0	0	0
2022-10-10 22:58:27	88	C	Control	2022-09-10	59	0	1	2	0	0	0	0	0	0	The same	0	1	1	0	0	0	0	0	0
2022-10-10 22:58:54	88	C	Control	2022-09-11	60	0	1	2	0	0	0	0	0	0	The same	0	1	1	0	0	0	0	0	0
2022-10-10 22:59:15	88	C	Control	2022-09-12	61	0	0	1	0	0	0	0	0	0	A little better	0	0	1	0	0	0	0	0	0
2022-10-10 22:59:44	88	C	Control	2022-09-13	62	0	2	0	0	0	0	0	0	0	A little better	0	1	0	0	0	0	0	0	0
2022-10-10 23:36:14	89	C	Control	2022-09-16	66	0	0	0	0	0	0	0	0	0	The same	0	0	0	0	0	0	0	0	0
2022-10-10 23:36:39	89	C	Control	2022-09-17	67	0	0	0	0	0	0	0	0	0	The same	0	0	0	0	0	0	0	0	0
2022-10-11 15:43:06	92	C	Control	2022-07-18	6	0	0	0	2	2	2	2	2	2	Somewhat better	0	0	0	1	1	1	1	1	1
2022-10-11 15:43:43	92	C	Control	2022-07-19	7	0	0	0	0	0	0	0	1	0	Somewhat better	0	0	0	0	0	0	0	1	0
2022-10-11 15:44:21	92	C	Control	2022-07-20	8	0	0	0	0	0	0	0	0	0	The same	0	0	0	0	0	0	0	0	0
2022-10-11 15:45:38	92	C	Control	2022-07-22	10	0	0	0	0	0	0	0	0	0	The same	0	0	0	0	0	0	0	0	0
2022-10-11 15:46:29	92	C	Control	2022-07-23	11	0	0	0	0	0	0	0	0	0	The same	0	0	0	0	0	0	0	0	0
2022-10-11 15:47:02	92	C	Control	2022-07-24	12	0	0	0	0	0	0	0	0	0	The same	0	0	0	0	0	0	0	0	0
2022-10-11 15:48:21	92	C	Control	2022-07-26	14	0	0	0	0	0	0	0	0	0	A little better	0	0	0	0	0	0	0	0	0
2022-10-11 15:48:49	92	C	Control	2022-07-27	15	0	0	0	0	0	0	0	0	0	The same	0	0	0	0	0	0	0	0	0
2022-10-11 15:49:26	92	C	Control	2022-07-28	16	0	0	0	0	0	0	0	0	0	The same	0	0	0	0	0	0	0	0	0
2022-10-11 15:50:01	92	C	Control	2022-07-29	17	0	0	0	0	0	0	0	0	0	A little better	0	0	0	0	0	0	0	0	0
2022-10-24 11:00:58	92	C	Control	2022-07-21	9	0	0	0	0	0	0	0	0	0	The same	0	0	0	0	0	0	0	0	0
2022-10-24 11:02:01	92	C	Control	2022-07-25	13	0	0	0	0	0	0	0	0	0	The same	0	0	0	0	0	0	0	0	0
2022-10-19 17:20:41	94	C	Control	2022-07-17	5	0	5	1	1	1	5	5	1	1	Somewhat worse	0	1	1	1	1	1	1	1	1
2022-10-19 17:21:20	94	C	Control	2022-07-18	6	0	3	3	1	1	3	3	1	1	A little better	0	1	1	1	1	1	1	1	1
2022-10-10 16:02:15	95	C	Control	2022-07-13	1	0	0	0	1	0	0	0	0	0	Very much better	0	0	0	1	0	0	0	0	0
2022-10-10 16:04:01	95	C	Control	2022-07-14	2	0	0	0	0	0	0	0	0	0	Somewhat better	0	0	0	0	0	0	0	0	0
2022-10-10 16:09:53	95	C	Control	2022-07-19	7	0	0	0	0	0	0	0	0	0	Somewhat better	0	0	0	0	0	0	0	0	0
2022-10-10 16:12:19	95	C	Control	2022-07-21	9	0	0	1	0	0	0	0	0	0	Somewhat better	0	0	1	0	0	0	0	0	0
2022-10-10 16:22:10	95	C	Control	2022-08-01	20	0	0	1	1	0	0	0	0	0	A little worse	0	0	1	1	0	0	0	0	0
2022-10-10 16:22:58	95	C	Control	2022-08-02	21	0	0	0	0	0	0	0	0	0	A little better	0	0	0	0	0	0	0	0	0
2022-10-10 16:28:45	95	C	Control	2022-08-07	26	0	0	0	0	0	0	0	1	0	A little worse	0	0	0	0	0	0	0	1	0
2022-10-10 16:38:14	95	C	Control	2022-08-19	38	0	0	3	0	0	0	0	0	0	A little worse	0	0	1	0	0	0	0	0	0
2022-10-10 16:39:12	95	C	Control	2022-08-20	39	0	3	3	3	0	0	0	0	0	Somewhat worse	0	1	1	1	0	0	0	0	0
2022-10-10 16:39:58	95	C	Control	2022-08-21	40	0	0	0	0	0	0	0	0	0	A little better	0	0	0	0	0	0	0	0	0
2022-10-10 16:44:33	95	C	Control	2022-08-27	46	0	0	0	0	0	0	0	0	0	A little worse	0	0	0	0	0	0	0	0	0
2022-10-10 16:47:11	95	C	Control	2022-08-30	49	0	0	3	0	0	0	0	0	0	The same	0	0	1	0	0	0	0	0	0
2022-10-10 16:48:17	95	C	Control	2022-08-31	50	0	3	5	3	3	5	3	5	3	Very much worse	0	1	1	1	1	1	1	1	1
2022-10-10 16:49:47	95	C	Control	2022-09-01	51	0	1	3	3	1	1	0	1	0	A little better	0	1	1	1	1	1	0	1	0
2022-10-10 16:50:32	95	C	Control	2022-09-02	52	0	1	1	0	0	0	0	0	0	A little better	0	1	1	0	0	0	0	0	0
2022-10-10 16:51:35	95	C	Control	2022-09-03	53	0	0	0	0	0	0	0	0	0	Somewhat better	0	0	0	0	0	0	0	0	0
2022-10-10 16:55:39	95	C	Control	2022-09-09	59	0	0	1	1	0	0	0	0	0	A little worse	0	0	1	1	0	0	0	0	0
2022-10-10 17:00:03	95	C	Control	2022-09-15	65	0	0	0	0	0	0	0	3	0	Somewhat worse	0	0	0	0	0	0	0	1	0
2022-10-10 17:02:22	95	C	Control	2022-09-17	67	0	0	0	0	0	0	0	0	0	A little worse	0	0	0	0	0	0	0	0	0
2022-10-10 17:05:34	95	C	Control	2022-09-19	69	0	0	1	3	0	0	0	0	0	A little better	0	0	1	1	0	0	0	0	0
2022-10-10 17:09:37	95	C	Control	2022-09-25	75	0	0	0	0	0	0	0	0	0	The same	0	0	0	0	0	0	0	0	0
2022-10-24 11:33:22	95	C	Control	2022-09-16	66	0	0	0	0	0	0	0	0	0	A little worse	0	0	0	0	0	0	0	0	0
2022-10-11 09:22:10	98	C	Control	2022-07-15	3	0	0	1	0	0	0	0	0	0	A little worse	0	0	1	0	0	0	0	0	0
2022-10-11 09:22:57	98	C	Control	2022-07-16	4	0	0	0	0	0	0	0	0	0	A little better	0	0	0	0	0	0	0	0	0
2022-10-11 09:29:51	98	C	Control	2022-07-30	18	0	1	1	0	0	0	0	0	0	A little worse	0	1	1	0	0	0	0	0	0
2022-10-11 09:32:38	98	C	Control	2022-08-05	24	0	1	1	0	1	0	0	0	0	A little worse	0	1	1	0	1	0	0	0	0
2022-10-11 09:33:23	98	C	Control	2022-08-06	25	0	2	2	0	2	0	0	0	0	A little worse	0	1	1	0	1	0	0	0	0
2022-10-11 09:36:34	98	C	Control	2022-08-13	32	0	0	0	0	0	0	0	0	0	A little worse	0	0	0	0	0	0	0	0	0
2022-10-11 09:37:47	98	C	Control	2022-08-15	34	0	0	0	0	0	0	0	0	0	A little worse	0	0	0	0	0	0	0	0	0
2022-10-11 09:39:24	98	C	Control	2022-08-18	37	0	0	0	0	0	0	0	0	0	A little worse	0	0	0	0	0	0	0	0	0
2022-10-11 09:40:02	98	C	Control	2022-08-19	38	0	1	1	0	0	0	0	0	0	A little worse	0	1	1	0	0	0	0	0	0
2022-10-11 09:40:46	98	C	Control	2022-08-20	39	0	0	0	0	0	0	0	0	0	A little better	0	0	0	0	0	0	0	0	0
2022-10-11 09:45:54	98	C	Control	2022-09-03	53	0	0	0	0	0	0	0	0	0	A little worse	0	0	0	0	0	0	0	0	0
2022-10-11 09:46:32	98	C	Control	2022-09-04	54	0	1	0	1	0	0	0	0	0	A little worse	0	1	0	1	0	0	0	0	0
2022-10-11 09:47:19	98	C	Control	2022-09-05	55	0	2	0	1	0	0	0	0	0	A little worse	0	1	0	1	0	0	0	0	0
2022-10-11 09:51:12	98	C	Control	2022-09-09	59	0	5	4	2	2	1	1	1	1	A little better	0	1	1	1	1	1	1	1	1
2022-10-11 09:51:55	98	C	Control	2022-09-10	60	0	0	0	0	0	0	0	0	0	Somewhat better	0	0	0	0	0	0	0	0	0
2022-10-11 09:52:31	98	C	Control	2022-09-11	61	0	0	0	0	0	0	0	0	0	Somewhat better	0	0	0	0	0	0	0	0	0
2022-10-11 20:00:49	103	C	Control	2022-07-13	1	0	1	0	0	0	0	0	0	0	The same	0	1	0	0	0	0	0	0	0
2022-10-11 20:01:33	103	C	Control	2022-07-14	2	0	2	0	0	0	0	0	0	0	A little worse	0	1	0	0	0	0	0	0	0
2022-10-11 20:02:21	103	C	Control	2022-07-15	3	0	0	0	0	0	0	0	0	0	A little better	0	0	0	0	0	0	0	0	0
2022-10-11 20:04:20	103	C	Control	2022-07-18	6	0	1	0	0	0	0	0	0	0	Somewhat better	0	1	0	0	0	0	0	0	0
2022-10-11 20:06:23	103	C	Control	2022-07-22	10	0	1	0	0	0	0	0	0	0	A little worse	0	1	0	0	0	0	0	0	0
2022-10-11 20:07:39	103	C	Control	2022-07-23	11	0	0	0	0	0	0	0	0	0	Somewhat better	0	0	0	0	0	0	0	0	0
2022-10-11 20:09:53	103	C	Control	2022-07-24	12	0	1	0	0	0	0	0	0	0	The same	0	1	0	0	0	0	0	0	0
2022-10-11 20:10:54	103	C	Control	2022-07-25	13	0	1	0	0	0	0	0	0	0	The same	0	1	0	0	0	0	0	0	0
2022-10-11 20:17:19	103	C	Control	2022-07-30	18	0	1	0	0	0	0	0	0	0	The same	0	1	0	0	0	0	0	0	0
2022-10-11 20:21:16	103	C	Control	2022-08-05	24	0	2	2	0	0	0	0	0	0	A little worse	0	1	1	0	0	0	0	0	0
2022-10-11 20:22:21	103	C	Control	2022-08-06	25	0	1	0	0	0	0	0	0	0	The same	0	1	0	0	0	0	0	0	0
2022-10-11 20:23:02	103	C	Control	2022-08-07	26	0	1	0	0	0	0	0	0	0	A little better	0	1	0	0	0	0	0	0	0
2022-10-11 20:23:59	103	C	Control	2022-08-08	27	0	1	0	0	0	0	0	0	0	The same	0	1	0	0	0	0	0	0	0
2022-10-11 20:28:54	103	C	Control	2022-08-19	38	0	0	0	0	0	0	0	1	1	A little worse	0	0	0	0	0	0	0	1	1
2022-10-11 20:30:50	103	C	Control	2022-08-23	42	0	1	2	0	0	0	0	0	0	A little worse	0	1	1	0	0	0	0	0	0
2022-10-11 20:38:37	103	C	Control	2022-09-10	60	0	1	1	0	0	0	0	0	0	A little worse	0	1	1	0	0	0	0	0	0
2022-10-11 20:39:09	103	C	Control	2022-09-11	61	0	0	0	0	0	0	0	0	0	A little better	0	0	0	0	0	0	0	0	0
2022-10-11 20:39:50	103	C	Control	2022-09-12	62	0	0	0	0	0	0	0	0	0	The same	0	0	0	0	0	0	0	0	0
2022-10-11 20:40:33	103	C	Control	2022-09-13	63	0	2	0	0	0	0	0	0	0	A little worse	0	1	0	0	0	0	0	0	0
2022-10-11 20:41:14	103	C	Control	2022-09-14	64	0	0	0	0	0	0	0	0	0	The same	0	0	0	0	0	0	0	0	0
2022-10-11 20:43:11	103	C	Control	2022-09-18	68	0	0	0	0	0	0	0	0	0	Somewhat worse	0	0	0	0	0	0	0	0	0
2022-10-11 20:44:19	103	C	Control	2022-09-19	69	0	0	2	0	0	0	0	0	0	The same	0	0	1	0	0	0	0	0	0
2022-10-11 20:44:58	103	C	Control	2022-09-20	70	0	1	1	0	0	0	0	0	0	The same	0	1	1	0	0	0	0	0	0
2022-10-11 20:45:49	103	C	Control	2022-09-21	71	0	1	3	0	0	0	0	0	0	A little worse	0	1	1	0	0	0	0	0	0
2022-10-11 20:46:37	103	C	Control	2022-09-22	72	0	1	1	0	0	0	0	0	0	A little better	0	1	1	0	0	0	0	0	0
2022-10-11 20:47:20	103	C	Control	2022-09-23	73	0	1	1	0	0	0	0	0	0	The same	0	1	1	0	0	0	0	0	0
2022-10-11 20:48:07	103	C	Control	2022-09-24	74	0	0	0	0	0	0	0	0	0	Somewhat worse	0	0	0	0	0	0	0	0	0
2022-10-11 20:48:43	103	C	Control	2022-09-25	75	0	0	0	0	0	0	0	0	0	The same	0	0	0	0	0	0	0	0	0
2022-10-11 20:49:24	103	C	Control	2022-09-26	76	0	1	0	0	0	0	0	0	0	The same	0	1	0	0	0	0	0	0	0
2022-10-11 20:50:43	103	C	Control	2022-09-27	77	0	1	0	0	0	0	0	0	0	The same	0	1	0	0	0	0	0	0	0
2022-10-11 20:52:42	103	C	Control	2022-09-28	78	0	0	0	0	0	0	0	0	0	The same	0	0	0	0	0	0	0	0	0
2022-10-11 20:53:23	103	C	Control	2022-09-29	79	0	0	0	0	0	0	0	0	0	A little better	0	0	0	0	0	0	0	0	0
2022-10-11 22:07:12	104	C	Control	2022-07-13	1	0	0	0	0	0	0	0	0	0	The same	0	0	0	0	0	0	0	0	0
2022-10-11 22:29:02	104	C	Control	2022-09-04	54	0	1	1	0	0	0	0	0	0	A little worse	0	1	1	0	0	0	0	0	0
2022-10-11 22:29:49	104	C	Control	2022-09-05	55	0	0	0	0	0	0	0	0	0	A little worse	0	0	0	0	0	0	0	0	0
2022-10-11 22:30:19	104	C	Control	2022-09-06	56	0	0	0	0	0	0	0	0	0	A little better	0	0	0	0	0	0	0	0	0
2022-10-11 22:30:56	104	C	Control	2022-09-07	57	0	0	0	0	0	0	0	0	0	The same	0	0	0	0	0	0	0	0	0
2022-10-11 22:31:31	104	C	Control	2022-09-08	58	0	0	0	0	0	0	0	0	0	The same	0	0	0	0	0	0	0	0	0
2022-10-11 22:32:08	104	C	Control	2022-09-09	59	0	0	0	0	0	0	0	0	0	The same	0	0	0	0	0	0	0	0	0
2022-10-11 22:32:54	104	C	Control	2022-09-10	60	0	0	0	0	0	0	0	0	0	A little better	0	0	0	0	0	0	0	0	0
2022-10-11 22:33:29	104	C	Control	2022-09-11	61	0	0	0	0	0	0	0	0	0	A little better	0	0	0	0	0	0	0	0	0
2022-10-11 22:34:04	104	C	Control	2022-09-12	62	0	0	0	0	0	0	0	0	0	The same	0	0	0	0	0	0	0	0	0
2022-10-11 22:42:10	104	C	Control	2022-10-03	83	0	0	0	0	0	0	0	0	0	Somewhat worse	0	0	0	0	0	0	0	0	0
2022-10-11 23:44:17	105	C	Control	2022-08-16	35	0	1	0	0	0	0	0	0	0	The same	0	1	0	0	0	0	0	0	0
2022-10-11 23:45:12	105	C	Control	2022-08-17	36	0	1	1	0	0	0	0	0	0	A little worse	0	1	1	0	0	0	0	0	0
2022-10-12 07:30:12	106	C	Control	2022-07-13	1	0	0	0	0	0	0	0	0	0	Very much better	0	0	0	0	0	0	0	0	0
2022-10-13 09:10:44	106	C	Control	2022-08-13	32	0	2	0	0	0	0	0	0	0	Somewhat better	0	1	0	0	0	0	0	0	0
2022-10-13 09:11:14	106	C	Control	2022-08-14	33	0	1	0	0	0	0	0	0	0	Very much better	0	1	0	0	0	0	0	0	0
2022-10-13 09:43:33	109	C	Control	2022-07-13	1	0	0	1	0	0	0	0	0	0	The same	0	0	1	0	0	0	0	0	0
2022-10-13 09:44:14	109	C	Control	2022-07-14	2	0	1	1	0	0	0	0	0	0	The same	0	1	1	0	0	0	0	0	0
2022-10-13 09:44:41	109	C	Control	2022-07-15	3	0	1	1	0	0	0	0	0	0	The same	0	1	1	0	0	0	0	0	0
2022-10-13 09:45:28	109	C	Control	2022-07-16	4	0	1	1	0	0	0	0	0	0	The same	0	1	1	0	0	0	0	0	0
2022-10-13 09:46:04	109	C	Control	2022-07-17	5	0	1	1	0	0	0	0	0	0	The same	0	1	1	0	0	0	0	0	0
2022-10-13 09:46:41	109	C	Control	2022-07-18	6	0	1	1	0	0	0	0	0	0	The same	0	1	1	0	0	0	0	0	0
2022-10-13 09:47:24	109	C	Control	2022-07-19	7	0	1	1	0	0	0	0	0	0	The same	0	1	1	0	0	0	0	0	0
2022-10-13 09:48:03	109	C	Control	2022-07-20	8	0	1	1	1	0	0	0	0	0	The same	0	1	1	1	0	0	0	0	0
2022-10-13 09:48:40	109	C	Control	2022-07-21	9	0	1	1	0	0	0	0	1	0	The same	0	1	1	0	0	0	0	1	0
2022-10-13 09:49:05	109	C	Control	2022-07-22	10	0	1	1	0	0	0	0	0	0	A little better	0	1	1	0	0	0	0	0	0
2022-10-13 09:49:42	109	C	Control	2022-07-23	11	0	0	1	0	0	0	0	0	0	The same	0	0	1	0	0	0	0	0	0
2022-10-13 09:50:18	109	C	Control	2022-07-24	12	0	0	1	0	0	0	0	0	0	The same	0	0	1	0	0	0	0	0	0
2022-10-13 09:50:48	109	C	Control	2022-07-25	13	0	0	1	0	0	0	0	0	0	A little better	0	0	1	0	0	0	0	0	0
2022-10-13 09:51:23	109	C	Control	2022-07-26	14	0	0	0	0	0	0	0	0	0	The same	0	0	0	0	0	0	0	0	0
2022-10-13 09:51:59	109	C	Control	2022-07-27	15	0	0	0	0	0	0	0	0	0	The same	0	0	0	0	0	0	0	0	0
2022-10-13 09:52:49	109	C	Control	2022-07-28	16	0	1	1	0	0	0	0	0	0	The same	0	1	1	0	0	0	0	0	0
2022-10-13 09:53:20	109	C	Control	2022-07-29	17	0	1	1	0	0	0	0	0	0	The same	0	1	1	0	0	0	0	0	0
2022-10-13 09:53:56	109	C	Control	2022-07-30	18	0	0	1	0	0	0	0	0	0	A little better	0	0	1	0	0	0	0	0	0
2022-10-13 09:54:24	109	C	Control	2022-07-31	19	0	0	1	0	0	0	0	0	0	A little worse	0	0	1	0	0	0	0	0	0
2022-10-13 09:55:03	109	C	Control	*	20	0	0	1	0	0	0	0	0	0	A little better	0	0	1	0	0	0	0	0	0
2022-10-13 09:55:30	109	C	Control	2022-08-02	21	0	0	0	0	0	0	0	0	0	A little better	0	0	0	0	0	0	0	0	0
2022-10-13 09:55:59	109	C	Control	2022-08-03	22	0	0	1	0	0	0	0	0	0	The same	0	0	1	0	0	0	0	0	0
2022-10-13 09:56:31	109	C	Control	2022-08-04	23	0	0	0	0	0	0	0	0	0	A little better	0	0	0	0	0	0	0	0	0
2022-10-13 09:57:00	109	C	Control	2022-08-05	24	0	0	1	0	0	0	0	0	0	The same	0	0	1	0	0	0	0	0	0
2022-10-13 09:57:31	109	C	Control	2022-08-06	25	0	0	1	0	0	0	0	0	0	The same	0	0	1	0	0	0	0	0	0
2022-10-13 09:57:58	109	C	Control	2022-08-07	26	0	0	1	0	0	0	0	0	0	The same	0	0	1	0	0	0	0	0	0
2022-10-13 09:58:44	109	C	Control	2022-08-08	27	0	0	1	0	0	0	0	0	0	The same	0	0	1	0	0	0	0	0	0
2022-10-13 09:59:15	109	C	Control	2022-08-09	28	0	0	1	0	0	0	0	0	0	The same	0	0	1	0	0	0	0	0	0
2022-10-13 09:59:51	109	C	Control	2022-08-10	29	0	0	1	0	0	0	0	0	0	The same	0	0	1	0	0	0	0	0	0
2022-10-13 10:00:34	109	C	Control	2022-08-12	31	0	0	1	0	0	0	0	0	0	The same	0	0	1	0	0	0	0	0	0
2022-10-13 10:01:10	109	C	Control	2022-08-13	32	0	0	1	0	0	0	0	0	0	The same	0	0	1	0	0	0	0	0	0
2022-10-13 10:01:49	109	C	Control	2022-08-14	33	0	1	1	0	0	0	0	0	0	A little worse	0	1	1	0	0	0	0	0	0
2022-10-13 10:02:27	109	C	Control	2022-08-15	34	0	1	1	0	0	0	0	0	0	A little better	0	1	1	0	0	0	0	0	0
2022-10-13 10:02:58	109	C	Control	2022-08-16	35	0	0	1	0	0	0	0	0	0	A little better	0	0	1	0	0	0	0	0	0
2022-10-13 10:03:21	109	C	Control	2022-08-17	36	0	0	1	0	0	0	0	0	0	The same	0	0	1	0	0	0	0	0	0
2022-10-13 10:04:12	109	C	Control	2022-08-18	37	0	0	1	0	0	0	0	0	0	The same	0	0	1	0	0	0	0	0	0
2022-10-13 10:05:05	109	C	Control	2022-08-19	38	0	0	1	0	0	0	0	0	0	The same	0	0	1	0	0	0	0	0	0
2022-10-13 10:05:36	109	C	Control	2022-08-20	39	0	0	1	0	0	0	0	0	0	The same	0	0	1	0	0	0	0	0	0
2022-10-13 10:06:08	109	C	Control	2022-08-21	40	0	0	1	0	0	0	0	0	0	The same	0	0	1	0	0	0	0	0	0
2022-10-13 10:06:43	109	C	Control	2022-08-22	41	0	1	1	0	0	0	0	0	0	The same	0	1	1	0	0	0	0	0	0
2022-10-13 10:07:14	109	C	Control	2022-08-23	42	0	1	1	0	0	0	0	0	0	The same	0	1	1	0	0	0	0	0	0
2022-10-13 10:07:43	109	C	Control	2022-08-24	43	0	0	0	0	0	0	0	0	0	A little better	0	0	0	0	0	0	0	0	0
2022-10-13 10:08:14	109	C	Control	2022-08-25	44	0	0	0	0	0	0	0	0	0	The same	0	0	0	0	0	0	0	0	0
2022-10-13 10:09:22	109	C	Control	2022-08-27	46	0	0	1	0	0	0	0	0	0	The same	0	0	1	0	0	0	0	0	0
2022-10-13 10:10:00	109	C	Control	2022-08-28	47	0	0	1	0	0	0	0	0	0	The same	0	0	1	0	0	0	0	0	0
2022-10-13 10:10:29	109	C	Control	2022-08-29	48	0	0	0	0	0	0	0	0	0	A little better	0	0	0	0	0	0	0	0	0
2022-10-13 10:11:03	109	C	Control	2022-08-30	49	0	0	0	0	0	0	0	0	0	A little better	0	0	0	0	0	0	0	0	0
2022-10-13 10:11:38	109	C	Control	2022-08-31	50	0	0	0	0	0	0	0	0	0	The same	0	0	0	0	0	0	0	0	0
2022-10-13 10:37:57	109	C	Control	*	51	0	0	0	0	0	0	0	0	0	The same	0	0	0	0	0	0	0	0	0
2022-10-13 10:38:37	109	C	Control	2022-09-02	52	0	0	0	0	0	0	0	0	0	The same	0	0	0	0	0	0	0	0	0
2022-10-13 10:39:13	109	C	Control	2022-09-03	53	0	0	0	0	0	0	0	0	0	The same	0	0	0	0	0	0	0	0	0
2022-10-13 10:40:56	109	C	Control	2022-09-04	54	0	0	1	0	0	0	0	0	0	The same	0	0	1	0	0	0	0	0	0
2022-10-13 10:41:27	109	C	Control	2022-09-05	55	0	0	1	0	0	0	0	0	0	The same	0	0	1	0	0	0	0	0	0
2022-10-13 10:42:07	109	C	Control	2022-09-06	56	0	0	1	0	0	0	0	0	0	The same	0	0	1	0	0	0	0	0	0
2022-10-13 10:42:41	109	C	Control	2022-09-07	57	0	0	1	0	0	0	0	0	0	The same	0	0	1	0	0	0	0	0	0
2022-10-13 10:43:09	109	C	Control	2022-09-08	58	0	0	1	0	0	0	0	0	0	The same	0	0	1	0	0	0	0	0	0
2022-10-13 10:43:39	109	C	Control	2022-09-09	59	0	0	1	0	0	0	0	0	0	The same	0	0	1	0	0	0	0	0	0
2022-10-13 10:44:08	109	C	Control	2022-09-10	60	0	0	0	0	0	0	0	0	0	The same	0	0	0	0	0	0	0	0	0
2022-10-13 10:44:37	109	C	Control	2022-09-11	61	0	0	1	0	0	0	0	0	0	The same	0	0	1	0	0	0	0	0	0
2022-10-13 10:45:07	109	C	Control	2022-09-12	62	0	0	1	0	0	0	0	0	0	The same	0	0	1	0	0	0	0	0	0
2022-10-13 10:45:55	109	C	Control	2022-09-13	63	0	0	1	0	0	0	0	0	0	The same	0	0	1	0	0	0	0	0	0
2022-10-13 10:46:31	109	C	Control	2022-09-14	64	0	0	1	0	0	0	0	0	0	The same	0	0	1	0	0	0	0	0	0
2022-10-13 10:47:00	109	C	Control	2022-09-15	65	0	0	1	0	0	0	0	0	0	The same	0	0	1	0	0	0	0	0	0
2022-10-13 10:47:34	109	C	Control	2022-09-16	66	0	0	1	0	0	0	0	0	0	The same	0	0	1	0	0	0	0	0	0
2022-10-13 10:48:04	109	C	Control	2022-09-17	67	0	1	0	0	0	0	0	0	0	The same	0	1	0	0	0	0	0	0	0
2022-10-13 10:48:34	109	C	Control	2022-09-18	68	0	0	1	0	0	0	0	0	0	The same	0	0	1	0	0	0	0	0	0
2022-10-13 10:49:11	109	C	Control	2022-09-19	69	0	0	0	0	0	0	0	0	0	The same	0	0	0	0	0	0	0	0	0
2022-10-13 10:49:42	109	C	Control	2022-09-20	70	0	0	1	0	0	0	0	0	0	A little better	0	0	1	0	0	0	0	0	0
2022-10-13 10:50:12	109	C	Control	2022-09-21	71	0	0	0	0	0	0	0	0	0	A little better	0	0	0	0	0	0	0	0	0
2022-10-13 10:51:20	109	C	Control	2022-09-22	72	0	0	0	0	0	0	0	0	0	A little better	0	0	0	0	0	0	0	0	0
2022-10-13 10:51:57	109	C	Control	2022-09-23	73	0	0	1	0	0	0	0	0	0	A little worse	0	0	1	0	0	0	0	0	0
2022-10-13 10:52:29	109	C	Control	2022-09-24	74	0	0	1	0	0	0	0	0	0	The same	0	0	1	0	0	0	0	0	0
2022-10-13 10:53:04	109	C	Control	2022-09-25	75	0	1	1	0	0	0	0	0	0	The same	0	1	1	0	0	0	0	0	0
2022-10-13 10:53:32	109	C	Control	2022-09-26	76	0	0	1	0	0	0	0	0	0	The same	0	0	1	0	0	0	0	0	0
2022-10-13 10:54:06	109	C	Control	2022-09-27	77	0	0	0	0	0	0	0	0	0	A little worse	0	0	0	0	0	0	0	0	0
2022-10-13 10:54:59	109	C	Control	2022-09-28	78	0	1	5	5	5	5	5	5	5	Somewhat worse	0	1	1	1	1	1	1	1	1
2022-10-13 10:56:02	109	C	Control	2022-09-29	79	0	1	5	5	5	5	5	5	5	The same	0	1	1	1	1	1	1	1	1
2022-10-13 10:56:56	109	C	Control	2022-09-30	80	0	2	5	5	5	5	5	5	5	The same	0	1	1	1	1	1	1	1	1
2022-10-13 10:57:54	109	C	Control	2022-10-01	81	0	2	5	5	5	5	5	5	5	The same	0	1	1	1	1	1	1	1	1
2022-10-13 10:58:54	109	C	Control	2022-10-02	82	0	2	6	6	6	6	6	6	6	The same	0	1	1	1	1	1	1	1	1
2022-10-13 10:59:52	109	C	Control	2022-10-03	83	0	2	4	4	2	2	2	2	2	A little better	0	1	1	1	1	1	1	1	1
2022-10-13 11:01:02	109	C	Control	2022-10-04	84	0	1	2	2	1	1	1	1	1	Somewhat better	0	1	1	1	1	1	1	1	1
2022-10-24 14:27:11	109	C	Control	2022-08-26	45	0	0	1	0	0	0	0	0	0	The same	0	0	1	0	0	0	0	0	0
2022-10-18 19:07:19	114	C	Control	2022-07-15	2	0	0	0	0	0	0	0	0	0	Somewhat better	0	0	0	0	0	0	0	0	0
2022-10-18 19:08:23	114	C	Control	2022-07-16	3	0	1	1	0	0	0	0	0	0	A little better	0	1	1	0	0	0	0	0	0
2022-10-18 19:09:16	114	C	Control	2022-07-17	4	0	1	1	0	0	0	0	0	0	The same	0	1	1	0	0	0	0	0	0
2022-10-18 19:14:19	114	C	Control	2022-07-26	13	0	0	0	0	0	0	0	0	0	A little worse	0	0	0	0	0	0	0	0	0
2022-10-18 19:15:03	114	C	Control	2022-07-27	14	0	0	0	0	0	0	0	0	0	The same	0	0	0	0	0	0	0	0	0
2022-10-18 19:15:49	114	C	Control	2022-07-28	15	0	0	0	0	0	0	0	0	0	Somewhat better	0	0	0	0	0	0	0	0	0
2022-10-13 09:51:07	115	C	Control	2022-07-16	3	0	0	0	0	0	0	0	0	0	A little worse	0	0	0	0	0	0	0	0	0
2022-10-13 10:01:40	115	C	Control	2022-07-31	18	0	0	0	0	0	0	0	0	0	A little worse	0	0	0	0	0	0	0	0	0
2022-10-13 10:08:24	115	C	Control	2022-08-14	32	0	0	0	0	0	0	0	0	0	Somewhat worse	0	0	0	0	0	0	0	0	0
2022-10-13 10:09:11	115	C	Control	2022-08-15	33	0	1	0	0	0	0	0	0	0	Somewhat worse	0	1	0	0	0	0	0	0	0
2022-10-13 10:10:35	115	C	Control	2022-08-16	34	0	3	0	0	0	0	0	0	0	Somewhat worse	0	1	0	0	0	0	0	0	0
2022-10-13 10:11:35	115	C	Control	2022-08-17	35	0	0	0	0	0	0	0	0	0	Somewhat worse	0	0	0	0	0	0	0	0	0
2022-10-13 11:53:31	115	C	Control	2022-08-18	36	0	0	0	0	0	0	0	0	0	Somewhat worse	0	0	0	0	0	0	0	0	0
2022-10-13 11:54:56	115	C	Control	2022-08-19	37	0	3	0	0	0	0	0	0	0	The same	0	1	0	0	0	0	0	0	0
2022-10-13 11:55:52	115	C	Control	2022-08-20	38	0	0	0	0	0	0	0	0	0	The same	0	0	0	0	0	0	0	0	0
2022-10-13 11:56:26	115	C	Control	2022-08-21	39	0	0	0	0	0	0	0	0	0	The same	0	0	0	0	0	0	0	0	0
2022-10-13 11:57:03	115	C	Control	2022-08-22	40	0	0	0	0	0	0	0	0	0	A little better	0	0	0	0	0	0	0	0	0
2022-10-13 11:57:44	115	C	Control	2022-08-23	41	0	0	0	0	0	0	0	0	0	A little better	0	0	0	0	0	0	0	0	0
2022-10-13 11:58:18	115	C	Control	2022-08-24	42	0	0	0	0	0	0	0	0	0	Very much better	0	0	0	0	0	0	0	0	0
2022-10-13 12:01:55	115	C	Control	2022-08-29	47	0	3	3	0	0	0	0	0	0	Somewhat worse	0	1	1	0	0	0	0	0	0
2022-10-13 12:02:41	115	C	Control	2022-08-30	48	0	3	0	0	0	0	0	0	0	A little worse	0	1	0	0	0	0	0	0	0
2022-10-13 12:03:12	115	C	Control	2022-08-31	49	0	0	0	0	0	0	0	0	0	The same	0	0	0	0	0	0	0	0	0
2022-10-13 12:03:44	115	C	Control	2022-09-01	50	0	0	0	0	0	0	0	0	0	A little better	0	0	0	0	0	0	0	0	0
2022-10-13 23:40:42	119	C	Control	2022-07-14	1	0	5	5	1	0	0	0	1	0	Somewhat worse	0	1	1	1	0	0	0	1	0
2022-10-13 23:42:36	119	C	Control	2022-07-15	2	0	3	4	1	1	1	1	1	0	Somewhat worse	0	1	1	1	1	1	1	1	0
2022-10-13 23:43:30	119	C	Control	2022-07-16	3	0	2	5	1	1	1	1	1	0	The same	0	1	1	1	1	1	1	1	0
2022-10-13 23:44:12	119	C	Control	2022-07-17	4	0	2	5	0	0	0	0	0	0	A little better	0	1	1	0	0	0	0	0	0
2022-10-13 23:45:06	119	C	Control	2022-07-18	5	0	1	4	0	0	0	0	0	0	A little better	0	1	1	0	0	0	0	0	0
2022-10-13 23:46:08	119	C	Control	2022-07-19	6	0	0	4	0	1	0	0	0	0	The same	0	0	1	0	1	0	0	0	0
2022-10-13 23:46:46	119	C	Control	2022-07-20	7	0	1	4	0	0	0	0	0	0	A little better	0	1	1	0	0	0	0	0	0
2022-10-13 23:47:22	119	C	Control	2022-07-21	8	0	0	0	0	0	0	0	0	0	A little better	0	0	0	0	0	0	0	0	0
2022-10-13 23:48:05	119	C	Control	2022-07-22	9	0	0	0	0	0	0	0	0	0	The same	0	0	0	0	0	0	0	0	0
2022-10-13 23:48:44	119	C	Control	2022-07-23	10	0	0	0	0	0	0	0	0	0	A little better	0	0	0	0	0	0	0	0	0
2022-10-13 23:49:15	119	C	Control	2022-07-24	11	0	0	0	0	0	0	0	0	0	A little better	0	0	0	0	0	0	0	0	0
2022-10-13 23:49:51	119	C	Control	2022-07-25	12	0	0	0	0	0	0	0	0	0	Somewhat better	0	0	0	0	0	0	0	0	0
2022-10-15 11:25:46	120	C	Control	2022-07-14	2	0	0	1	0	0	0	0	0	0	Very much better	0	0	1	0	0	0	0	0	0
2022-10-15 11:26:52	120	C	Control	2022-07-15	3	0	0	1	0	0	0	0	0	0	Somewhat better	0	0	1	0	0	0	0	0	0
2022-10-15 11:27:36	120	C	Control	2022-07-16	4	0	0	0	0	0	0	0	0	0	A little worse	0	0	0	0	0	0	0	0	0
2022-10-15 11:28:24	120	C	Control	2022-07-17	5	0	1	0	0	0	0	0	0	1	A little worse	0	1	0	0	0	0	0	0	1
2022-10-15 11:29:29	120	C	Control	2022-07-18	6	0	1	1	0	0	0	0	0	0	The same	0	1	1	0	0	0	0	0	0
2022-10-15 11:30:05	120	C	Control	2022-07-19	7	0	2	1	1	0	0	0	0	0	The same	0	1	1	1	0	0	0	0	0
2022-10-15 11:30:41	120	C	Control	2022-07-20	8	0	0	1	0	0	0	0	0	0	A little better	0	0	1	0	0	0	0	0	0
2022-10-15 11:33:41	120	C	Control	2022-07-23	11	0	3	3	1	0	0	1	1	0	The same	0	1	1	1	0	0	1	1	0
2022-10-15 11:36:16	120	C	Control	2022-07-24	12	0	1	1	0	0	0	0	1	0	A little better	0	1	1	0	0	0	0	1	0
2022-10-15 11:37:26	120	C	Control	2022-07-25	13	0	1	1	0	0	0	0	0	0	The same	0	1	1	0	0	0	0	0	0
2022-10-15 11:38:16	120	C	Control	2022-07-26	14	0	1	1	0	0	1	0	0	0	A little better	0	1	1	0	0	1	0	0	0
2022-10-15 11:39:00	120	C	Control	2022-07-27	15	0	0	0	0	0	1	0	1	0	A little better	0	0	0	0	0	1	0	1	0
2022-10-15 11:40:29	120	C	Control	2022-07-30	18	0	1	1	0	0	0	0	0	0	A little worse	0	1	1	0	0	0	0	0	0
2022-10-15 11:41:19	120	C	Control	2022-07-31	19	0	1	1	0	0	0	0	1	0	The same	0	1	1	0	0	0	0	1	0
2022-10-15 11:42:44	120	C	Control	2022-08-02	21	0	0	0	0	0	0	0	0	0	Somewhat better	0	0	0	0	0	0	0	0	0
2022-10-15 11:43:27	120	C	Control	2022-08-03	22	0	1	1	0	0	0	0	0	0	The same	0	1	1	0	0	0	0	0	0
2022-10-15 11:44:10	120	C	Control	2022-08-04	23	0	0	1	0	0	0	0	0	0	The same	0	0	1	0	0	0	0	0	0
2022-10-15 11:46:36	120	C	Control	2022-08-08	27	0	0	0	0	0	0	0	0	0	The same	0	0	0	0	0	0	0	0	0
2022-10-15 11:48:03	120	C	Control	2022-08-11	30	0	1	1	0	0	0	0	0	0	The same	0	1	1	0	0	0	0	0	0
2022-10-15 11:48:37	120	C	Control	2022-08-12	31	0	0	0	0	0	0	0	0	0	A little better	0	0	0	0	0	0	0	0	0
2022-10-15 11:49:12	120	C	Control	2022-08-13	32	0	0	0	0	0	0	0	0	0	The same	0	0	0	0	0	0	0	0	0
2022-10-15 11:50:06	120	C	Control	2022-08-14	33	0	0	0	0	1	0	1	1	0	The same	0	0	0	0	1	0	1	1	0
2022-10-15 11:50:45	120	C	Control	2022-08-15	34	0	0	0	0	0	0	0	0	0	Somewhat better	0	0	0	0	0	0	0	0	0
2022-10-15 11:51:18	120	C	Control	2022-08-16	35	0	0	1	0	0	0	0	0	0	The same	0	0	1	0	0	0	0	0	0
2022-10-15 11:54:00	120	C	Control	2022-08-18	37	0	1	1	0	0	1	0	1	1	A little worse	0	1	1	0	0	1	0	1	1
2022-10-15 11:54:41	120	C	Control	2022-08-19	38	0	0	0	0	0	0	0	0	0	The same	0	0	0	0	0	0	0	0	0
2022-10-15 11:55:19	120	C	Control	2022-08-20	39	0	0	0	0	0	0	0	0	0	A little better	0	0	0	0	0	0	0	0	0
2022-10-15 11:57:07	120	C	Control	2022-08-23	42	0	0	0	0	0	0	0	1	1	A little worse	0	0	0	0	0	0	0	1	1
2022-10-15 11:57:59	120	C	Control	2022-08-24	43	0	0	0	0	0	1	0	1	1	The same	0	0	0	0	0	1	0	1	1
2022-10-15 11:58:49	120	C	Control	2022-08-25	44	0	0	0	0	0	0	0	0	0	A little better	0	0	0	0	0	0	0	0	0
2022-10-15 12:03:50	120	C	Control	2022-08-31	50	0	0	0	0	0	0	0	1	0	A little better	0	0	0	0	0	0	0	1	0
2022-10-15 12:04:33	120	C	Control	2022-09-01	51	0	0	0	0	0	0	0	0	0	A little better	0	0	0	0	0	0	0	0	0
2022-10-15 12:05:03	120	C	Control	2022-09-02	52	0	0	0	0	0	0	0	0	0	The same	0	0	0	0	0	0	0	0	0
2022-10-15 12:05:46	120	C	Control	2022-09-03	53	0	0	0	0	0	0	0	1	1	A little better	0	0	0	0	0	0	0	1	1
2022-10-15 12:06:24	120	C	Control	2022-09-04	54	0	0	0	0	0	0	0	1	1	The same	0	0	0	0	0	0	0	1	1
2022-10-15 12:07:14	120	C	Control	2022-09-05	55	0	0	0	0	0	1	0	1	0	The same	0	0	0	0	0	1	0	1	0
2022-10-15 12:07:53	120	C	Control	2022-09-06	56	0	1	0	0	2	1	0	1	2	A little worse	0	1	0	0	1	1	0	1	1
2022-10-15 12:22:57	120	C	Control	2022-09-07	57	0	0	0	0	1	1	0	1	0	The same	0	0	0	0	1	1	0	1	0
2022-10-15 12:23:35	120	C	Control	2022-09-08	58	0	0	0	0	0	0	0	0	0	A little better	0	0	0	0	0	0	0	0	0
2022-10-15 12:24:13	120	C	Control	2022-09-09	59	0	0	0	0	0	0	0	0	0	Somewhat worse	0	0	0	0	0	0	0	0	0
2022-10-15 12:26:51	120	C	Control	2022-09-12	62	0	0	1	0	1	0	0	1	0	The same	0	0	1	0	1	0	0	1	0
2022-10-15 12:27:24	120	C	Control	2022-09-13	63	0	0	1	0	0	1	0	0	0	A little better	0	0	1	0	0	1	0	0	0
2022-10-15 12:29:24	120	C	Control	2022-09-14	64	0	0	0	0	0	0	0	0	0	Somewhat better	0	0	0	0	0	0	0	0	0
2022-10-15 12:30:13	120	C	Control	2022-09-16	66	0	0	0	0	0	0	0	0	0		0	0	0	0	0	0	0	0	0
2022-10-15 12:32:15	120	C	Control	2022-09-19	69	0	0	0	0	1	0	0	1	1	The same	0	0	0	0	1	0	0	1	1
2022-10-15 12:33:14	120	C	Control	2022-09-20	70	0	0	0	1	1	0	0	2	1	A little worse	0	0	0	1	1	0	0	1	1
2022-10-15 12:33:59	120	C	Control	2022-09-21	71	0	0	0	0	0	0	0	1	1	The same	0	0	0	0	0	0	0	1	1
2022-10-15 12:34:40	120	C	Control	2022-09-22	72	0	0	0	0	0	0	0	1	1	The same	0	0	0	0	0	0	0	1	1
2022-10-15 12:38:07	120	C	Control	2022-09-26	76	0	1	0	0	0	0	0	0	0	The same	0	1	0	0	0	0	0	0	0
2022-10-15 12:41:58	120	C	Control	2022-09-27	77	0	1	0	0	0	0	0	0	0	The same	0	1	0	0	0	0	0	0	0
2022-10-15 12:42:38	120	C	Control	2022-09-28	78	0	0	0	0	0	0	0	0	0	A little better	0	0	0	0	0	0	0	0	0
2022-10-15 12:43:23	120	C	Control	2022-09-29	79	0	0	0	0	0	0	0	0	0	The same	0	0	0	0	0	0	0	0	0
2022-10-15 12:44:08	120	C	Control	2022-09-30	80	0	0	0	0	0	0	0	0	0	A little better	0	0	0	0	0	0	0	0	0
2022-10-15 15:00:17	123	C	Control	2022-07-17	4	0	0	0	0	0	0	0	0	0	A little worse	0	0	0	0	0	0	0	0	0
2022-10-15 15:03:40	123	C	Control	2022-07-25	12	0	0	0	0	0	0	0	0	0	Somewhat worse	0	0	0	0	0	0	0	0	0
2022-10-15 15:04:22	123	C	Control	2022-07-26	13	0	0	0	0	0	0	0	0	0	The same	0	0	0	0	0	0	0	0	0
2022-10-15 15:05:16	123	C	Control	2022-07-27	14	0	0	0	0	0	0	0	0	0	A little worse	0	0	0	0	0	0	0	0	0
2022-10-15 15:05:57	123	C	Control	2022-07-28	15	0	0	0	0	0	0	0	0	0	A little worse	0	0	0	0	0	0	0	0	0
2022-10-15 15:10:25	123	C	Control	2022-08-03	21	0	0	0	0	0	0	0	0	0	Somewhat better	0	0	0	0	0	0	0	0	0
2022-10-15 15:10:59	123	C	Control	2022-08-04	22	0	0	0	0	0	0	0	0	*	Somewhat better	0	0	0	0	0	0	0	0	0
2022-10-15 15:11:31	123	C	Control	2022-08-05	23	0	0	0	0	0	0	0	0	0	The same	0	0	0	0	0	0	0	0	0
2022-10-15 15:12:04	123	C	Control	2022-08-06	24	0	0	0	0	0	0	0	0	0	A little better	0	0	0	0	0	0	0	0	0
2022-10-15 15:12:31	123	C	Control	2022-08-07	25	0	0	0	0	0	0	0	0	0	The same	0	0	0	0	0	0	0	0	0
2022-10-15 15:13:01	123	C	Control	2022-08-08	26	0	0	0	0	0	0	0	0	0	A little better	0	0	0	0	0	0	0	0	0
2022-10-15 15:13:31	123	C	Control	2022-08-09	27	0	0	0	0	0	0	0	0	0	The same	0	0	0	0	0	0	0	0	0
2022-10-15 15:13:58	123	C	Control	2022-08-10	28	0	0	0	0	0	0	0	0	0	The same	0	0	0	0	0	0	0	0	0
2022-10-15 15:14:27	123	C	Control	2022-08-11	29	0	0	0	0	0	0	0	0	0	The same	0	0	0	0	0	0	0	0	0
2022-10-15 15:14:56	123	C	Control	2022-08-12	30	0	0	0	0	0	0	0	0	0	The same	0	0	0	0	0	0	0	0	0
2022-10-15 15:15:26	123	C	Control	2022-08-13	31	0	0	0	0	0	0	0	0	0	The same	0	0	0	0	0	0	0	0	0
2022-10-15 15:15:52	123	C	Control	2022-08-14	32	0	0	0	0	0	0	0	0	0	The same	0	0	0	0	0	0	0	0	0
2022-10-15 15:16:20	123	C	Control	2022-08-15	33	0	0	0	0	0	0	0	0	0	The same	0	0	0	0	0	0	0	0	0
2022-10-15 15:16:49	123	C	Control	2022-08-16	34	0	0	0	0	0	0	0	0	0	The same	0	0	0	0	0	0	0	0	0
2022-10-15 15:17:15	123	C	Control	2022-08-17	35	0	0	0	0	0	0	0	0	0	The same	0	0	0	0	0	0	0	0	0
2022-10-17 12:29:11	123	C	Control	2022-08-18	36	0	0	0	0	0	0	0	0	0	The same	0	0	0	0	0	0	0	0	0
2022-10-17 13:17:48	123	C	Control	2022-08-19	37	0	0	0	0	0	0	0	0	0	A little better	0	0	0	0	0	0	0	0	0
2022-10-17 13:18:40	123	C	Control	2022-08-20	38	0	0	0	0	0	0	0	0	0	The same	0	0	0	0	0	0	0	0	0
2022-10-17 13:19:03	123	C	Control	2022-08-21	39	0	0	0	0	0	0	0	0	0	The same	0	0	0	0	0	0	0	0	0
2022-10-17 13:19:30	123	C	Control	2022-08-22	40	0	0	0	0	0	0	0	0	0	The same	0	0	0	0	0	0	0	0	0
2022-10-17 13:20:00	123	C	Control	2022-08-23	41	0	0	0	0	0	0	0	0	0	The same	0	0	0	0	0	0	0	0	0
2022-10-17 13:22:36	123	C	Control	2022-08-28	46	0	0	0	0	0	0	0	0	0	A little worse	0	0	0	0	0	0	0	0	0
2022-10-17 13:33:40	123	C	Control	2022-09-03	52	0	0	4	0	0	0	0	0	0	Somewhat better	0	0	1	0	0	0	0	0	0
2022-10-17 13:34:36	123	C	Control	2022-09-04	53	0	0	3	0	0	0	0	0	0	A little better	0	0	1	0	0	0	0	0	0
2022-10-17 13:35:21	123	C	Control	2022-09-05	54	0	0	2	0	0	0	0	0	0	A little better	0	0	1	0	0	0	0	0	0
2022-10-17 13:36:04	123	C	Control	2022-09-05	55	0	0	2	0	0	0	0	0	0	The same	0	0	1	0	0	0	0	0	0
2022-10-17 13:36:45	123	C	Control	2022-09-07	56	0	0	2	0	0	0	0	0	0	The same	0	0	1	0	0	0	0	0	0
2022-10-17 13:37:25	123	C	Control	2022-09-08	57	0	0	2	0	0	0	0	0	0	A little better	0	0	1	0	0	0	0	0	0
2022-10-17 13:38:12	123	C	Control	2022-09-09	58	0	0	1	0	0	0	0	0	0	A little better	0	0	1	0	0	0	0	0	0
2022-10-17 13:38:47	123	C	Control	2022-09-10	59	0	0	1	0	0	0	0	0	0	A little better	0	0	1	0	0	0	0	0	0
2022-10-17 13:39:23	123	C	Control	2022-09-11	60	0	0	1	0	0	0	0	0	0	Somewhat better	0	0	1	0	0	0	0	0	0
2022-10-17 13:40:01	123	C	Control	2022-09-12	61	0	0	1	0	0	0	0	0	0	Somewhat better	0	0	1	0	0	0	0	0	0
2022-10-17 13:40:33	123	C	Control	2022-09-13	62	0	0	0	0	0	0	0	0	0	Somewhat better	0	0	0	0	0	0	0	0	0
2022-10-17 13:41:03	123	C	Control	2022-09-14	63	0	0	0	0	0	0	0	0	0	The same	0	0	0	0	0	0	0	0	0
2022-10-17 13:42:02	123	C	Control	2022-09-15	64	0	0	0	0	0	0	0	0	0	The same	0	0	0	0	0	0	0	0	0
2022-10-17 13:42:30	123	C	Control	2022-09-16	65	0	0	0	0	0	0	0	0	0	The same	0	0	0	0	0	0	0	0	0
2022-10-17 13:42:57	123	C	Control	2022-09-17	66	0	0	0	0	0	0	0	0	0	The same	0	0	0	0	0	0	0	0	0
2022-10-17 13:43:26	123	C	Control	2022-09-18	67	0	0	0	0	0	0	0	0	0	The same	0	0	0	0	0	0	0	0	0
2022-10-17 13:43:57	123	C	Control	2022-09-19	68	0	0	0	0	0	0	0	0	0	The same	0	0	0	0	0	0	0	0	0
2022-10-17 13:44:25	123	C	Control	2022-09-20	69	0	0	0	0	0	0	0	0	0	The same	0	0	0	0	0	0	0	0	0
2022-10-17 13:44:58	123	C	Control	2022-09-21	70	0	0	0	0	0	0	0	0	0	A little better	0	0	0	0	0	0	0	0	0
2022-10-17 13:45:24	123	C	Control	2022-09-22	71	0	0	0	0	0	0	0	0	0	The same	0	0	0	0	0	0	0	0	0
2022-10-17 13:45:52	123	C	Control	2022-09-23	72	0	0	0	0	0	0	0	0	0	The same	0	0	0	0	0	0	0	0	0
2022-10-17 13:46:25	123	C	Control	2022-09-24	73	0	0	0	0	0	0	0	0	0	The same	0	0	0	0	0	0	0	0	0
2022-10-17 13:47:04	123	C	Control	2022-09-25	74	0	0	0	0	0	0	0	0	0	The same	0	0	0	0	0	0	0	0	0
2022-10-17 13:47:37	123	C	Control	2022-09-26	75	0	0	0	0	0	0	0	0	0	The same	0	0	0	0	0	0	0	0	0
2022-10-17 13:48:05	123	C	Control	2022-09-27	76	0	0	0	0	0	0	0	0	0	The same	0	0	0	0	0	0	0	0	0
2022-10-17 13:48:36	123	C	Control	2022-09-28	77	0	0	0	0	0	0	0	0	0	The same	0	0	0	0	0	0	0	0	0
2022-10-17 13:49:04	123	C	Control	2022-09-29	78	0	0	0	0	0	0	0	0	0	Somewhat better	0	0	0	0	0	0	0	0	0
2022-10-17 13:49:34	123	C	Control	2022-09-30	79	0	0	0	0	0	0	0	0	0	The same	0	0	0	0	0	0	0	0	0
2022-10-17 13:49:59	123	C	Control	2022-10-01	80	0	0	0	0	0	0	0	0	0	The same	0	0	0	0	0	0	0	0	0
2022-10-17 13:50:28	123	C	Control	2022-10-02	81	0	0	0	0	0	0	0	0	0	Somewhat better	0	0	0	0	0	0	0	0	0
2022-10-17 14:41:34	124	C	Control	2022-07-14	1	0	0	0	0	0	0	0	0	0		0	0	0	0	0	0	0	0	0
2022-10-17 14:42:14	124	C	Control	2022-07-15	2	0	0	0	0	0	0	0	0	0	The same	0	0	0	0	0	0	0	0	0
2022-10-17 14:42:46	124	C	Control	2022-07-16	3	0	0	0	0	0	0	0	0	0	The same	0	0	0	0	0	0	0	0	0
2022-10-17 14:43:17	124	C	Control	2022-07-17	4	0	0	0	0	0	0	0	0	0	The same	0	0	0	0	0	0	0	0	0
2022-10-17 14:51:00	124	C	Control	2022-08-03	21	0	0	0	0	0	0	0	0	0	Somewhat worse	0	0	0	0	0	0	0	0	0
2022-10-17 14:51:43	124	C	Control	2022-08-04	22	0	0	4	0	0	0	0	1	0	Somewhat worse	0	0	1	0	0	0	0	1	0
2022-10-17 14:54:14	124	C	Control	2022-08-07	25	0	0	1	0	0	0	0	0	0	Somewhat better	0	0	1	0	0	0	0	0	0
2022-10-17 14:55:51	124	C	Control	2022-08-09	27	0	0	0	0	0	0	0	0	0	Very much better	0	0	0	0	0	0	0	0	0
2022-10-17 14:56:30	124	C	Control	2022-08-10	28	0	0	0	0	0	0	0	0	0	Somewhat better	0	0	0	0	0	0	0	0	0
2022-10-17 14:56:58	124	C	Control	2022-08-11	29	0	0	0	0	0	0	0	0	0	A little better	0	0	0	0	0	0	0	0	0
2022-10-17 14:57:30	124	C	Control	2022-08-12	30	0	0	0	0	0	0	0	0	0	The same	0	0	0	0	0	0	0	0	0
2022-10-17 14:58:23	124	C	Control	2022-08-14	32	0	0	0	0	0	0	0	1	0	The same	0	0	0	0	0	0	0	1	0
2022-10-17 15:21:03	124	C	Control	2022-09-03	52	0	0	0	0	0	0	0	0	0	The same	0	0	0	0	0	0	0	0	0
2022-10-17 15:21:40	124	C	Control	2022-09-04	53	0	0	0	0	0	0	0	0	0	The same	0	0	0	0	0	0	0	0	0
2022-10-17 15:24:13	124	C	Control	2022-09-09	58	0	0	0	0	0	0	0	0	0	A little worse	0	0	0	0	0	0	0	0	0
2022-10-17 15:24:45	124	C	Control	2022-09-10	59	0	0	0	0	0	0	0	0	0	The same	0	0	0	0	0	0	0	0	0
2022-10-17 15:25:53	124	C	Control	2022-09-12	61	0	0	0	0	0	0	0	0	0	A little worse	0	0	0	0	0	0	0	0	0
2022-10-17 15:26:54	124	C	Control	2022-09-13	62	0	0	0	0	0	0	0	2	2	The same	0	0	0	0	0	0	0	1	1
2022-10-17 15:27:29	124	C	Control	2022-09-14	63	0	0	1	0	0	0	0	0	0	Somewhat better	0	0	1	0	0	0	0	0	0
2022-10-17 15:34:29	124	C	Control	2022-09-15	64	0	0	0	0	0	0	0	0	0	The same	0	0	0	0	0	0	0	0	0
2022-10-17 15:41:03	124	C	Control	2022-09-16	65	0	0	0	0	0	0	0	0	0	A little better	0	0	0	0	0	0	0	0	0
2022-10-17 15:41:33	124	C	Control	2022-09-17	66	0	0	0	0	0	0	0	0	0	Somewhat better	0	0	0	0	0	0	0	0	0
2022-10-17 15:42:08	124	C	Control	2022-09-18	67	0	0	0	0	0	0	0	0	1		0	0	0	0	0	0	0	0	1
2022-10-17 15:42:32	124	C	Control	2022-09-19	68	0	0	0	0	0	0	0	0	0		0	0	0	0	0	0	0	0	0
2022-10-17 17:17:02	126	C	Control	2022-07-15	2	0	0	0	0	0	0	0	0	0	The same	0	0	0	0	0	0	0	0	0
2022-10-17 17:17:27	126	C	Control	2022-07-16	3	0	0	0	0	0	0	0	0	0	The same	0	0	0	0	0	0	0	0	0
2022-10-17 17:18:00	126	C	Control	2022-07-17	4	0	1	0	0	0	0	0	0	0	A little worse	0	1	0	0	0	0	0	0	0
2022-10-17 17:18:29	126	C	Control	2022-07-18	5	0	1	0	0	0	0	0	0	0	Somewhat better	0	1	0	0	0	0	0	0	0
2022-10-17 17:18:56	126	C	Control	2022-07-19	6	0	0	0	0	0	0	0	0	0	The same	0	0	0	0	0	0	0	0	0
2022-10-17 17:19:29	126	C	Control	2022-07-20	7	0	1	0	0	0	0	0	0	0	The same	0	1	0	0	0	0	0	0	0
2022-10-17 17:20:07	126	C	Control	2022-07-21	8	0	0	0	0	0	0	0	0	0	The same	0	0	0	0	0	0	0	0	0
2022-10-17 17:23:26	126	C	Control	2022-07-30	17	0	0	0	0	0	0	0	0	0	The same	0	0	0	0	0	0	0	0	0
2022-10-17 17:29:23	126	C	Control	2022-08-12	30	0	1	0	0	0	0	0	0	0	A little worse	0	1	0	0	0	0	0	0	0
2022-10-17 17:32:08	126	C	Control	2022-08-18	36	0	1	0	0	0	0	0	0	0	A little worse	0	1	0	0	0	0	0	0	0
2022-10-17 17:37:11	126	C	Control	2022-08-31	49	0	1	2	2	0	2	0	2	2	A little worse	0	1	1	1	0	1	0	1	1
2022-10-17 17:38:38	126	C	Control	2022-09-03	52	0	3	3	0	0	0	2	0	0	A little worse	0	1	1	0	0	0	1	0	0
2022-10-17 18:00:38	127	C	Control	2022-07-14	1	0	0	0	0	0	0	0	0	0	Very much better	0	0	0	0	0	0	0	0	0
2022-10-17 18:03:59	127	C	Control	2022-07-21	8	0	0	0	0	0	0	0	0	0	A little worse	0	0	0	0	0	0	0	0	0
2022-10-17 18:04:47	127	C	Control	2022-07-22	9	0	3	1	0	0	0	0	0	0	The same	0	1	1	0	0	0	0	0	0
2022-10-17 18:05:26	127	C	Control	2022-07-23	10	0	1	3	0	0	0	0	0	0	Somewhat worse	0	1	1	0	0	0	0	0	0
2022-10-17 18:06:06	127	C	Control	2022-07-24	11	0	5	6	0	1	0	0	0	1	The same	0	1	1	0	1	0	0	0	1
2022-10-17 18:06:45	127	C	Control	2022-07-25	12	0	5	6	0	0	0	0	0	1	The same	0	1	1	0	0	0	0	0	1
2022-10-17 18:07:20	127	C	Control	2022-07-26	13	0	5	5	0	0	0	0	1	1	The same	0	1	1	0	0	0	0	1	1
2022-10-17 18:07:57	127	C	Control	2022-07-27	14	0	5	5	0	0	0	0	1	1	The same	0	1	1	0	0	0	0	1	1
2022-10-17 18:08:30	127	C	Control	2022-07-28	15	0	3	5	0	0	0	0	0	1	The same	0	1	1	0	0	0	0	0	1
2022-10-17 18:09:13	127	C	Control	2022-07-29	16	0	5	5	0	0	0	0	0	1	The same	0	1	1	0	0	0	0	0	1
2022-10-17 18:09:48	127	C	Control	2022-07-30	17	0	4	5	0	0	0	0	0	1	A little better	0	1	1	0	0	0	0	0	1
2022-10-17 18:10:20	127	C	Control	2022-07-31	18	0	4	5	0	0	0	0	0	1	The same	0	1	1	0	0	0	0	0	1
2022-10-17 18:10:58	127	C	Control	2022-08-01	19	0	3	5	0	0	0	0	0	1	A little better	0	1	1	0	0	0	0	0	1
2022-10-17 18:11:30	127	C	Control	2022-08-02	20	0	2	4	0	0	0	0	0	1	A little better	0	1	1	0	0	0	0	0	1
2022-10-17 18:11:57	127	C	Control	2022-08-03	21	0	1	3	0	0	0	0	0	0	A little better	0	1	1	0	0	0	0	0	0
2022-10-17 18:12:24	127	C	Control	2022-08-04	22	0	1	1	0	0	0	0	0	0	A little better	0	1	1	0	0	0	0	0	0
2022-10-17 18:12:54	127	C	Control	2022-08-05	23	0	0	0	0	0	0	0	0	0	Very much better	0	0	0	0	0	0	0	0	0
2022-10-17 18:13:24	127	C	Control	2022-08-06	24	0	0	0	0	0	0	0	0	0	Very much better	0	0	0	0	0	0	0	0	0
2022-10-17 18:30:07	127	C	Control	2022-09-22	71	0	0	0	0	0	0	0	0	0	The same	0	0	0	0	0	0	0	0	0
2022-10-17 18:30:36	127	C	Control	2022-09-23	72	0	1	0	0	0	0	0	0	0	A little worse	0	1	0	0	0	0	0	0	0
2022-10-17 18:31:12	127	C	Control	2022-09-24	73	0	2	3	0	0	0	0	0	0	A little worse	0	1	1	0	0	0	0	0	0
2022-10-17 18:31:42	127	C	Control	2022-09-25	74	0	3	3	0	0	0	0	0	0	The same	0	1	1	0	0	0	0	0	0
2022-10-17 18:32:24	127	C	Control	2022-09-26	75	0	1	3	0	0	0	0	0	0	A little better	0	1	1	0	0	0	0	0	0
2022-10-17 18:32:50	127	C	Control	2022-09-27	76	0	0	0	0	0	0	0	0	0	Somewhat better	0	0	0	0	0	0	0	0	0
2022-10-17 18:33:15	127	C	Control	2022-09-28	77	0	0	0	0	0	0	0	0	0	Somewhat better	0	0	0	0	0	0	0	0	0
2022-10-17 22:47:19	130	C	Control	2022-07-16	3	0	1	0	0	0	0	0	0	0	Somewhat better	0	1	0	0	0	0	0	0	0
2022-10-17 22:48:34	130	C	Control	2022-07-17	4	0	1	0	0	0	0	0	0	0	Very much better	0	1	0	0	0	0	0	0	0
2022-10-18 07:09:06	131	C	Control	2022-07-14	1	0	0	0	0	0	0	0	0	0	The same	0	0	0	0	0	0	0	0	0
2022-10-18 07:09:43	131	C	Control	2022-07-15	2	0	0	0	0	0	0	0	0	0	The same	0	0	0	0	0	0	0	0	0
2022-10-18 07:10:24	131	C	Control	2022-07-16	3	0	0	0	0	0	0	0	0	0	The same	0	0	0	0	0	0	0	0	0
2022-10-18 07:12:01	131	C	Control	2022-07-19	6	0	0	0	0	0	0	0	0	0	The same	0	0	0	0	0	0	0	0	0
2022-10-18 07:12:29	131	C	Control	2022-07-20	7	0	0	0	0	0	0	0	0	0	A little better	0	0	0	0	0	0	0	0	0
2022-10-08 09:04:11	133	C	Control	2022-09-22	71	0	0	0	0	0	0	0	0	0	Very much better	0	0	0	0	0	0	0	0	0
2022-10-08 09:06:37	133	C	Control	2022-09-23	72	0	0	0	0	0	0	0	0	0	Very much better	0	0	0	0	0	0	0	0	0
2022-10-08 09:08:46	133	C	Control	2022-09-24	73	0	0	0	0	0	0	0	0	0	Very much better	0	0	0	0	0	0	0	0	0
2022-10-08 09:09:29	133	C	Control	2022-09-25	74	0	0	0	0	0	0	0	0	0	Very much better	0	0	0	0	0	0	0	0	0
2022-10-08 09:32:16	133	C	Control	2022-08-19	37	0	0	0	0	0	0	0	0	0	Somewhat better	0	0	0	0	0	0	0	0	0
2022-10-08 09:33:03	133	C	Control	2022-08-20	38	0	0	0	0	0	0	0	0	0	Somewhat better	0	0	0	0	0	0	0	0	0
2022-10-08 09:33:57	133	C	Control	2022-08-21	39	0	0	0	0	0	0	0	0	0	Somewhat better	0	0	0	0	0	0	0	0	0
2022-10-08 09:35:01	133	C	Control	2022-08-22	40	0	0	0	0	0	0	0	0	0	Somewhat better	0	0	0	0	0	0	0	0	0
2022-10-08 09:54:38	133	C	Control	2022-07-19	6	0	0	0	1	0	0	0	0	0	Somewhat better	0	0	0	1	0	0	0	0	0
2022-10-08 09:55:23	133	C	Control	2022-07-20	7	0	0	0	1	0	0	0	0	0	Somewhat better	0	0	0	1	0	0	0	0	0
2022-10-08 10:08:44	133	C	Control	2022-08-02	20	0	0	0	0	0	0	0	0	0	Somewhat better	0	0	0	0	0	0	0	0	0
2022-10-08 10:09:25	133	C	Control	2022-08-03	21	0	0	0	0	0	0	0	0	0	Somewhat better	0	0	0	0	0	0	0	0	0
2022-10-08 10:10:08	133	C	Control	2022-08-04	22	0	0	0	0	0	0	0	0	0	Somewhat better	0	0	0	0	0	0	0	0	0
2022-10-08 10:11:42	133	C	Control	2022-08-05	23	0	0	0	0	0	0	0	0	0	Very much better	0	0	0	0	0	0	0	0	0
2022-10-08 10:12:22	133	C	Control	2022-08-06	24	0	0	0	0	0	0	0	0	0	Very much better	0	0	0	0	0	0	0	0	0
2022-10-08 10:15:02	133	C	Control	2022-08-11	29	0	0	0	0	0	0	0	0	0	Very much better	0	0	0	0	0	0	0	0	0
2022-10-08 11:23:49	135	C	Control	2022-07-15	2	0	0	0	0	0	0	0	0	0	Somewhat better	0	0	0	0	0	0	0	0	0
2022-10-12 09:55:12	139	C	Control	2022-07-14	1	0	0	0	0	0	0	0	0	0	The same	0	0	0	0	0	0	0	0	0
2022-10-12 09:59:20	139	C	Control	2022-07-17	4	0	0	0	0	0	0	0	0	0	The same	0	0	0	0	0	0	0	0	0
2022-10-12 10:00:30	139	C	Control	2022-07-18	5	0	0	0	0	0	0	0	0	0	A little worse	0	0	0	0	0	0	0	0	0
2022-10-12 10:02:18	139	C	Control	2022-07-19	6	0	0	1	0	0	0	0	0	0	The same	0	0	1	0	0	0	0	0	0
2022-10-12 10:02:59	139	C	Control	2022-07-20	7	0	0	0	0	0	0	0	0	0	A little better	0	0	0	0	0	0	0	0	0
2022-10-12 10:05:24	139	C	Control	2022-07-24	11	0	3	1	0	0	0	0	0	0	A little worse	0	1	1	0	0	0	0	0	0
2022-10-12 10:06:22	139	C	Control	2022-07-25	12	0	1	0	0	0	0	0	0	0	A little better	0	1	0	0	0	0	0	0	0
2022-10-12 10:07:05	139	C	Control	2022-07-26	13	0	0	0	0	0	0	0	0	0	A little better	0	0	0	0	0	0	0	0	0
2022-10-12 10:08:44	139	C	Control	2022-07-27	14	0	0	0	0	0	0	0	0	0	The same	0	0	0	0	0	0	0	0	0
2022-10-12 10:13:40	139	C	Control	2022-07-30	17	0	2	1	0	0	0	0	2	0	The same	0	1	1	0	0	0	0	1	0
2022-10-12 10:14:44	139	C	Control	2022-07-31	18	0	0	0	0	0	0	0	2	0	A little better	0	0	0	0	0	0	0	1	0
2022-10-12 10:15:20	139	C	Control	2022-08-01	19	0	0	0	0	0	0	0	0	0	Somewhat better	0	0	0	0	0	0	0	0	0
2022-10-12 10:17:32	139	C	Control	2022-08-05	23	0	1	0	0	0	0	0	0	0	The same	0	1	0	0	0	0	0	0	0
2022-10-12 10:18:17	139	C	Control	2022-08-06	24	0	2	1	0	0	0	0	0	0	A little worse	0	1	1	0	0	0	0	0	0
2022-10-12 10:19:03	139	C	Control	2022-08-07	25	0	0	0	0	0	1	0	1	0	The same	0	0	0	0	0	1	0	1	0
2022-10-12 10:20:50	139	C	Control	2022-08-11	29	0	0	0	0	1	1	0	1	0	The same	0	0	0	0	1	1	0	1	0
2022-10-12 10:21:42	139	C	Control	2022-08-12	30	0	0	0	0	0	0	0	0	0	The same	0	0	0	0	0	0	0	0	0
2022-10-12 10:23:41	139	C	Control	2022-08-16	34	0	1	1	0	0	0	0	0	0	A little worse	0	1	1	0	0	0	0	0	0
2022-10-12 18:33:59	139	C	Control	2022-08-22	40	0	1	1	0	0	0	0	0	0	A little worse	0	1	1	0	0	0	0	0	0
2022-10-12 18:34:55	139	C	Control	2022-08-23	41	0	0	1	0	0	0	0	0	0	A little worse	0	0	1	0	0	0	0	0	0
2022-10-12 18:35:33	139	C	Control	2022-08-24	42	0	0	0	0	0	0	0	0	0	A little better	0	0	0	0	0	0	0	0	0
2022-10-12 18:38:05	139	C	Control	2022-08-29	47	0	2	2	0	0	0	0	0	0	A little worse	0	1	1	0	0	0	0	0	0
2022-10-12 18:42:47	139	C	Control	2022-09-05	54	0	0	1	0	0	0	0	0	0	The same	0	0	1	0	0	0	0	0	0
2022-10-12 18:47:24	139	C	Control	2022-09-11	60	0	1	1	0	0	0	0	0	0	A little worse	0	1	1	0	0	0	0	0	0
2022-10-12 18:58:50	139	C	Control	2022-09-29	78	0	1	0	0	0	0	0	0	0	The same	0	1	0	0	0	0	0	0	0
2022-10-12 19:00:53	139	C	Control	2022-10-03	82	0	2	1	0	0	0	0	0	0	A little worse	0	1	1	0	0	0	0	0	0
2022-10-08 15:05:18	140	C	Control	2022-07-19	6	0	0	0	0	0	0	0	0	0	Very much better	0	0	0	0	0	0	0	0	0
2022-10-08 15:06:07	140	C	Control	2022-07-20	7	0	0	0	0	0	0	0	0	0	A little worse	0	0	0	0	0	0	0	0	0
2022-10-08 15:06:36	140	C	Control	2022-07-21	8	0	0	0	0	0	0	0	0	0	Somewhat better	0	0	0	0	0	0	0	0	0
2022-10-08 15:07:00	140	C	Control	2022-07-22	9	0	0	0	0	0	0	0	0	0	Somewhat better	0	0	0	0	0	0	0	0	0
2022-10-08 15:08:57	140	C	Control	2022-07-28	15	0	1	1	0	0	0	0	0	0	Very much better	0	1	1	0	0	0	0	0	0
2022-10-08 15:09:57	140	C	Control	2022-07-29	16	0	1	1	0	0	0	0	0	0	The same	0	1	1	0	0	0	0	0	0
2022-10-08 15:10:30	140	C	Control	2022-07-30	17	0	0	0	0	0	0	0	0	0	Somewhat better	0	0	0	0	0	0	0	0	0
2022-10-08 15:11:12	140	C	Control	2022-07-31	18	0	0	0	0	0	0	0	0	0	A little better	0	0	0	0	0	0	0	0	0
2022-10-08 15:11:37	140	C	Control	2022-08-01	19	0	0	0	0	0	0	0	0	0	A little better	0	0	0	0	0	0	0	0	0
2022-10-08 15:13:41	140	C	Control	2022-08-07	25	0	0	1	0	0	0	0	0	0	Very much better	0	0	1	0	0	0	0	0	0
2022-10-08 15:14:18	140	C	Control	2022-08-08	26	0	0	1	0	0	0	0	0	0	A little worse	0	0	1	0	0	0	0	0	0
2022-10-08 15:16:30	140	C	Control	2022-08-15	33	0	1	1	0	0	0	0	0	0	Somewhat worse	0	1	1	0	0	0	0	0	0
2022-10-08 15:17:52	140	C	Control	2022-08-17	35	0	1	1	0	0	0	0	0	0	A little better	0	1	1	0	0	0	0	0	0
2022-10-08 15:19:13	140	C	Control	2022-08-18	36	0	1	0	0	0	0	0	0	0	A little better	0	1	0	0	0	0	0	0	0
2022-10-08 15:19:55	140	C	Control	2022-08-19	37	0	0	0	0	0	0	0	0	0	A little better	0	0	0	0	0	0	0	0	0
2022-10-08 15:21:43	140	C	Control	2022-08-24	42	0	0	0	0	0	0	0	0	0	Very much better	0	0	0	0	0	0	0	0	0
2022-10-08 15:22:27	140	C	Control	2022-08-25	43	0	0	0	0	0	0	0	0	0	The same	0	0	0	0	0	0	0	0	0
2022-10-08 15:22:54	140	C	Control	2022-08-26	44	0	0	0	0	0	0	0	0	0	The same	0	0	0	0	0	0	0	0	0
2022-10-08 15:23:16	140	C	Control	2022-08-27	45	0	0	0	0	0	0	0	0	0	A little better	0	0	0	0	0	0	0	0	0
2022-10-08 15:32:54	140	C	Control	2022-09-19	68	0	1	0	0	0	0	0	1	1	Very much better	0	1	0	0	0	0	0	1	1
2022-10-08 15:33:41	140	C	Control	2022-09-20	69	0	1	0	1	0	0	0	0	0	A little better	0	1	0	1	0	0	0	0	0
2022-10-08 15:34:10	140	C	Control	2022-09-21	70	0	1	0	0	0	0	0	0	0	Somewhat better	0	1	0	0	0	0	0	0	0
2022-10-08 15:34:36	140	C	Control	2022-09-22	71	0	0	0	0	0	0	0	0	0	Very much better	0	0	0	0	0	0	0	0	0
2022-10-08 15:35:06	140	C	Control	2022-09-23	72	0	0	0	0	0	0	0	0	0	A little better	0	0	0	0	0	0	0	0	0
2022-10-08 14:45:52	141	C	Control	2022-08-15	33	0	5	0	0	0	0	0	0	0	The same	0	1	0	0	0	0	0	0	0
2022-10-08 14:47:29	141	C	Control	2022-08-17	35	0	0	1	0	0	1	1	1	1	A little better	0	0	1	0	0	1	1	1	1
2022-10-08 14:48:27	141	C	Control	2022-08-18	36	0	0	1	0	1	0	0	0	0	Somewhat better	0	0	1	0	1	0	0	0	0
2022-10-08 14:49:00	141	C	Control	2022-08-19	37	0	0	1	0	0	0	0	0	0	Somewhat better	0	0	1	0	0	0	0	0	0
2022-10-08 14:49:36	141	C	Control	2022-08-20	38	0	0	0	0	0	0	0	0	0	Somewhat better	0	0	0	0	0	0	0	0	0
2022-10-08 14:50:03	141	C	Control	2022-08-21	39	0	1	0	0	0	0	0	0	0	Very much better	0	1	0	0	0	0	0	0	0
2022-10-10 16:02:44	145	C	Control	2022-07-14	1	0	3	0	1	0	0	0	0	0	Very much better	0	1	0	1	0	0	0	0	0
2022-10-10 16:03:58	145	C	Control	2022-07-15	2	0	3	3	1	0	0	0	0	0	Somewhat better	0	1	1	1	0	0	0	0	0
2022-10-10 16:04:50	145	C	Control	2022-07-16	3	0	3	3	1	0	0	0	0	0	Somewhat better	0	1	1	1	0	0	0	0	0
2022-10-10 16:05:45	145	C	Control	2022-07-17	4	0	1	0	1	0	0	0	0	0	A little better	0	1	0	1	0	0	0	0	0
2022-10-10 16:07:05	145	C	Control	2022-07-18	5	0	1	0	1	0	0	0	0	0	Somewhat better	0	1	0	1	0	0	0	0	0
2022-10-10 16:08:30	145	C	Control	2022-07-19	6	0	1	0	1	0	0	0	0	0	A little better	0	1	0	1	0	0	0	0	0
2022-10-10 16:10:23	145	C	Control	2022-07-22	9	0	2	0	0	0	0	0	0	0	A little better	0	1	0	0	0	0	0	0	0
2022-10-10 16:11:26	145	C	Control	2022-07-23	10	0	0	3	0	0	0	0	0	0	A little worse	0	0	1	0	0	0	0	0	0
2022-10-10 16:12:22	145	C	Control	2022-07-24	11	0	4	4	0	0	0	0	0	0	Somewhat worse	0	1	1	0	0	0	0	0	0
2022-10-10 16:13:18	145	C	Control	2022-07-25	12	0	3	0	0	0	0	0	0	0	A little better	0	1	0	0	0	0	0	0	0
2022-10-10 16:14:35	145	C	Control	2022-07-26	13	0	2	0	0	0	0	0	0	0	A little better	0	1	0	0	0	0	0	0	0
2022-10-10 16:15:23	145	C	Control	2022-07-27	14	0	1	0	0	0	0	0	0	0	A little better	0	1	0	0	0	0	0	0	0
2022-10-10 16:16:13	145	C	Control	2022-07-28	15	0	1	0	0	0	0	0	0	0	A little better	0	1	0	0	0	0	0	0	0
2022-10-10 16:16:57	145	C	Control	2022-07-29	16	0	1	0	0	0	0	0	0	0	The same	0	1	0	0	0	0	0	0	0
2022-10-10 16:17:49	145	C	Control	2022-07-30	17	0	3	0	0	0	0	0	0	0	The same	0	1	0	0	0	0	0	0	0
2022-10-10 16:18:35	145	C	Control	2022-07-31	18	0	2	0	0	0	0	0	0	0	The same	0	1	0	0	0	0	0	0	0
2022-10-10 16:19:27	145	C	Control	2022-08-01	19	0	3	0	0	0	0	0	0	0	A little worse	0	1	0	0	0	0	0	0	0
2022-10-10 16:20:16	145	C	Control	2022-08-02	20	0	3	0	0	0	0	0	0	0	Somewhat worse	0	1	0	0	0	0	0	0	0
2022-10-10 16:21:09	145	C	Control	2022-08-03	21	0	3	0	0	0	0	0	0	0	A little worse	0	1	0	0	0	0	0	0	0
2022-10-10 16:22:00	145	C	Control	2022-08-04	22	0	2	0	0	0	0	0	0	0	The same	0	1	0	0	0	0	0	0	0
2022-10-10 16:22:50	145	C	Control	2022-08-05	23	0	2	0	0	0	0	0	0	0	A little better	0	1	0	0	0	0	0	0	0
2022-10-10 16:23:42	145	C	Control	2022-08-06	24	0	2	0	0	0	0	0	0	0	A little better	0	1	0	0	0	0	0	0	0
2022-10-10 16:24:46	145	C	Control	2022-08-07	25	0	1	0	0	0	0	0	0	0	A little better	0	1	0	0	0	0	0	0	0
2022-10-10 16:25:32	145	C	Control	2022-08-08	26	0	1	0	0	0	0	0	0	0	A little better	0	1	0	0	0	0	0	0	0
2022-10-10 16:26:31	145	C	Control	2022-08-10	28	0	0	0	0	0	0	0	0	0	A little better	0	0	0	0	0	0	0	0	0
2022-10-10 16:27:22	145	C	Control	2022-08-11	29	0	0	0	0	0	0	0	0	0	Somewhat better	0	0	0	0	0	0	0	0	0
2022-10-10 16:28:05	145	C	Control	2022-08-12	30	0	0	0	0	0	0	0	0	0	Somewhat better	0	0	0	0	0	0	0	0	0
2022-10-10 16:28:38	145	C	Control	2022-08-13	31	0	0	0	0	0	0	0	0	0	Somewhat better	0	0	0	0	0	0	0	0	0
2022-10-10 16:29:23	145	C	Control	2022-08-15	33	0	0	0	0	0	0	0	0	0	Somewhat better	0	0	0	0	0	0	0	0	0
2022-10-10 16:32:11	145	C	Control	2022-08-17	35	0	0	0	0	0	0	0	0	0	Somewhat better	0	0	0	0	0	0	0	0	0
2022-10-10 16:34:39	145	C	Control	2022-08-21	39	0	1	0	0	0	0	0	0	0	Somewhat better	0	1	0	0	0	0	0	0	0
2022-10-10 16:36:37	145	C	Control	2022-08-26	44	0	1	0	0	0	0	0	0	0	Very much better	0	1	0	0	0	0	0	0	0
2022-10-10 16:37:09	145	C	Control	2022-08-27	45	0	0	0	0	0	0	0	0	0	Very much better	0	0	0	0	0	0	0	0	0
2022-10-10 16:39:32	145	C	Control	2022-09-02	51	0	0	1	0	0	0	0	0	0	Somewhat better	0	0	1	0	0	0	0	0	0
2022-10-10 16:40:09	145	C	Control	2022-09-03	52	0	0	1	0	0	0	0	0	0	Somewhat better	0	0	1	0	0	0	0	0	0
2022-10-10 14:24:41	148	C	Control	2022-07-14	1	0	0	0	0	0	1	0	0	1	A little worse	0	0	0	0	0	1	0	0	1
2022-10-10 14:25:31	148	C	Control	2022-07-15	2	0	0	0	1	1	1	1	1	1	A little worse	0	0	0	1	1	1	1	1	1
2022-10-10 14:32:18	148	C	Control	2022-07-27	14	0	1	0	1	1	1	1	1	1	A little worse	0	1	0	1	1	1	1	1	1
2022-10-10 14:35:48	148	C	Control	2022-07-30	17	0	0	0	0	0	0	0	0	0	A little better	0	0	0	0	0	0	0	0	0
2022-10-10 14:36:29	148	C	Control	2022-07-31	18	0	0	0	0	0	0	0	0	0	Somewhat better	0	0	0	0	0	0	0	0	0
2022-10-10 14:37:11	148	C	Control	2022-08-01	19	0	0	0	0	0	0	0	0	0	Somewhat better	0	0	0	0	0	0	0	0	0
2022-10-10 14:37:59	148	C	Control	2022-08-02	20	0	0	0	0	0	0	0	0	0	The same	0	0	0	0	0	0	0	0	0
2022-10-10 14:39:24	148	C	Control	2022-08-03	21	0	0	0	0	0	0	0	0	0	The same	0	0	0	0	0	0	0	0	0
2022-10-08 13:13:42	149	C	Control	2022-07-14	1	0	6	4	6	6	6	1	5	5	Somewhat better	0	1	1	1	1	1	1	1	1
2022-10-08 13:14:28	149	C	Control	2022-07-15	2	0	2	2	1	1	1	0	1	1	A little better	0	1	1	1	1	1	0	1	1
2022-10-08 13:14:59	149	C	Control	2022-07-16	3	0	1	1	0	0	0	0	1	1	Somewhat better	0	1	1	0	0	0	0	1	1
2022-10-08 13:15:28	149	C	Control	2022-07-17	4	0	0	0	0	0	0	0	0	0	Somewhat better	0	0	0	0	0	0	0	0	0
2022-10-08 13:16:03	149	C	Control	2022-07-18	5	0	0	0	0	0	0	1	1	0	The same	0	0	0	0	0	0	1	1	0
2022-10-08 13:16:44	149	C	Control	2022-07-19	6	0	0	0	0	0	0	0	0	0	Somewhat better	0	0	0	0	0	0	0	0	0
2022-10-08 13:17:06	149	C	Control	2022-07-20	7	0	0	0	0	0	0	0	0	0	A little better	0	0	0	0	0	0	0	0	0
2022-10-08 13:17:33	149	C	Control	2022-07-21	8	0	0	0	0	0	0	0	0	0	A little better	0	0	0	0	0	0	0	0	0
2022-10-08 13:18:01	149	C	Control	2022-07-22	9	0	0	0	0	0	0	0	0	0	The same	0	0	0	0	0	0	0	0	0
2022-10-08 13:18:30	149	C	Control	2022-07-23	10	0	0	0	0	0	0	0	0	0	The same	0	0	0	0	0	0	0	0	0
2022-10-08 13:19:01	149	C	Control	2022-07-24	11	0	0	0	0	0	0	0	0	0	A little worse	0	0	0	0	0	0	0	0	0
2022-10-08 13:19:37	149	C	Control	2022-07-25	12	0	0	0	0	0	0	0	0	0	The same	0	0	0	0	0	0	0	0	0
2022-10-08 13:20:12	149	C	Control	2022-07-26	13	0	0	0	0	0	0	0	0	0	The same	0	0	0	0	0	0	0	0	0
2022-10-08 13:20:34	149	C	Control	2022-07-27	14	0	0	0	0	0	0	0	0	0	The same	0	0	0	0	0	0	0	0	0
2022-10-08 13:21:04	149	C	Control	2022-07-28	15	0	0	0	0	0	0	0	0	0	The same	0	0	0	0	0	0	0	0	0
2022-10-08 13:21:34	149	C	Control	2022-07-29	16	0	0	0	0	0	0	0	0	0	The same	0	0	0	0	0	0	0	0	0
2022-10-08 13:22:02	149	C	Control	2022-07-30	17	0	0	0	0	0	0	0	0	0	The same	0	0	0	0	0	0	0	0	0
2022-10-08 13:22:29	149	C	Control	2022-07-31	18	0	0	0	0	0	0	0	0	0	A little worse	0	0	0	0	0	0	0	0	0
2022-10-08 13:23:15	149	C	Control	2022-08-01	19	0	1	1	0	1	2	1	3	3	Somewhat worse	0	1	1	0	1	1	1	1	1
2022-10-08 13:24:21	149	C	Control	2022-08-02	20	0	5	5	1	5	7	5	6	1	Somewhat worse	0	1	1	1	1	1	1	1	1
2022-10-08 13:25:19	149	C	Control	2022-08-03	21	0	3	3	1	4	6	5	6	1	A little better	0	1	1	1	1	1	1	1	1
2022-10-08 13:26:11	149	C	Control	2022-08-04	22	0	2	2	1	2	5	4	4	0	Somewhat better	0	1	1	1	1	1	1	1	0
2022-10-08 13:26:58	149	C	Control	2022-08-05	23	0	1	1	0	1	3	2	3	1	A little better	0	1	1	0	1	1	1	1	1
2022-10-08 13:27:45	149	C	Control	2022-08-06	24	0	1	1	0	1	3	2	3	1	The same	0	1	1	0	1	1	1	1	1
2022-10-08 13:28:20	149	C	Control	2022-08-07	25	0	1	1	0	0	1	1	3	1	A little better	0	1	1	0	0	1	1	1	1
2022-10-08 13:29:16	149	C	Control	2022-08-08	26	0	4	1	0	1	3	1	3	3	A little worse	0	1	1	0	1	1	1	1	1
2022-10-08 13:29:56	149	C	Control	2022-08-09	27	0	2	0	0	0	0	0	0	0	Somewhat better	0	1	0	0	0	0	0	0	0
2022-10-08 13:30:21	149	C	Control	2022-08-10	28	0	1	0	0	0	0	0	0	0	Somewhat better	0	1	0	0	0	0	0	0	0
2022-10-08 13:30:59	149	C	Control	2022-08-11	29	0	0	0	0	0	0	0	0	0	The same	0	0	0	0	0	0	0	0	0
2022-10-08 13:31:33	149	C	Control	2022-08-12	30	0	0	0	0	0	0	0	0	0	The same	0	0	0	0	0	0	0	0	0
2022-10-08 13:32:00	149	C	Control	2022-08-13	31	0	0	0	0	0	0	0	0	0	The same	0	0	0	0	0	0	0	0	0
2022-10-08 13:32:24	149	C	Control	2022-08-14	32	0	0	0	0	0	0	0	0	0	The same	0	0	0	0	0	0	0	0	0
2022-10-08 13:32:54	149	C	Control	2022-08-15	33	0	0	0	0	0	0	0	0	0	A little worse	0	0	0	0	0	0	0	0	0
2022-10-08 13:33:22	149	C	Control	2022-08-16	34	0	0	0	0	0	0	0	0	0	Somewhat better	0	0	0	0	0	0	0	0	0
2022-10-08 13:37:33	149	C	Control	2022-08-26	44	0	0	0	0	0	0	0	0	0	A little worse	0	0	0	0	0	0	0	0	0
2022-10-08 13:39:28	149	C	Control	2022-09-01	50	0	0	0	0	0	0	0	0	0	A little worse	0	0	0	0	0	0	0	0	0
2022-10-08 13:43:29	149	C	Control	2022-09-12	61	0	0	0	0	0	0	0	0	0	A little worse	0	0	0	0	0	0	0	0	0
2022-10-08 13:46:23	149	C	Control	2022-09-20	69	0	2	2	0	2	2	0	2	0	Somewhat worse	0	1	1	0	1	1	0	1	0
2022-10-08 13:47:17	149	C	Control	2022-09-21	70	0	2	2	0	1	1	0	1	0	The same	0	1	1	0	1	1	0	1	0
2022-10-08 13:47:55	149	C	Control	2022-09-22	71	0	1	1	0	1	1	0	1	0	Somewhat better	0	1	1	0	1	1	0	1	0
2022-10-08 13:48:23	149	C	Control	2022-09-23	72	0	0	0	0	0	0	0	0	0	Somewhat better	0	0	0	0	0	0	0	0	0
2022-10-13 11:00:59	4	C	Control	2022-07-16	6	1	3	5	5	3	0	3	1	0	A little worse	1	1	1	1	1	0	1	1	0
2022-10-13 11:01:59	4	C	Control	2022-07-17	7	1	3	3	3	1	0	1	0	0	A little better	1	1	1	1	1	0	1	0	0
2022-10-13 11:02:49	4	C	Control	2022-07-18	8	1	3	1	0	0	0	1	0	0	A little better	1	1	1	0	0	0	1	0	0
2022-10-13 11:12:29	4	C	Control	2022-07-25	15	1	3	3	3	1	0	1	0	3	A little better	1	1	1	1	1	0	1	0	1
2022-10-13 11:14:06	4	C	Control	2022-07-27	17	1	1	0	0	0	0	0	0	0	Somewhat better	1	1	0	0	0	0	0	0	0
2022-10-13 11:28:31	4	C	Control	2022-07-28	18	1	1	0	0	0	0	0	0	0	Very much better	1	1	0	0	0	0	0	0	0
2022-10-13 11:30:18	4	C	Control	2022-07-30	20	1	3	1	0	0	0	3	0	0	The same	1	1	1	0	0	0	1	0	0
2022-10-13 11:35:22	4	C	Control	2022-08-05	26	1	3	3	1	1	0	1	0	0	A little worse	1	1	1	1	1	0	1	0	0
2022-10-13 12:02:53	4	C	Control	2022-09-11	63	1	5	0	1	1	0	3	0	0	The same	1	1	0	1	1	0	1	0	0
2022-10-13 12:03:45	4	C	Control	2022-09-12	64	1	3	1	1	1	0	1	0	0	A little better	1	1	1	1	1	0	1	0	0
2022-10-13 12:04:39	4	C	Control	2022-09-13	65	1	1	0	0	0	0	1	0	0	A little better	1	1	0	0	0	0	1	0	0
2022-10-20 20:47:07	4	C	Control	2022-07-15	5	1	3	0	3	1	0	1	0	0	A little worse	1	1	0	1	1	0	1	0	0
2022-10-20 20:48:42	4	C	Control	2022-09-06	58	1	1	0	0	0	0	0	0	0	The same	1	1	0	0	0	0	0	0	0
2022-10-14 09:54:42	7	C	Control	2022-07-11	1	1	3	5	1	3	3	1	1	1	Somewhat better	1	1	1	1	1	1	1	1	1
2022-10-14 16:41:57	7	C	Control	2022-08-08	29	1	3	3	0	1	2	2	0	0	A little worse	1	1	1	0	1	1	1	0	0
2022-10-14 16:43:11	7	C	Control	2022-08-09	30	1	3	2	0	0	0	0	1	0	Somewhat worse	1	1	1	0	0	0	0	1	0
2022-10-14 16:47:05	7	C	Control	2022-08-10	31	1	2	3	0	1	2	1	0	0	A little worse	1	1	1	0	1	1	1	0	0
2022-10-14 16:53:13	7	C	Control	2022-08-17	38	1	1	1	0	0	0	0	0	0	A little worse	1	1	1	0	0	0	0	0	0
2022-10-14 16:55:01	7	C	Control	2022-08-19	40	1	1	1	0	1	0	0	0	1	A little worse	1	1	1	0	1	0	0	0	1
2022-10-14 17:02:50	7	C	Control	2022-08-26	47	1	1	2	0	1	0	0	1	0	A little better	1	1	1	0	1	0	0	1	0
2022-10-14 17:04:39	7	C	Control	2022-08-28	49	1	1	1	0	0	0	0	0	0	Somewhat better	1	1	1	0	0	0	0	0	0
2022-10-14 17:17:25	7	C	Control	2022-09-14	66	1	2	2	0	1	0	0	1	0	A little worse	1	1	1	0	1	0	0	1	0
2022-10-14 17:19:15	7	C	Control	2022-09-15	67	1	2	2	0	1	1	0	1	0	The same	1	1	1	0	1	1	0	1	0
2022-10-14 17:20:02	7	C	Control	2022-09-16	68	1	2	1	1	1	1	0	0	0	The same	1	1	1	1	1	1	0	0	0
2022-10-14 17:23:52	7	C	Control	2022-09-20	72	1	1	2	0	0	0	0	1	1	A little worse	1	1	1	0	0	0	0	1	1
2022-10-14 17:27:49	7	C	Control	2022-09-25	77	1	2	1	0	1	0	0	0	0	A little worse	1	1	1	0	1	0	0	0	0
2022-10-14 17:29:27	7	C	Control	2022-09-27	79	1	3	2	1	1	1	0	1	0	A little worse	1	1	1	1	1	1	0	1	0
2022-10-14 17:35:48	7	C	Control	2022-10-03	85	1	3	3	5	3	3	1	3	1	A little better	1	1	1	1	1	1	1	1	1
2022-10-14 17:53:37	9	C	Control	2022-07-23	13	1	0	0	0	1	1	1	0	0	Very much better	1	0	0	0	1	1	1	0	0
2022-10-14 18:00:12	9	C	Control	2022-08-05	26	1	3	3	1	0	1	0	0	0	Somewhat better	1	1	1	1	0	1	0	0	0
2022-10-17 13:40:21	15	C	Control	2022-07-13	3	1	0	0	0	0	0	0	0	0	A little worse	1	0	0	0	0	0	0	0	0
2022-10-17 13:56:28	15	C	Control	2022-07-20	10	1	1	0	1	0	0	0	0	0	Somewhat worse	1	1	0	1	0	0	0	0	0
2022-10-17 13:57:08	15	C	Control	2022-07-21	11	1	3	0	3	0	0	0	0	0	The same	1	1	0	1	0	0	0	0	0
2022-10-17 13:59:19	15	C	Control	2022-07-24	14	1	1	0	1	0	0	0	0	*	A little better	1	1	0	1	0	0	0	0	0
2022-10-17 14:01:40	15	C	Control	2022-07-26	16	1	1	0	1	0	1	0	0	0	A little worse	1	1	0	1	0	1	0	0	0
2022-10-17 14:02:17	15	C	Control	2022-07-27	17	1	0	0	1	0	0	0	0	*	A little better	1	0	0	1	0	0	0	0	0
2022-10-17 14:07:39	15	C	Control	2022-08-07	28	1	0	0	0	0	0	0	0	0	A little worse	1	0	0	0	0	0	0	0	0
2022-10-17 14:08:12	15	C	Control	2022-08-08	29	1	0	1	0	0	0	0	0	0	The same	1	0	1	0	0	0	0	0	0
2022-10-17 14:12:28	15	C	Control	2022-08-16	37	1	0	0	0	0	0	0	0	0	A little worse	1	0	0	0	0	0	0	0	0
2022-10-17 14:13:04	15	C	Control	2022-08-17	38	1	0	0	0	0	0	0	0	0	The same	1	0	0	0	0	0	0	0	0
2022-10-17 14:32:47	15	C	Control	2022-08-29	50	1	0	0	0	0	0	0	0	0	The same	1	0	0	0	0	0	0	0	0
2022-10-17 14:33:29	15	C	Control	2022-08-30	51	1	1	0	0	0	0	0	0	0	A little worse	1	1	0	0	0	0	0	0	0
2022-10-17 14:38:39	15	C	Control	2022-09-07	59	1	0	0	0	0	0	0	0	0	A little worse	1	0	0	0	0	0	0	0	0
2022-10-17 14:43:32	15	C	Control	2022-09-15	67	1	0	0	0	0	0	0	0	0	A little worse	1	0	0	0	0	0	0	0	0
2022-10-17 16:33:41	16	C	Control	2022-07-13	3	1	1	0	0	1	1	1	1	1	A little worse	1	1	0	0	1	1	1	1	1
2022-10-17 16:44:18	16	C	Control	2022-08-04	25	1	1	1	0	1	1	1	1	1	A little worse	1	1	1	0	1	1	1	1	1
2022-10-17 16:48:02	16	C	Control	2022-08-07	28	1	3	3	1	3	3	3	1	3	The same	1	1	1	1	1	1	1	1	1
2022-10-17 16:48:41	16	C	Control	2022-08-08	29	1	0	0	0	0	0	0	0	0	A little better	1	0	0	0	0	0	0	0	0
2022-10-17 16:50:10	16	C	Control	2022-08-10	31	1	3	3	0	1	1	1	1	0	The same	1	1	1	0	1	1	1	1	0
2022-10-17 16:51:24	16	C	Control	2022-08-12	33	1	1	2	0	0	1	0	1	0	A little worse	1	1	1	0	0	1	0	1	0
2022-10-17 16:55:19	16	C	Control	2022-08-17	38	1	0	0	0	0	1	1	1	1	A little better	1	0	0	0	0	1	1	1	1
2022-10-17 17:05:48	16	C	Control	2022-09-09	61	1	5	5	5	5	0	5	3	3	Very much worse	1	1	1	1	1	0	1	1	1
2022-10-17 17:08:52	16	C	Control	2022-09-13	65	1	1	1	1	1	1	1	1	1	The same	1	1	1	1	1	1	1	1	1
2022-10-17 17:09:28	16	C	Control	2022-09-14	65	1	1	0	0	1	1	1	1	1	Somewhat better	1	1	0	0	1	1	1	1	1
2022-10-17 20:07:44	17	C	Control	2022-09-09	60	1	0	1	0	0	0	0	0	0	A little better	1	0	1	0	0	0	0	0	0
2022-10-17 20:29:48	18	C	Control	2022-07-13	3	1	1	0	0	0	0	0	0	0	Very much better	1	1	0	0	0	0	0	0	0
2022-10-17 20:30:26	18	C	Control	2022-07-14	4	1	1	0	1	0	0	0	0	0	A little worse	1	1	0	1	0	0	0	0	0
2022-10-17 20:30:59	18	C	Control	2022-07-15	5	1	0	0	1	1	0	0	0	0	The same	1	0	0	1	1	0	0	0	0
2022-10-17 20:31:49	18	C	Control	2022-07-16	6	1	1	0	3	2	1	1	2	2	A little worse	1	1	0	1	1	1	1	1	1
2022-10-17 20:32:42	18	C	Control	2022-07-17	7	1	0	0	2	2	1	1	2	2	The same	1	0	0	1	1	1	1	1	1
2022-10-17 20:33:43	18	C	Control	2022-07-18	8	1	0	0	1	0	0	0	0	0	A little better	1	0	0	1	0	0	0	0	0
2022-10-17 20:34:25	18	C	Control	2022-07-19	9	1	0	0	1	0	0	0	0	0	The same	1	0	0	1	0	0	0	0	0
2022-10-17 20:59:41	18	C	Control	2022-08-29	50	1	0	0	1	1	0	0	1	1	A little worse	1	0	0	1	1	0	0	1	1
2022-10-17 21:09:24	18	C	Control	2022-09-15	67	1	1	0	0	1	0	0	0	0	Very much better	1	1	0	0	1	0	0	0	0
2022-10-17 21:09:56	18	C	Control	2022-09-16	68	1	1	0	0	0	0	0	0	0	A little better	1	1	0	0	0	0	0	0	0
2022-10-17 21:10:43	18	C	Control	2022-09-17	69	1	1	0	0	0	0	0	0	0	The same	1	1	0	0	0	0	0	0	0
2022-10-17 21:11:19	18	C	Control	2022-09-18	70	1	1	0	0	0	0	0	0	0	The same	1	1	0	0	0	0	0	0	0
2022-10-17 21:11:49	18	C	Control	2022-09-19	71	1	0	1	1	1	1	1	2	2	Somewhat worse	1	0	1	1	1	1	1	1	1
2022-10-17 21:13:40	18	C	Control	2022-09-21	73	1	0	0	2	2	1	1	1	1	A little better	1	0	0	1	1	1	1	1	1
2022-10-17 21:14:16	18	C	Control	2022-09-22	74	1	0	0	1	2	1	1	1	1	The same	1	0	0	1	1	1	1	1	1
2022-10-15 17:27:09	23	C	Control	2022-07-12	2	1	0	3	1	0	1	0	0	0	A little worse	1	0	1	1	0	1	0	0	0
2022-10-15 17:28:50	23	C	Control	2022-07-13	3	1	1	3	1	0	1	0	0	0	A little worse	1	1	1	1	0	1	0	0	0
2022-10-15 17:42:59	23	C	Control	2022-07-21	11	1	3	3	1	1	1	1	0	0	Somewhat worse	1	1	1	1	1	1	1	0	0
2022-10-15 17:49:19	23	C	Control	2022-07-25	15	1	1	1	1	0	0	0	0	0	A little worse	1	1	1	1	0	0	0	0	0
2022-10-15 17:51:10	23	C	Control	2022-07-27	17	1	3	1	1	0	0	0	0	0	Somewhat worse	1	1	1	1	0	0	0	0	0
2022-10-15 18:02:46	23	C	Control	2022-08-05	26	1	3	5	1	0	0	0	0	0	Very much better	1	1	1	1	0	0	0	0	0
2022-10-16 09:20:54	23	C	Control	2022-08-15	36	1	3	3	3	3	4	1	1	1	A little worse	1	1	1	1	1	1	1	1	1
2022-10-16 09:27:58	23	C	Control	2022-08-25	46	1	4	4	2	1	1	1	1	1	Very much better	1	1	1	1	1	1	1	1	1
2022-10-16 09:30:55	23	C	Control	2022-08-27	48	1	3	3	1	1	1	0	0	0	The same	1	1	1	1	1	1	0	0	0
2022-10-16 10:10:08	23	C	Control	2022-09-18	70	1	5	5	2	2	3	1	2	1	Very much better	1	1	1	1	1	1	1	1	1
2022-10-16 10:12:56	23	C	Control	2022-09-20	72	1	3	3	3	1	1	0	0	0	The same	1	1	1	1	1	1	0	0	0
2022-10-16 10:14:32	23	C	Control	2022-09-21	73	1	3	3	1	0	0	0	0	0	A little better	1	1	1	1	0	0	0	0	0
2022-10-16 10:15:30	23	C	Control	2022-09-22	74	1	2	2	1	0	0	0	0	0	A little better	1	1	1	1	0	0	0	0	0
2022-10-16 10:17:03	23	C	Control	2022-09-24	76	1	1	1	0	0	0	0	0	0	Very much better	1	1	1	0	0	0	0	0	0
2022-10-16 19:09:02	27	C	Control	2022-07-17	7	1	0	0	0	0	0	0	0	0	A little worse	1	0	0	0	0	0	0	0	0
2022-10-16 20:00:48	27	C	Control	2022-09-08	60	1	1	1	0	0	0	0	0	0	A little worse	1	1	1	0	0	0	0	0	0
2022-10-16 20:05:06	27	C	Control	2022-09-11	63	1	2	1	0	1	0	0	0	0	Somewhat better	1	1	1	0	1	0	0	0	0
2022-10-10 13:51:28	30	C	Control	2022-07-16	5	1	3	0	0	3	3	3	3	3	A little worse	1	1	0	0	1	1	1	1	1
2022-10-10 14:19:01	30	C	Control	2022-09-22	73	1	0	0	0	0	0	0	0	0	A little better	1	0	0	0	0	0	0	0	0
2022-10-10 13:11:48	31	C	Control	2022-07-24	14	1	0	0	5	5	3	3	1	1	Very much better	1	0	0	1	1	1	1	1	1
2022-10-10 13:12:31	31	C	Control	2022-07-25	15	1	0	0	1	1	1	1	0	0	A little better	1	0	0	1	1	1	1	0	0
2022-10-10 13:32:18	31	C	Control	2022-08-30	51	1	1	1	0	0	0	0	0	0	Very much better	1	1	1	0	0	0	0	0	0
2022-10-10 10:39:24	33	C	Control	2022-07-24	13	1	1	0	0	1	0	0	0	1	Somewhat worse	1	1	0	0	1	0	0	0	1
2022-10-10 10:45:27	33	C	Control	2022-07-25	14	1	0	0	0	0	0	0	0	0	The same	1	0	0	0	0	0	0	0	0
2022-10-10 10:46:28	33	C	Control	2022-07-26	15	1	1	0	0	0	0	0	1	1	A little worse	1	1	0	0	0	0	0	1	1
2022-10-10 10:48:05	33	C	Control	2022-07-29	18	1	0	0	0	0	0	0	1	0	A little worse	1	0	0	0	0	0	0	1	0
2022-10-10 11:19:51	33	C	Control	2022-08-17	37	1	0	1	0	0	0	0	0	0	A little worse	1	0	1	0	0	0	0	0	0
2022-10-08 10:13:33	34	C	Control	2022-07-27	16	1	5	4	1	7	7	7	6	5	Very much better	1	1	1	1	1	1	1	1	1
2022-10-10 10:41:58	40	C	Control	2022-07-17	6	1	1	0	0	0	1	1	1	1	A little worse	1	1	0	0	0	1	1	1	1
2022-10-10 11:23:18	40	C	Control	2022-09-12	63	1	0	0	1	1	1	1	0	0	Somewhat better	1	0	0	1	1	1	1	0	0
2022-10-10 11:23:48	40	C	Control	2022-09-13	64	1	0	0	1	1	1	1	1	1	A little better	1	0	0	1	1	1	1	1	1
2022-10-10 14:19:59	43	C	Control	2022-08-14	34	1	0	1	0	0	1	1	1	1	The same	1	0	1	0	0	1	1	1	1
2022-10-10 14:27:58	43	C	Control	2022-09-05	56	1	0	0	0	0	0	0	0	0	Very much better	1	0	0	0	0	0	0	0	0
2022-10-10 14:36:33	43	C	Control	2022-09-30	81	1	1	1	1	1	1	1	1	1	A little better	1	1	1	1	1	1	1	1	1
2022-10-13 10:17:21	49	C	Control	2022-07-14	3	1	6	5	0	0	0	0	0	0	The same	1	1	1	0	0	0	0	0	0
2022-10-13 10:20:28	49	C	Control	2022-07-17	6	1	1	2	0	1	0	0	0	1	The same	1	1	1	0	1	0	0	0	1
2022-10-13 10:28:34	49	C	Control	2022-08-05	25	1	3	4	0	1	0	0	1	1	The same	1	1	1	0	1	0	0	1	1
2022-10-13 10:29:38	49	C	Control	2022-08-06	26	1	3	5	0	2	0	0	0	1	A little worse	1	1	1	0	1	0	0	0	1
2022-10-13 10:31:33	49	C	Control	2022-08-07	27	1	2	3	0	0	0	0	0	0	A little better	1	1	1	0	0	0	0	0	0
2022-10-13 10:33:39	49	C	Control	2022-08-11	31	1	1	1	0	1	0	0	0	0	A little worse	1	1	1	0	1	0	0	0	0
2022-10-13 10:34:58	49	C	Control	2022-08-14	34	1	1	1	0	1	0	0	0	0	A little worse	1	1	1	0	1	0	0	0	0
2022-10-13 10:44:45	49	C	Control	2022-08-29	49	1	1	2	0	0	0	0	0	0	A little worse	1	1	1	0	0	0	0	0	0
2022-10-13 10:45:27	49	C	Control	2022-08-30	50	1	1	2	1	0	0	0	0	0	The same	1	1	1	1	0	0	0	0	0
2022-10-13 10:46:40	49	C	Control	2022-09-01	52	1	1	1	0	0	0	0	0	0	A little better	1	1	1	0	0	0	0	0	0
2022-10-13 10:50:55	49	C	Control	2022-09-16	67	1	0	0	0	1	0	0	0	0	A little worse	1	0	0	0	1	0	0	0	0
2022-10-13 10:51:21	49	C	Control	2022-09-17	68	1	0	0	0	1	0	0	0	0	The same	1	0	0	0	1	0	0	0	0
2022-10-13 10:51:55	49	C	Control	2022-09-18	69	1	0	0	0	1	0	0	0	0	The same	1	0	0	0	1	0	0	0	0
2022-10-09 20:23:36	62	C	Control	2022-08-05	25	1	1	1	0	0	0	0	0	0	Somewhat worse	1	1	1	0	0	0	0	0	0
2022-10-11 00:39:44	69	C	Control	2022-07-14	3	1	2	1	1	0	0	0	0	0	A little worse	1	1	1	1	0	0	0	0	0
2022-10-11 00:49:15	69	C	Control	2022-07-25	14	1	2	1	3	4	3	1	3	3	A little worse	1	1	1	1	1	1	1	1	1
2022-10-11 15:25:19	69	C	Control	2022-07-31	20	1	2	0	1	2	0	1	0	1	A little worse	1	1	0	1	1	0	1	0	1
2022-10-11 15:28:21	69	C	Control	2022-08-04	24	1	3	0	0	1	2	3	1	2	Somewhat worse	1	1	0	0	1	1	1	1	1
2022-10-11 15:41:21	69	C	Control	2022-08-22	42	1	1	0	0	1	2	1	2	1	Somewhat better	1	1	0	0	1	1	1	1	1
2022-10-11 16:10:10	69	C	Control	2022-09-11	62	1	2	1	2	1	0	1	1	1	A little worse	1	1	1	1	1	0	1	1	1
2022-10-11 16:11:23	69	C	Control	2022-09-12	63	1	1	0	0	1	1	1	1	0	A little better	1	1	0	0	1	1	1	1	0
2022-10-11 16:19:01	69	C	Control	2022-09-19	70	1	2	1	2	1	2	2	3	2	A little worse	1	1	1	1	1	1	1	1	1
2022-10-11 16:22:27	69	C	Control	2022-09-23	74	1	2	1	0	2	3	3	4	5	Somewhat worse	1	1	1	0	1	1	1	1	1
2022-10-19 17:56:54	74	C	Control	2022-09-05	56	1	3	3	1	1	5	1	1	3	A little worse	1	1	1	1	1	1	1	1	1
2022-10-19 17:57:41	74	C	Control	2022-09-06	57	1	3	3	1	1	5	1	1	1	A little better	1	1	1	1	1	1	1	1	1
2022-10-19 17:59:51	74	C	Control	2022-09-07	58	1	3	3	1	1	5	1	1	1	The same	1	1	1	1	1	1	1	1	1
2022-10-19 18:00:40	74	C	Control	2022-09-08	59	1	3	3	1	1	5	1	1	1	The same	1	1	1	1	1	1	1	1	1
2022-10-08 11:19:57	76	C	Control	2022-09-06	56	1	2	0	0	0	0	0	0	0	The same	1	1	0	0	0	0	0	0	0
2022-10-08 12:19:46	77	C	Control	2022-09-11	60	1	5	1	0	0	0	2	1	2	Somewhat worse	1	1	1	0	0	0	1	1	1
2022-10-08 12:42:27	77	C	Control	2022-09-12	61	1	3	4	1	2	2	2	0	2	The same	1	1	1	1	1	1	1	0	1
2022-10-10 23:34:37	89	C	Control	2022-09-14	64	1	5	0	0	5	0	3	3	3	Somewhat worse	1	1	0	0	1	0	1	1	1
2022-10-11 15:41:19	92	C	Control	2022-07-16	4	1	5	3	5	4	5	4	5	5	A little better	1	1	1	1	1	1	1	1	1
2022-10-10 16:27:02	95	C	Control	2022-08-05	24	1	*	0	0	0	0	0	3	0	The same	1	0	0	0	0	0	0	1	0
2022-10-10 16:31:56	95	C	Control	2022-08-10	29	1	0	0	0	1	0	0	1	0	A little worse	1	0	0	0	1	0	0	1	0
2022-10-11 09:48:09	98	C	Control	2022-09-06	56	1	3	3	3	0	0	0	0	0	A little worse	1	1	1	1	0	0	0	0	0
2022-10-11 09:49:04	98	C	Control	2022-09-07	57	1	3	3	3	0	0	0	0	0	The same	1	1	1	1	0	0	0	0	0
2022-10-15 11:31:37	120	C	Control	2022-07-21	9	1	2	3	2	1	1	1	1	0	A little worse	1	1	1	1	1	1	1	1	0
2022-10-15 11:32:34	120	C	Control	2022-07-22	10	1	2	3	3	1	1	1	0	0	The same	1	1	1	1	1	1	1	0	0
2022-10-15 11:42:07	120	C	Control	2022-08-01	20	1	2	2	2	0	0	0	0	0	A little better	1	1	1	1	0	0	0	0	0
2022-10-15 11:53:10	120	C	Control	2022-08-17	36	1	1	0	0	0	0	0	0	1	The same	1	1	0	0	0	0	0	0	1
2022-10-15 11:59:36	120	C	Control	2022-08-26	45	1	1	0	0	0	0	0	1	*	The same	1	1	0	0	0	0	0	1	0
2022-10-15 12:24:52	120	C	Control	2022-09-10	60	1	0	0	1	0	0	0	2	1	The same	1	0	0	1	0	0	0	1	1
2022-10-15 12:25:31	120	C	Control	2022-09-11	61	1	0	0	0	1	0	0	0	0	The same	1	0	0	0	1	0	0	0	0
2022-10-15 12:31:32	120	C	Control	2022-09-18	68	1	1	0	0	1	1	1	1	1	The same	1	1	0	0	1	1	1	1	1
2022-10-15 12:35:28	120	C	Control	2022-09-23	73	1	0	0	0	1	1	1	0	0	The same	1	0	0	0	1	1	1	0	0
2022-10-15 12:36:20	120	C	Control	2022-09-24	74	1	1	0	0	1	1	1	2	1	A little worse	1	1	0	0	1	1	1	1	1
2022-10-15 12:45:33	120	C	Control	2022-10-01	81	1	2	1	0	4	4	4	3	3	A little worse	1	1	1	0	1	1	1	1	1
2022-10-15 12:46:34	120	C	Control	2022-10-02	82	1	1	1	0	1	1	1	1	0	The same	1	1	1	0	1	1	1	1	0
2022-10-15 15:08:21	123	C	Control	2022-07-31	18	1	0	3	0	3	0	0	0	0	A little better	1	0	1	0	1	0	0	0	0
2022-10-15 15:09:55	123	C	Control	2022-08-02	20	1	0	1	0	1	0	1	0	0	Somewhat better	1	0	1	0	1	0	1	0	0
2022-10-17 13:29:38	123	C	Control	2022-09-01	50	1	0	5	5	3	0	0	1	1	A little better	1	0	1	1	1	0	0	1	1
2022-10-17 13:30:40	123	C	Control	2022-09-02	51	1	0	5	5	3	0	0	1	1	A little better	1	0	1	1	1	0	0	1	1
2022-10-17 14:53:27	124	C	Control	2022-08-06	24	1	3	5	0	0	0	0	0	0	The same	1	1	1	0	0	0	0	0	0
2022-10-17 17:50:07	126	C	Control	2022-10-04	83	1	0	0	3	0	1	1	1	0	A little worse	1	0	0	1	0	1	1	1	0
2022-10-12 10:10:07	139	C	Control	2022-07-28	15	1	5	3	0	0	0	0	4	1	A little worse	1	1	1	0	0	0	0	1	1
2022-10-12 18:39:14	139	C	Control	2022-08-30	48	1	2	2	0	0	0	0	0	0	A little worse	1	1	1	0	0	0	0	0	0
2022-10-12 18:40:08	139	C	Control	2022-08-31	49	1	1	1	0	0	0	0	0	0	A little better	1	1	1	0	0	0	0	0	0
2022-10-12 18:45:15	139	C	Control	2022-09-07	56	1	2	1	0	0	0	0	0	0	A little worse	1	1	1	0	0	0	0	0	0
2022-10-12 18:50:54	139	C	Control	2022-09-16	65	1	1	2	0	0	0	0	0	0	A little worse	1	1	1	0	0	0	0	0	0
2022-10-12 18:51:38	139	C	Control	2022-09-17	66	1	1	1	0	0	0	0	0	0	A little better	1	1	1	0	0	0	0	0	0
2022-10-12 18:58:05	139	C	Control	2022-09-28	77	1	1	1	0	0	0	0	0	0	A little worse	1	1	1	0	0	0	0	0	0
2022-10-08 15:17:04	140	C	Control	2022-08-16	34	1	1	1	0	0	0	0	0	0	Somewhat worse	1	1	1	0	0	0	0	0	0
2022-10-10 14:34:50	148	C	Control	2022-07-29	16	1	1	0	1	1	1	1	1	1	Somewhat worse	1	1	0	1	1	1	1	1	1
2022-10-14 16:56:27	7	C	Control	2022-08-20	41	2	2	3	2	2	1	2	1	1	Somewhat worse	1	1	1	1	1	1	1	1	1
2022-10-14 17:02:05	7	C	Control	2022-08-25	46	2	3	3	2	1	1	1	2	1	The same	1	1	1	1	1	1	1	1	1
2022-10-14 17:30:16	7	C	Control	2022-09-28	80	2	3	3	1	1	2	1	2	0	A little worse	1	1	1	1	1	1	1	1	0
2022-10-14 17:34:52	7	C	Control	2022-10-02	84	2	3	4	2	2	2	1	3	1	A little better	1	1	1	1	1	1	1	1	1
2022-10-14 17:36:39	7	C	Control	2022-10-04	86	2	2	2	2	2	1	1	1	1	A little better	1	1	1	1	1	1	1	1	1
2022-10-14 17:59:30	9	C	Control	2022-08-04	25	2	5	5	0	3	1	0	2	0	Very much better	1	1	1	0	1	1	0	1	0
2022-10-17 21:12:55	18	C	Control	2022-09-20	72	2	1	2	2	2	2	2	3	3	Somewhat worse	1	1	1	1	1	1	1	1	1
2022-10-16 09:37:29	23	C	Control	2022-09-05	57	2	3	3	3	2	2	0	0	0	Very much better	1	1	1	1	1	1	0	0	0
2022-10-16 19:32:08	27	C	Control	2022-08-09	30	2	0	0	0	1	0	0	0	1	Somewhat worse	1	0	0	0	1	0	0	0	1
2022-10-16 19:45:26	27	C	Control	2022-08-22	43	2	3	0	1	2	0	0	0	1	The same	1	1	0	1	1	0	0	0	1
2022-10-10 14:18:29	30	C	Control	2022-09-21	72	2	2	0	0	3	0	0	3	3	Very much worse	1	1	0	0	1	0	0	1	1
2022-10-21 21:55:14	30	C	Control	2022-09-15	66	2	0	0	0	0	0	0	2	2	Somewhat worse	1	0	0	0	0	0	0	1	1
2022-10-13 10:16:27	49	C	Control	2022-07-13	2	2	2	4	0	0	0	0	0	0	A little better	1	1	1	0	0	0	0	0	0
2022-10-13 10:21:12	49	C	Control	2022-07-18	7	2	1	1	0	1	0	0	0	0	The same	1	1	1	0	1	0	0	0	0
2022-10-11 15:32:27	69	C	Control	2022-08-08	28	2	2	1	4	4	4	4	4	4	A little better	1	1	1	1	1	1	1	1	1
2022-10-11 15:38:10	69	C	Control	2022-08-15	35	2	2	1	3	3	4	2	1	2	A little better	1	1	1	1	1	1	1	1	1
2022-10-11 15:47:37	69	C	Control	2022-08-26	46	2	1	1	1	2	2	2	1	2	A little better	1	1	1	1	1	1	1	1	1
2022-10-11 15:51:01	69	C	Control	2022-08-29	49	2	3	2	3	3	3	3	3	3	A little worse	1	1	1	1	1	1	1	1	1
2022-10-11 16:06:50	69	C	Control	2022-09-07	58	2	2	1	1	2	2	2	1	2	Somewhat better	1	1	1	1	1	1	1	1	1
2022-10-11 15:39:09	92	C	Control	2022-07-14	2	2	5	5	5	5	5	5	5	5	A little better	1	1	1	1	1	1	1	1	1
2022-10-11 15:40:11	92	C	Control	2022-07-15	3	2	4	3	4	4	5	5	5	5	A little better	1	1	1	1	1	1	1	1	1
2022-10-11 15:42:22	92	C	Control	2022-07-17	5	2	2	4	3	3	3	3	3	3	A little better	1	1	1	1	1	1	1	1	1
2022-10-11 09:50:21	98	C	Control	2022-09-08	58	2	5	4	4	3	2	1	3	3	A little better	1	1	1	1	1	1	1	1	1
2022-10-13 19:19:53	112	C	Control	2022-08-09	27	2	2	1	1	0	0	0	0	0	Very much better	1	1	1	1	0	0	0	0	0
2022-10-13 19:27:28	112	C	Control	2022-08-18	36	2	2	0	2	1	1	1	1	1	A little better	1	1	0	1	1	1	1	1	1
2022-10-15 11:45:10	120	C	Control	2022-08-05	24	2	2	0	2	3	3	0	3	3	A little worse	1	1	0	1	1	1	0	1	1
2022-10-15 12:02:24	120	C	Control	2022-08-29	48	2	2	0	0	1	1	0	1	0	The same	1	1	0	0	1	1	0	1	0
2022-10-15 12:03:12	120	C	Control	2022-08-30	49	2	2	0	0	0	1	0	1	0	A little better	1	1	0	0	0	1	0	1	0
2022-10-15 12:30:58	120	C	Control	2022-09-17	67	2	2	0	1	1	0	0	1	1	A little worse	1	1	0	1	1	0	0	1	1
2022-10-15 12:37:20	120	C	Control	2022-09-25	75	2	1	0	0	2	2	2	2	2	The same	1	1	0	0	1	1	1	1	1
2022-10-15 15:06:47	123	C	Control	2022-07-29	16	2	0	4	0	0	0	3	3	3	A little worse	1	0	1	0	0	0	1	1	1
2022-10-15 15:07:33	123	C	Control	2022-07-30	17	2	0	4	0	0	0	0	0	0	The same	1	0	1	0	0	0	0	0	0
2022-10-15 15:09:07	123	C	Control	2022-08-01	19	2	0	3	0	3	0	3	0	0	The same	1	0	1	0	1	0	1	0	0
2022-10-10 14:33:29	148	C	Control	2022-07-28	15	2	2	0	2	2	2	2	2	2	Somewhat worse	1	1	0	1	1	1	1	1	1
2022-10-14 16:51:39	7	C	Control	2022-08-15	36	3	3	2	0	1	3	0	3	1	A little worse	1	1	1	0	1	1	0	1	1
2022-10-14 16:57:32	7	C	Control	2022-08-21	42	3	4	3	3	3	3	3	4	5	A little worse	1	1	1	1	1	1	1	1	1
2022-10-14 17:01:11	7	C	Control	2022-08-24	45	3	3	5	4	3	2	2	3	1	A little better	1	1	1	1	1	1	1	1	1
2022-10-14 17:31:39	7	C	Control	2022-09-29	81	3	5	5	3	4	3	3	5	3	Somewhat worse	1	1	1	1	1	1	1	1	1
2022-10-14 17:33:57	7	C	Control	2022-10-01	83	3	3	7	1	3	1	1	3	1	The same	1	1	1	1	1	1	1	1	1
2022-10-14 17:47:35	9	C	Control	2022-07-13	3	3	5	5	3	3	3	0	5	0	Somewhat worse	1	1	1	1	1	1	0	1	0
2022-10-16 17:07:48	12	C	Control	2022-08-03	24	3	1	0	0	0	0	0	0	1	Somewhat better	1	1	0	0	0	0	0	0	1
2022-10-16 17:42:16	12	C	Control	2022-08-20	41	3	3	0	3	3	0	0	0	3	The same	1	1	0	1	1	0	0	0	1
2022-10-17 13:57:55	15	C	Control	2022-07-22	12	3	3	1	3	0	0	0	0	0	A little worse	1	1	1	1	0	0	0	0	0
2022-10-17 13:58:45	15	C	Control	2022-07-23	13	3	3	1	3	1	0	0	0	0	The same	1	1	1	1	1	0	0	0	0
2022-10-17 16:47:14	16	C	Control	2022-08-06	27	3	3	0	1	1	3	3	3	3	The same	1	1	0	1	1	1	1	1	1
2022-10-17 16:53:54	16	C	Control	2022-08-15	36	3	3	3	0	3	3	3	3	3	The same	1	1	1	0	1	1	1	1	1
2022-10-17 16:54:44	16	C	Control	2022-08-16	37	3	3	1	0	3	3	3	3	3	The same	1	1	1	0	1	1	1	1	1
2022-10-17 17:07:24	16	C	Control	2022-09-11	63	3	3	3	1	1	1	1	1	1	A little better	1	1	1	1	1	1	1	1	1
2022-10-16 09:29:26	23	C	Control	2022-08-26	47	3	5	5	3	3	3	1	1	1	A little worse	1	1	1	1	1	1	1	1	1
2022-10-16 09:39:45	23	C	Control	2022-09-06	58	3	5	5	3	4	4	4	5	4	Somewhat worse	1	1	1	1	1	1	1	1	1
2022-10-10 13:24:25	31	C	Control	2022-08-20	41	3	3	3	5	5	3	3	0	3	Very much better	1	1	1	1	1	1	1	0	1
2022-10-10 13:28:10	31	C	Control	2022-08-24	45	3	3	3	3	3	5	5	0	1	A little better	1	1	1	1	1	1	1	0	1
2022-10-10 13:29:46	31	C	Control	2022-08-26	47	3	3	1	3	1	3	1	1	1	A little better	1	1	1	1	1	1	1	1	1
2022-10-10 13:30:26	31	C	Control	2022-08-27	48	3	3	3	1	1	1	1	1	1	A little better	1	1	1	1	1	1	1	1	1
2022-10-10 13:31:05	31	C	Control	2022-08-28	49	3	3	3	3	3	1	1	1	1	The same	1	1	1	1	1	1	1	1	1
2022-10-10 13:31:41	31	C	Control	2022-08-29	50	3	3	1	1	1	1	1	1	1	Somewhat better	1	1	1	1	1	1	1	1	1
2022-10-10 14:35:52	43	C	Control	2022-09-29	80	3	3	3	3	3	3	3	3	3	The same	1	1	1	1	1	1	1	1	1
2022-10-13 10:15:26	49	C	Control	2022-07-12	1	3	5	1	0	1	0	1	1	1	The same	1	1	1	0	1	0	1	1	1
2022-10-11 00:50:43	69	C	Control	2022-07-26	15	3	2	1	5	3	4	4	4	4	Somewhat worse	1	1	1	1	1	1	1	1	1
2022-10-11 16:02:52	69	C	Control	2022-09-06	57	3	3	2	3	3	4	4	1	2	A little worse	1	1	1	1	1	1	1	1	1
2022-10-10 16:05:16	95	C	Control	2022-07-15	3	3	0	0	0	3	5	3	5	0	A little worse	1	0	0	0	1	1	1	1	0
2022-10-10 16:08:47	95	C	Control	2022-07-18	6	3	0	0	5	5	5	5	5	5	Somewhat worse	1	0	0	1	1	1	1	1	1
2022-10-10 16:25:39	95	C	Control	2022-08-04	23	3	0	1	0	0	0	0	3	0	A little worse	1	0	1	0	0	0	0	1	0
2022-10-10 16:41:20	95	C	Control	2022-08-22	41	3	0	*	1	0	0	0	1	0	Somewhat worse	1	0	0	1	0	0	0	1	0
2022-10-13 19:19:23	112	C	Control	2022-08-08	26	3	4	0	2	3	0	1	0	2		1	1	0	1	1	0	1	0	1
2022-10-15 12:00:44	120	C	Control	2022-08-27	46	3	3	0	2	2	2	1	1	2	A little worse	1	1	0	1	1	1	1	1	1
2022-10-15 12:01:36	120	C	Control	2022-08-28	47	3	3	0	3	3	3	3	3	3	The same	1	1	0	1	1	1	1	1	1
2022-10-17 13:23:28	123	C	Control	2022-08-29	47	3	0	3	3	3	3	3	3	3	Somewhat worse	1	0	1	1	1	1	1	1	1
2022-10-17 14:52:36	124	C	Control	2022-08-05	23	3	0	5	0	1	0	0	1	0	The same	1	0	1	0	1	0	0	1	0
2022-10-11 15:31:13	69	C	Control	2022-08-07	27	4	3	1	2	3	4	5	5	4	Somewhat worse	1	1	1	1	1	1	1	1	1
2022-10-11 15:36:32	69	C	Control	2022-08-14	34	4	5	2	3	4	5	5	1	2	Somewhat worse	1	1	1	1	1	1	1	1	1
2022-10-11 15:56:32	69	C	Control	2022-09-05	56	4	1	3	4	5	5	5	5	5	Very much worse	1	1	1	1	1	1	1	1	1
2022-10-10 23:35:37	89	C	Control	2022-09-15	65	4	4	4	0	5	6	6	3	2	A little better	1	1	1	0	1	1	1	1	1
2022-10-11 15:37:58	92	C	Control	2022-07-13	1	4	6	6	6	6	6	6	6	6	Somewhat worse	1	1	1	1	1	1	1	1	1
2022-10-13 19:25:23	112	C	Control	2022-08-17	35	4	4	0	4	4	4	4	4	4		1	1	0	1	1	1	1	1	1
2022-10-17 13:24:21	123	C	Control	2022-08-30	48	4	0	4	4	4	4	4	4	4	Somewhat worse	1	0	1	1	1	1	1	1	1
2022-10-14 16:58:35	7	C	Control	2022-08-22	43	5	4	5	4	6	5	4	5	5	Somewhat worse	1	1	1	1	1	1	1	1	1
2022-10-14 17:00:08	7	C	Control	2022-08-23	44	5	7	7	5	5	5	3	5	3	Very much worse	1	1	1	1	1	1	1	1	1
2022-10-14 17:32:51	7	C	Control	2022-09-30	82	5	5	7	3	3	4	2	4	3	Somewhat worse	1	1	1	1	1	1	1	1	1
2022-10-16 17:40:44	12	C	Control	2022-08-18	39	5	5	0	0	5	0	0	0	0	A little worse	1	1	0	0	1	0	0	0	0
2022-10-16 17:41:28	12	C	Control	2022-08-19	40	5	5	0	3	5	0	0	0	3	The same	1	1	0	1	1	0	0	0	1
2022-10-17 16:34:22	16	C	Control	2022-07-14	4	5	5	0	5	5	5	5	5	5	The same	1	1	0	1	1	1	1	1	1
2022-10-17 16:44:57	16	C	Control	2022-08-05	26	5	5	1	5	5	5	5	5	*	Somewhat worse	1	1	1	1	1	1	1	1	0
2022-10-17 17:06:36	16	C	Control	2022-09-10	62	5	5	5	5	5	5	5	5	5	The same	1	1	1	1	1	1	1	1	1
2022-10-10 14:01:10	30	C	Control	2022-08-04	24	5	0	0	0	3	3	3	0	3	A little worse	1	0	0	0	1	1	1	0	1
2022-10-10 13:25:53	31	C	Control	2022-08-21	42	5	7	5	5	5	5	5	3	5	Somewhat worse	1	1	1	1	1	1	1	1	1
2022-10-10 13:26:42	31	C	Control	2022-08-22	43	5	5	1	3	3	5	5	1	3	The same	1	1	1	1	1	1	1	1	1
2022-10-10 13:27:28	31	C	Control	2022-08-23	44	5	5	3	5	5	5	5	3	3	The same	1	1	1	1	1	1	1	1	1
2022-10-10 13:29:06	31	C	Control	2022-08-25	46	5	5	5	5	5	5	5	1	3	Somewhat worse	1	1	1	1	1	1	1	1	1
2022-10-10 11:22:45	40	C	Control	2022-09-11	62	5	5	0	4	4	4	4	3	4	Somewhat worse	1	1	0	1	1	1	1	1	1
2022-10-11 15:40:05	69	C	Control	2022-08-21	41	5	3	1	2	3	3	3	5	3	Somewhat worse	1	1	1	1	1	1	1	1	1
2022-10-11 15:43:18	69	C	Control	2022-08-24	44	5	5	2	3	5	5	5	3	5	Somewhat worse	1	1	1	1	1	1	1	1	1
2022-10-11 15:44:48	69	C	Control	2022-08-25	45	5	5	2	3	5	5	5	3	5	The same	1	1	1	1	1	1	1	1	1
2022-10-10 16:19:42	95	C	Control	2022-07-29	17	5	3	0	3	5	5	5	6	5	Very much worse	1	1	0	1	1	1	1	1	1
2022-10-10 16:24:01	95	C	Control	2022-08-03	22	5	1	0	0	0	0	0	1	0	The same	1	1	0	0	0	0	0	1	0
2022-10-10 16:30:20	95	C	Control	2022-08-08	27	5	0	0	0	3	3	1	3	3	The same	1	0	0	0	1	1	1	1	1
2022-10-10 17:04:07	95	C	Control	2022-09-18	68	5	3	0	1	5	5	5	5	5	Very much worse	1	1	0	1	1	1	1	1	1
2022-10-17 14:55:16	124	C	Control	2022-08-08	26	5	7	5	1	1	1	1	0	3	The same	1	1	1	1	1	1	1	0	1
2022-10-12 10:12:20	139	C	Control	2022-07-29	16	5	4	5	1	1	5	0	1	0	A little worse	1	1	1	1	1	1	0	1	0
2022-10-08 14:46:35	141	C	Control	2022-08-16	34	5	5	3	0	5	5	5	5	5	Very much worse	1	1	1	0	1	1	1	1	1
2022-10-17 13:25:16	123	C	Control	2022-08-31	49	6	0	6	6	6	6	6	6	6	Somewhat worse	1	0	1	1	1	1	1	1	1
2022-10-11 15:54:24	1	Z	MW	2022-07-13	3	0	0	1	0	0	0	0	0	0	A little worse	0	0	1	0	0	0	0	0	0
2022-10-11 15:56:07	1	Z	MW	2022-07-14	4	0	0	0	0	0	0	0	0	0	A little better	0	0	0	0	0	0	0	0	0
2022-10-11 17:38:27	1	Z	MW	2022-08-21	42	0	0	0	1	1	1	0	0	0	Somewhat better	0	0	0	1	1	1	0	0	0
2022-10-11 17:39:20	1	Z	MW	2022-08-22	43	0	0	0	0	0	0	0	0	0	Very much better	0	0	0	0	0	0	0	0	0
2022-10-13 07:30:20	3	Z	MW	2022-07-11	1	0	0	0	0	0	0	0	0	0	Very much better	0	0	0	0	0	0	0	0	0
2022-10-13 07:31:13	3	Z	MW	2022-07-12	2	0	0	0	0	0	0	0	0	0	A little worse	0	0	0	0	0	0	0	0	0
2022-10-13 07:31:51	3	Z	MW	2022-07-13	3	0	0	0	0	0	0	0	0	0	A little better	0	0	0	0	0	0	0	0	0
2022-10-13 07:33:33	3	Z	MW	2022-07-16	6	0	0	0	0	0	0	0	0	0	A little worse	0	0	0	0	0	0	0	0	0
2022-10-13 07:38:22	3	Z	MW	2022-07-19	9	0	0	0	0	0	0	0	0	0	Somewhat better	0	0	0	0	0	0	0	0	0
2022-10-13 07:43:06	3	Z	MW	2022-07-29	19	0	0	0	0	0	0	0	0	0	Very much better	0	0	0	0	0	0	0	0	0
2022-10-13 07:43:51	3	Z	MW	2022-07-30	20	0	0	0	0	0	0	0	0	0	The same	0	0	0	0	0	0	0	0	0
2022-10-13 07:44:33	3	Z	MW	2022-07-31	21	0	0	0	0	0	0	0	0	0	The same	0	0	0	0	0	0	0	0	0
2022-10-13 08:03:54	3	Z	MW	2022-08-19	40	0	0	0	0	0	0	0	0	0	Very much better	0	0	0	0	0	0	0	0	0
2022-10-13 08:04:30	3	Z	MW	2022-08-20	41	0	0	0	0	0	0	0	0	0	Somewhat better	0	0	0	0	0	0	0	0	0
2022-10-13 08:12:49	3	Z	MW	2022-09-07	59	0	0	0	0	0	0	0	0	0	Very much better	0	0	0	0	0	0	0	0	0
2022-10-13 08:15:20	3	Z	MW	2022-09-11	63	0	0	0	0	0	0	0	0	0	Very much better	0	0	0	0	0	0	0	0	0
2022-10-13 08:16:42	3	Z	MW	2022-09-13	65	0	0	0	0	0	0	0	0	0	Very much better	0	0	0	0	0	0	0	0	0
2022-10-14 08:54:51	5	Z	MW	2022-07-11	1	0	0	0	0	0	0	0	0	0	The same	0	0	0	0	0	0	0	0	0
2022-10-14 08:55:33	5	Z	MW	2022-07-12	2	0	0	0	0	0	0	0	0	0	The same	0	0	0	0	0	0	0	0	0
2022-10-14 08:57:36	5	Z	MW	2022-07-16	6	0	0	1	0	0	0	0	0	0	A little worse	0	0	1	0	0	0	0	0	0
2022-10-14 08:58:14	5	Z	MW	2022-07-17	7	0	0	1	0	0	0	0	0	0	The same	0	0	1	0	0	0	0	0	0
2022-10-14 08:58:47	5	Z	MW	2022-07-18	8	0	0	0	0	0	0	0	0	0	A little better	0	0	0	0	0	0	0	0	0
2022-10-14 09:13:46	5	Z	MW	2022-08-11	32	0	0	1	0	0	0	0	0	0	A little worse	0	0	1	0	0	0	0	0	0
2022-10-14 09:15:22	5	Z	MW	2022-08-12	33	0	0	1	0	0	0	0	0	0	The same	0	0	1	0	0	0	0	0	0
2022-10-14 09:21:30	5	Z	MW	2022-08-24	45	0	0	0	0	0	0	0	0	0	A little worse	0	0	0	0	0	0	0	0	0
2022-10-14 09:22:15	5	Z	MW	2022-08-25	46	0	0	1	0	0	0	0	0	0	The same	0	0	1	0	0	0	0	0	0
2022-10-14 09:37:47	5	Z	MW	2022-09-22	74	0	0	0	0	0	0	0	0	0	A little worse	0	0	0	0	0	0	0	0	0
2022-10-17 11:24:34	6	Z	MW	2022-08-15	36	0	0	1	1	0	0	0	0	0	Somewhat better	0	0	1	1	0	0	0	0	0
2022-10-17 11:27:02	6	Z	MW	2022-08-20	41	0	1	1	1	0	0	0	0	0	A little worse	0	1	1	1	0	0	0	0	0
2022-10-17 11:27:39	6	Z	MW	2022-08-21	42	0	2	2	2	0	0	0	0	0	The same	0	1	1	1	0	0	0	0	0
2022-10-17 21:56:31	6	Z	MW	2022-07-14	4	0	0	0	1	0	0	0	0	0	Very much better	0	0	0	1	0	0	0	0	0
2022-10-17 22:01:03	6	Z	MW	2022-07-22	12	0	0	0	1	0	0	0	0	0	Somewhat better	0	0	0	1	0	0	0	0	0
2022-10-14 18:40:45	10	Z	MW	2022-07-18	8	0	0	0	0	0	0	0	0	0	Very much better	0	0	0	0	0	0	0	0	0
2022-10-14 18:41:56	10	Z	MW	2022-07-19	9	0	0	0	0	0	0	0	0	0	Somewhat better	0	0	0	0	0	0	0	0	0
2022-10-14 18:53:29	10	Z	MW	2022-08-06	27	0	0	0	0	0	0	0	0	0	Very much better	0	0	0	0	0	0	0	0	0
2022-10-14 18:54:07	10	Z	MW	2022-08-07	28	0	0	0	0	0	0	0	0	0	Very much better	0	0	0	0	0	0	0	0	0
2022-10-14 18:55:02	10	Z	MW	2022-08-08	29	0	0	0	0	0	0	0	0	0	Somewhat better	0	0	0	0	0	0	0	0	0
2022-10-14 20:21:16	11	Z	MW	2022-07-11	1	0	1	2	1	0	0	0	0	0	A little better	0	1	1	1	0	0	0	0	0
2022-10-14 20:29:06	11	Z	MW	2022-07-20	10	0	0	0	0	0	0	0	0	0	Very much better	0	0	0	0	0	0	0	0	0
2022-10-14 20:29:44	11	Z	MW	2022-07-21	11	0	0	0	0	0	0	0	0	0	Somewhat better	0	0	0	0	0	0	0	0	0
2022-10-14 20:30:24	11	Z	MW	2022-07-22	12	0	0	0	0	0	0	0	0	0	Very much better	0	0	0	0	0	0	0	0	0
2022-10-14 20:31:03	11	Z	MW	2022-07-23	13	0	0	0	0	0	0	0	0	0	Very much better	0	0	0	0	0	0	0	0	0
2022-10-14 20:31:42	11	Z	MW	2022-07-24	14	0	0	0	0	0	0	0	0	0	Very much better	0	0	0	0	0	0	0	0	0
2022-10-17 06:56:07	13	Z	MW	2022-07-11	1	0	0	0	0	0	0	0	0	0	The same	0	0	0	0	0	0	0	0	0
2022-10-17 06:57:10	13	Z	MW	2022-07-12	2	0	0	1	0	0	0	0	0	0	The same	0	0	1	0	0	0	0	0	0
2022-10-17 06:57:55	13	Z	MW	2022-07-13	3	0	0	0	0	0	0	0	0	0	A little better	0	0	0	0	0	0	0	0	0
2022-10-17 06:58:39	13	Z	MW	2022-07-14	4	0	0	0	0	0	0	0	0	0	The same	0	0	0	0	0	0	0	0	0
2022-10-17 06:59:22	13	Z	MW	2022-07-15	5	0	0	0	0	0	0	0	0	0	Somewhat better	0	0	0	0	0	0	0	0	0
2022-10-17 06:59:59	13	Z	MW	2022-07-16	6	0	0	0	0	0	0	0	0	0	Somewhat better	0	0	0	0	0	0	0	0	0
2022-10-17 07:01:30	13	Z	MW	2022-07-19	9	0	0	0	0	0	0	0	0	*	The same	0	0	0	0	0	0	0	0	0
2022-10-17 07:02:05	13	Z	MW	2022-07-20	10	0	0	0	0	0	0	0	0	0	The same	0	0	0	0	0	0	0	0	0
2022-10-17 07:08:45	13	Z	MW	2022-07-30	20	0	0	0	0	0	0	0	0	0	Very much better	0	0	0	0	0	0	0	0	0
2022-10-17 07:09:26	13	Z	MW	2022-07-31	21	0	0	0	0	0	0	0	0	0	A little better	0	0	0	0	0	0	0	0	0
2022-10-17 07:10:04	13	Z	MW	2022-08-01	22	0	0	0	0	0	0	0	0	0	A little better	0	0	0	0	0	0	0	0	0
2022-10-17 07:11:52	13	Z	MW	2022-08-05	26	0	0	1	0	0	0	0	0	0	Very much better	0	0	1	0	0	0	0	0	0
2022-10-17 07:12:35	13	Z	MW	2022-08-06	27	0	0	0	0	0	0	0	0	0	A little worse	0	0	0	0	0	0	0	0	0
2022-10-17 07:15:48	13	Z	MW	2022-08-07	28	0	0	2	0	0	0	0	0	0	A little worse	0	0	1	0	0	0	0	0	0
2022-10-17 07:16:41	13	Z	MW	2022-08-08	29	0	0	3	0	0	0	0	0	0	A little worse	0	0	1	0	0	0	0	0	0
2022-10-17 07:22:07	13	Z	MW	2022-08-19	40	0	0	0	0	0	0	0	0	0	Very much better	0	0	0	0	0	0	0	0	0
2022-10-17 07:23:13	13	Z	MW	2022-08-20	41	0	0	1	0	0	0	0	0	0	Somewhat better	0	0	1	0	0	0	0	0	0
2022-10-17 07:23:51	13	Z	MW	2022-08-21	42	0	0	1	0	0	0	0	0	0	Very much better	0	0	1	0	0	0	0	0	0
2022-10-17 07:40:09	13	Z	MW	2022-09-23	75	0	2	2	2	1	0	0	0	0	Very much better	0	1	1	1	1	0	0	0	0
2022-10-17 07:41:02	13	Z	MW	2022-09-24	76	0	2	2	3	2	2	2	1	1	The same	0	1	1	1	1	1	1	1	1
2022-10-17 07:41:48	13	Z	MW	2022-09-25	77	0	3	3	3	3	1	1	1	0	The same	0	1	1	1	1	1	1	1	0
2022-10-17 07:42:33	13	Z	MW	2022-09-26	78	0	3	3	0	0	0	0	0	0	The same	0	1	1	0	0	0	0	0	0
2022-10-17 07:43:28	13	Z	MW	2022-09-27	79	0	3	3	1	0	0	0	0	0	A little worse	0	1	1	1	0	0	0	0	0
2022-10-17 07:44:13	13	Z	MW	2022-09-28	80	0	3	3	0	0	0	0	0	0	The same	0	1	1	0	0	0	0	0	0
2022-10-17 07:45:00	13	Z	MW	2022-09-29	81	0	3	3	0	0	0	0	0	0	The same	0	1	1	0	0	0	0	0	0
2022-10-17 07:45:36	13	Z	MW	2022-09-30	82	0	3	3	0	0	0	0	0	0	The same	0	1	1	0	0	0	0	0	0
2022-10-17 07:46:18	13	Z	MW	2022-10-01	83	0	3	3	1	0	0	0	0	0	The same	0	1	1	1	0	0	0	0	0
2022-10-17 07:47:08	13	Z	MW	2022-10-02	84	0	3	3	0	0	0	0	0	0	The same	0	1	1	0	0	0	0	0	0
2022-10-17 07:48:04	13	Z	MW	2022-10-03	85	0	3	3	3	1	0	0	0	0	A little worse	0	1	1	1	1	0	0	0	0
2022-10-17 07:49:02	13	Z	MW	2022-10-04	86	0	1	1	0	0	0	0	0	0	Somewhat better	0	1	1	0	0	0	0	0	0
2022-10-17 07:49:43	13	Z	MW	2022-10-05	87	0	1	1	0	0	0	0	0	0	Somewhat better	0	1	1	0	0	0	0	0	0
2022-07-18 19:32:52	14	Z	MW	2022-07-11	1	0	0	0	0	0	0	0	0	0	The same	0	0	0	0	0	0	0	0	0
2022-07-18 19:34:58	14	Z	MW	2022-07-12	2	0	0	0	0	0	0	0	0	0	Very much better	0	0	0	0	0	0	0	0	0
2022-07-18 19:35:44	14	Z	MW	2022-07-13	3	0	0	0	0	0	0	0	0	0	Very much better	0	0	0	0	0	0	0	0	0
2022-07-18 19:36:29	14	Z	MW	2022-07-14	4	0	0	0	0	0	0	0	0	0	Very much better	0	0	0	0	0	0	0	0	0
2022-07-18 19:37:38	14	Z	MW	2022-07-15	5	0	0	0	0	0	0	0	0	0	Very much better	0	0	0	0	0	0	0	0	0
2022-10-17 08:14:32	14	Z	MW	2022-08-31	52	0	0	1	1	0	0	0	0	0	Very much better	0	0	1	1	0	0	0	0	0
2022-10-17 08:37:56	14	Z	MW	2022-09-21	73	0	1	2	0	2	0	2	0	2	A little worse	0	1	1	0	1	0	1	0	1
2022-10-17 08:38:44	14	Z	MW	2022-09-22	74	0	1	2	1	1	0	1	1	1	The same	0	1	1	1	1	0	1	1	1
2022-10-17 08:39:39	14	Z	MW	2022-09-23	75	0	1	2	0	0	0	1	0	1	The same	0	1	1	0	0	0	1	0	1
2022-10-17 08:40:23	14	Z	MW	2022-09-24	76	0	0	1	0	0	0	0	0	0	Somewhat better	0	0	1	0	0	0	0	0	0
2022-10-17 08:40:59	14	Z	MW	2022-09-25	77	0	0	1	0	1	0	0	0	0	A little better	0	0	1	0	1	0	0	0	0
2022-10-17 08:41:36	14	Z	MW	2022-09-26	78	0	0	0	0	0	0	0	0	0	Very much better	0	0	0	0	0	0	0	0	0
2022-10-12 19:53:17	19	Z	MW	2022-09-08	60	0	1	0	1	0	0	0	0	0	A little worse	0	1	0	1	0	0	0	0	0
2022-10-12 19:55:00	19	Z	MW	2022-09-10	62	0	1	0	1	0	0	0	0	0	Somewhat worse	0	1	0	1	0	0	0	0	0
2022-10-12 20:01:17	19	Z	MW	2022-09-11	63	0	0	0	0	0	0	0	0	0	Somewhat better	0	0	0	0	0	0	0	0	0
2022-10-18 17:41:46	19	Z	MW	2022-07-11	1	0	0	0	0	0	0	0	0	0	Very much better	0	0	0	0	0	0	0	0	0
2022-10-18 18:19:39	19	Z	MW	2022-08-07	28	0	0	1	0	0	0	0	0	0	A little worse	0	0	1	0	0	0	0	0	0
2022-10-18 18:20:40	19	Z	MW	2022-08-08	29	0	0	0	0	0	0	0	0	0	A little better	0	0	0	0	0	0	0	0	0
2022-10-12 20:18:24	20	Z	MW	2022-08-15	36	0	0	0	0	0	0	0	0	0	Very much better	0	0	0	0	0	0	0	0	0
2022-10-12 20:21:03	20	Z	MW	2022-08-16	37	0	0	1	0	0	0	0	0	0	The same	0	0	1	0	0	0	0	0	0
2022-10-12 20:21:56	20	Z	MW	2022-08-17	38	0	0	1	0	0	0	0	0	0	The same	0	0	1	0	0	0	0	0	0
2022-10-12 20:23:08	20	Z	MW	2022-08-18	39	0	0	1	0	0	0	0	0	0	A little worse	0	0	1	0	0	0	0	0	0
2022-10-12 20:24:19	20	Z	MW	2022-08-19	40	0	0	1	0	0	0	0	0	0	The same	0	0	1	0	0	0	0	0	0
2022-10-12 20:25:27	20	Z	MW	2022-08-20	41	0	1	1	0	0	0	0	0	0	A little worse	0	1	1	0	0	0	0	0	0
2022-10-12 20:27:31	20	Z	MW	2022-08-22	43	0	0	0	0	0	0	0	0	0	Very much better	0	0	0	0	0	0	0	0	0
2022-10-12 20:28:21	20	Z	MW	2022-08-23	44	0	0	0	0	0	0	0	0	0	The same	0	0	0	0	0	0	0	0	0
2022-10-12 20:29:01	20	Z	MW	2022-08-24	45	0	0	0	0	0	0	0	0	0	The same	0	0	0	0	0	0	0	0	0
2022-10-12 20:29:42	20	Z	MW	2022-08-25	46	0	0	0	0	0	0	0	0	0	A little worse	0	0	0	0	0	0	0	0	0
2022-10-12 20:30:52	20	Z	MW	2022-08-26	47	0	0	1	0	0	0	0	0	0	A little worse	0	0	1	0	0	0	0	0	0
2022-10-12 20:35:04	20	Z	MW	2022-08-29	50	0	0	0	0	0	0	0	0	0	A little better	0	0	0	0	0	0	0	0	0
2022-10-12 20:36:11	20	Z	MW	2022-08-30	51	0	0	0	0	0	0	0	0	0	A little worse	0	0	0	0	0	0	0	0	0
2022-10-12 20:36:58	20	Z	MW	2022-08-31	52	0	0	0	0	0	0	0	0	0	The same	0	0	0	0	0	0	0	0	0
2022-10-12 20:44:08	20	Z	MW	2022-09-05	57	0	1	1	0	0	0	0	0	0	Very much better	0	1	1	0	0	0	0	0	0
2022-10-12 20:44:56	20	Z	MW	2022-09-06	58	0	0	1	0	0	0	0	0	0	Somewhat better	0	0	1	0	0	0	0	0	0
2022-10-12 20:46:03	20	Z	MW	2022-09-07	59	0	0	1	0	0	0	0	0	0	A little better	0	0	1	0	0	0	0	0	0
2022-10-12 20:46:56	20	Z	MW	2022-09-08	60	0	1	0	0	0	0	0	0	0	The same	0	1	0	0	0	0	0	0	0
2022-10-12 20:47:50	20	Z	MW	2022-09-09	61	0	2	0	0	0	0	0	0	0	The same	0	1	0	0	0	0	0	0	0
2022-10-12 20:51:32	20	Z	MW	2022-09-10	62	0	0	0	0	0	0	0	0	0	A little better	0	0	0	0	0	0	0	0	0
2022-10-12 20:52:05	20	Z	MW	2022-09-11	63	0	0	0	0	0	0	0	0	0	The same	0	0	0	0	0	0	0	0	0
2022-10-18 18:25:50	20	Z	MW	2022-07-14	4	0	0	1	0	0	0	0	0	0	Very much better	0	0	1	0	0	0	0	0	0
2022-10-18 18:26:27	20	Z	MW	2022-07-15	5	0	0	1	0	0	0	0	0	0	The same	0	0	1	0	0	0	0	0	0
2022-10-18 18:39:56	20	Z	MW	2022-07-28	18	0	1	0	0	0	0	0	0	0	Very much better	0	1	0	0	0	0	0	0	0
2022-10-18 18:40:57	20	Z	MW	2022-07-29	19	0	3	5	0	0	0	0	0	0	Somewhat worse	0	1	1	0	0	0	0	0	0
2022-10-18 18:41:38	20	Z	MW	2022-07-30	20	0	1	3	0	0	0	0	0	0	A little better	0	1	1	0	0	0	0	0	0
2022-10-18 18:43:57	20	Z	MW	2022-07-31	21	0	0	0	0	0	0	0	0	0	Very much better	0	0	0	0	0	0	0	0	0
2022-10-13 11:00:42	21	Z	MW	2022-07-12	2	0	1	0	0	0	0	0	0	0	A little worse	0	1	0	0	0	0	0	0	0
2022-10-13 11:01:25	21	Z	MW	2022-07-13	3	0	0	0	0	0	0	0	0	0	A little better	0	0	0	0	0	0	0	0	0
2022-10-13 11:02:09	21	Z	MW	2022-07-14	4	0	0	0	0	0	0	0	0	0	Somewhat better	0	0	0	0	0	0	0	0	0
2022-10-13 14:30:22	21	Z	MW	2022-08-30	51	0	1	1	0	0	0	0	0	0	Very much better	0	1	1	0	0	0	0	0	0
2022-10-13 14:31:04	21	Z	MW	2022-08-31	52	0	1	1	0	0	0	0	0	0	Somewhat better	0	1	1	0	0	0	0	0	0
2022-10-13 14:32:18	21	Z	MW	2022-09-01	53	0	0	0	0	0	0	0	0	0	Very much better	0	0	0	0	0	0	0	0	0
2022-10-16 10:21:12	24	Z	MW	2022-07-12	2	0	0	0	0	0	0	0	0	0	A little worse	0	0	0	0	0	0	0	0	0
2022-10-16 10:22:25	24	Z	MW	2022-07-15	5	0	0	0	0	0	0	0	0	0	A little worse	0	0	0	0	0	0	0	0	0
2022-10-16 10:23:14	24	Z	MW	2022-07-16	6	0	0	0	0	0	0	0	0	0	The same	0	0	0	0	0	0	0	0	0
2022-10-16 10:59:26	25	Z	MW	2022-07-12	2	0	1	0	0	0	0	0	0	0	A little worse	0	1	0	0	0	0	0	0	0
2022-10-16 11:00:28	25	Z	MW	2022-07-13	3	0	2	0	0	0	0	0	0	0	A little worse	0	1	0	0	0	0	0	0	0
2022-10-16 11:01:05	25	Z	MW	2022-07-14	4	0	0	0	0	0	0	0	0	0	The same	0	0	0	0	0	0	0	0	0
2022-10-16 11:01:35	25	Z	MW	2022-07-15	5	0	0	0	0	0	0	0	0	0	Somewhat better	0	0	0	0	0	0	0	0	0
2022-10-16 11:02:24	25	Z	MW	2022-07-16	6	0	2	0	0	0	0	0	0	0	A little worse	0	1	0	0	0	0	0	0	0
2022-10-16 11:03:00	25	Z	MW	2022-07-17	7	0	2	0	0	0	0	0	0	0	The same	0	1	0	0	0	0	0	0	0
2022-10-16 11:03:44	25	Z	MW	2022-07-18	8	0	0	0	0	0	0	0	0	0	A little better	0	0	0	0	0	0	0	0	0
2022-10-16 11:09:58	25	Z	MW	2022-08-03	24	0	1	0	0	0	0	0	0	0	A little worse	0	1	0	0	0	0	0	0	0
2022-10-16 11:10:33	25	Z	MW	2022-08-04	25	0	0	0	0	0	0	0	0	0	The same	0	0	0	0	0	0	0	0	0
2022-10-16 11:11:33	25	Z	MW	2022-08-05	26	0	3	0	0	1	1	1	1	1	A little worse	0	1	0	0	1	1	1	1	1
2022-10-16 11:12:27	25	Z	MW	2022-08-06	27	0	1	0	0	0	0	0	0	0	A little better	0	1	0	0	0	0	0	0	0
2022-10-16 11:13:14	25	Z	MW	2022-08-07	28	0	1	0	0	0	0	0	0	0	The same	0	1	0	0	0	0	0	0	0
2022-10-16 11:13:58	25	Z	MW	2022-08-08	29	0	1	0	0	0	0	0	0	0	Somewhat better	0	1	0	0	0	0	0	0	0
2022-10-16 11:31:51	25	Z	MW	2022-09-24	76	0	1	0	0	0	0	0	0	0	A little worse	0	1	0	0	0	0	0	0	0
2022-10-16 11:32:51	25	Z	MW	2022-09-25	77	0	5	0	1	1	1	1	1	1	Very much worse	0	1	0	1	1	1	1	1	1
2022-10-16 11:33:58	25	Z	MW	2022-09-26	78	0	3	1	1	1	1	1	1	1	The same	0	1	1	1	1	1	1	1	1
2022-10-16 11:34:52	25	Z	MW	2022-09-27	79	0	1	0	0	0	0	0	0	0	Somewhat better	0	1	0	0	0	0	0	0	0
2022-10-16 11:35:39	25	Z	MW	2022-09-28	80	0	1	0	1	0	0	0	0	0	A little better	0	1	0	1	0	0	0	0	0
2022-10-16 11:43:29	25	Z	MW	2022-10-03	85	0	3	0	1	1	1	1	1	1	A little better	0	1	0	1	1	1	1	1	1
2022-10-16 18:59:01	26	Z	MW	2022-07-14	4	0	5	5	5	3	0	3	0	5	Somewhat worse	0	1	1	1	1	0	1	0	1
2022-10-16 20:25:12	26	Z	MW	2022-07-18	8	0	5	5	5	5	5	5	5	5	A little worse	0	1	1	1	1	1	1	1	1
2022-10-16 20:29:09	26	Z	MW	2022-07-20	10	0	0	0	0	0	1	0	1	0	Very much better	0	0	0	0	0	1	0	1	0
2022-10-16 20:32:49	26	Z	MW	2022-07-26	16	0	3	3	3	1	0	0	0	0	A little worse	0	1	1	1	1	0	0	0	0
2022-10-16 20:40:30	26	Z	MW	2022-08-07	28	0	1	1	1	0	0	0	0	0	A little worse	0	1	1	1	0	0	0	0	0
2022-10-16 20:41:24	26	Z	MW	2022-08-08	29	0	1	1	1	0	0	0	0	0	The same	0	1	1	1	0	0	0	0	0
2022-10-16 20:42:28	26	Z	MW	2022-08-09	30	0	1	1	1	0	0	0	0	0	The same	0	1	1	1	0	0	0	0	0
2022-10-16 21:00:14	26	Z	MW	2022-08-31	52	0	2	2	2	1	0	1	0	0	Somewhat better	0	1	1	1	1	0	1	0	0
2022-10-17 20:10:47	29	Z	MW	2022-07-11	1	0	0	0	0	0	0	0	0	0	Very much better	0	0	0	0	0	0	0	0	0
2022-10-17 20:11:40	29	Z	MW	2022-07-12	2	0	1	0	1	0	0	0	0	0	Very much better	0	1	0	1	0	0	0	0	0
2022-10-17 20:12:24	29	Z	MW	2022-07-13	3	0	0	0	0	0	0	0	0	0	Very much better	0	0	0	0	0	0	0	0	0
2022-10-17 20:13:22	29	Z	MW	2022-07-14	4	0	0	0	0	0	0	0	0	0	Very much better	0	0	0	0	0	0	0	0	0
2022-10-17 20:14:11	29	Z	MW	2022-07-15	5	0	0	0	0	0	0	0	0	0	Very much better	0	0	0	0	0	0	0	0	0
2022-10-17 20:14:58	29	Z	MW	2022-07-16	6	0	0	0	0	0	0	0	0	0	Very much better	0	0	0	0	0	0	0	0	0
2022-10-17 20:15:38	29	Z	MW	2022-07-17	7	0	0	0	0	0	0	0	0	0	Very much better	0	0	0	0	0	0	0	0	0
2022-10-17 20:16:35	29	Z	MW	2022-07-18	8	0	0	0	0	0	0	0	0	0	Very much better	0	0	0	0	0	0	0	0	0
2022-10-17 20:17:18	29	Z	MW	2022-07-19	9	0	0	0	0	0	0	0	0	0	Very much better	0	0	0	0	0	0	0	0	0
2022-10-17 20:18:15	29	Z	MW	2022-07-20	10	0	1	0	0	0	0	0	0	0	A little worse	0	1	0	0	0	0	0	0	0
2022-10-17 20:19:13	29	Z	MW	2022-07-21	11	0	1	0	0	0	0	0	0	0	The same	0	1	0	0	0	0	0	0	0
2022-10-17 20:20:19	29	Z	MW	2022-07-22	12	0	2	0	0	0	0	0	0	0	A little better	0	1	0	0	0	0	0	0	0
2022-10-17 20:22:53	29	Z	MW	2022-07-23	13	0	2	1	0	0	0	0	0	0	A little better	0	1	1	0	0	0	0	0	0
2022-10-17 20:23:46	29	Z	MW	2022-07-24	14	0	1	0	0	0	0	0	0	0	The same	0	1	0	0	0	0	0	0	0
2022-10-17 20:25:03	29	Z	MW	2022-07-25	15	0	0	1	0	0	0	0	0	0	The same	0	0	1	0	0	0	0	0	0
2022-10-17 20:26:19	29	Z	MW	2022-07-26	16	0	0	1	1	1	1	1	0	0	The same	0	0	1	1	1	1	1	0	0
2022-10-17 20:27:15	29	Z	MW	2022-07-27	17	0	0	1	0	1	1	1	0	0	A little worse	0	0	1	0	1	1	1	0	0
2022-10-17 20:28:47	29	Z	MW	2022-07-28	18	0	0	3	1	2	2	2	0	0	The same	0	0	1	1	1	1	1	0	0
2022-10-17 20:29:48	29	Z	MW	2022-07-29	19	0	0	0	0	0	1	0	0	0	A little better	0	0	0	0	0	1	0	0	0
2022-10-17 20:30:49	29	Z	MW	2022-07-30	20	0	0	0	0	1	1	1	0	0	The same	0	0	0	0	1	1	1	0	0
2022-10-17 20:31:35	29	Z	MW	2022-07-31	21	0	0	0	0	1	1	1	0	0	The same	0	0	0	0	1	1	1	0	0
2022-10-17 20:32:24	29	Z	MW	2022-08-01	22	0	0	1	0	1	1	1	0	0	The same	0	0	1	0	1	1	1	0	0
2022-10-17 20:33:30	29	Z	MW	2022-08-02	23	0	0	1	2	2	2	2	0	0	The same	0	0	1	1	1	1	1	0	0
2022-10-17 20:34:35	29	Z	MW	2022-08-03	24	0	0	0	0	0	1	2	0	0	The same	0	0	0	0	0	1	1	0	0
2022-10-17 20:36:08	29	Z	MW	2022-08-04	25	0	0	0	1	1	1	1	1	0	A little better	0	0	0	1	1	1	1	1	0
2022-10-17 20:37:13	29	Z	MW	2022-08-05	26	0	0	0	0	0	0	0	0	0	A little better	0	0	0	0	0	0	0	0	0
2022-10-17 20:38:11	29	Z	MW	2022-08-06	27	0	0	0	1	1	1	1	0	0	The same	0	0	0	1	1	1	1	0	0
2022-10-17 20:39:10	29	Z	MW	2022-08-07	28	0	0	0	1	1	1	1	0	0	The same	0	0	0	1	1	1	1	0	0
2022-10-17 20:39:54	29	Z	MW	2022-08-08	29	0	0	0	1	1	1	1	0	1	The same	0	0	0	1	1	1	1	0	1
2022-10-17 20:41:21	29	Z	MW	2022-08-09	30	0	0	2	3	3	3	3	2	3	The same	0	0	1	1	1	1	1	1	1
2022-10-17 20:42:24	29	Z	MW	2022-08-10	31	0	0	0	2	2	3	2	2	2	The same	0	0	0	1	1	1	1	1	1
2022-10-17 20:43:51	29	Z	MW	2022-08-11	32	0	0	0	0	2	2	2	0	2	The same	0	0	0	0	1	1	1	0	1
2022-10-17 20:44:54	29	Z	MW	2022-08-12	33	0	0	0	0	1	1	1	0	1	The same	0	0	0	0	1	1	1	0	1
2022-10-17 20:45:59	29	Z	MW	2022-08-13	34	0	0	0	0	0	0	1	0	1	A little better	0	0	0	0	0	0	1	0	1
2022-10-17 20:47:20	29	Z	MW	2022-08-14	35	0	0	0	0	0	1	1	0	0	A little better	0	0	0	0	0	1	1	0	0
2022-10-17 20:48:28	29	Z	MW	2022-08-15	36	0	1	0	0	1	1	1	0	0	The same	0	1	0	0	1	1	1	0	0
2022-10-17 20:49:31	29	Z	MW	2022-08-16	37	0	0	2	1	1	1	1	1	0	The same	0	0	1	1	1	1	1	1	0
2022-10-17 20:50:50	29	Z	MW	2022-08-17	38	0	0	0	0	1	3	3	1	1	A little worse	0	0	0	0	1	1	1	1	1
2022-10-17 20:51:55	29	Z	MW	2022-08-18	39	0	0	1	1	1	3	3	0	0	The same	0	0	1	1	1	1	1	0	0
2022-10-17 20:52:57	29	Z	MW	2022-08-19	40	0	0	0	0	1	2	2	0	3	The same	0	0	0	0	1	1	1	0	1
2022-10-17 20:54:45	29	Z	MW	2022-08-20	41	0	0	3	3	3	3	3	1	3	The same	0	0	1	1	1	1	1	1	1
2022-10-17 20:55:58	29	Z	MW	2022-08-21	42	0	0	0	3	3	3	3	1	1	A little worse	0	0	0	1	1	1	1	1	1
2022-10-17 20:57:23	29	Z	MW	2022-08-22	43	0	0	0	2	2	2	2	2	2	The same	0	0	0	1	1	1	1	1	1
2022-10-17 20:59:28	29	Z	MW	2022-08-23	44	0	2	1	3	3	3	3	3	3	The same	0	1	1	1	1	1	1	1	1
2022-10-17 21:02:01	29	Z	MW	2022-08-24	45	0	3	2	3	3	3	3	3	3	The same	0	1	1	1	1	1	1	1	1
2022-10-17 21:03:27	29	Z	MW	2022-08-25	46	0	3	1	1	2	2	2	2	0	The same	0	1	1	1	1	1	1	1	0
2022-10-17 21:04:29	29	Z	MW	2022-08-26	47	0	0	2	2	2	2	2	0	0	A little worse	0	0	1	1	1	1	1	0	0
2022-10-17 21:06:01	29	Z	MW	2022-08-27	48	0	0	1	0	0	1	0	0	0	The same	0	0	1	0	0	1	0	0	0
2022-10-17 21:07:36	29	Z	MW	2022-08-28	49	0	0	2	0	0	2	1	0	0	The same	0	0	1	0	0	1	1	0	0
2022-10-17 21:09:17	29	Z	MW	2022-08-29	50	0	5	2	2	2	2	2	2	2	A little worse	0	1	1	1	1	1	1	1	1
2022-10-17 21:10:58	29	Z	MW	2022-08-30	51	0	4	3	4	4	4	4	2	3	A little worse	0	1	1	1	1	1	1	1	1
2022-10-17 21:14:48	29	Z	MW	2022-09-01	53	0	3	2	2	2	2	2	0	2	The same	0	1	1	1	1	1	1	0	1
2022-10-17 21:15:58	29	Z	MW	2022-09-02	54	0	4	3	3	3	3	3	2	2	The same	0	1	1	1	1	1	1	1	1
2022-10-17 21:28:26	29	Z	MW	2022-09-03	55	0	4	2	2	2	2	2	2	2	A little better	0	1	1	1	1	1	1	1	1
2022-10-17 21:30:27	29	Z	MW	2022-09-04	56	0	4	2	1	1	1	1	1	1	A little better	0	1	1	1	1	1	1	1	1
2022-10-17 21:35:59	29	Z	MW	2022-09-05	57	0	3	0	2	2	2	2	2	2	The same	0	1	0	1	1	1	1	1	1
2022-10-17 21:37:52	29	Z	MW	2022-09-06	58	0	1	1	1	1	1	1	1	1	A little better	0	1	1	1	1	1	1	1	1
2022-10-17 21:39:50	29	Z	MW	2022-09-07	59	0	0	0	1	1	1	1	1	1	A little better	0	0	0	1	1	1	1	1	1
2022-10-17 21:42:44	29	Z	MW	2022-09-08	60	0	5	2	2	0	1	1	0	0	A little better	0	1	1	1	0	1	1	0	0
2022-10-17 21:44:08	29	Z	MW	2022-09-09	61	0	0	0	0	0	3	3	0	0	A little better	0	0	0	0	0	1	1	0	0
2022-10-17 21:45:19	29	Z	MW	2022-09-10	62	0	2	0	1	1	1	1	1	0	A little better	0	1	0	1	1	1	1	1	0
2022-10-17 21:46:09	29	Z	MW	2022-09-11	63	0	2	0	1	1	1	1	0	0	A little better	0	1	0	1	1	1	1	0	0
2022-10-17 21:49:31	29	Z	MW	2022-09-12	64	0	3	2	2	2	2	0	0	0	A little better	0	1	1	1	1	1	0	0	0
2022-10-17 21:51:37	29	Z	MW	2022-09-13	65	0	4	0	1	1	3	2	1	2	The same	0	1	0	1	1	1	1	1	1
2022-10-17 21:52:40	29	Z	MW	2022-09-14	66	0	2	1	1	1	1	1	1	1	The same	0	1	1	1	1	1	1	1	1
2022-10-17 21:54:45	29	Z	MW	2022-09-15	67	0	1	0	0	0	0	0	0	0	A little better	0	1	0	0	0	0	0	0	0
2022-10-17 21:55:32	29	Z	MW	2022-09-16	68	0	0	0	0	0	1	1	0	0	The same	0	0	0	0	0	1	1	0	0
2022-10-17 21:56:53	29	Z	MW	2022-09-17	69	0	2	0	2	2	2	2	2	2	The same	0	1	0	1	1	1	1	1	1
2022-10-17 21:58:06	29	Z	MW	2022-09-18	70	0	2	0	2	2	2	2	1	1	The same	0	1	0	1	1	1	1	1	1
2022-10-17 21:58:48	29	Z	MW	2022-09-19	71	0	0	0	0	0	0	0	0	0	The same	0	0	0	0	0	0	0	0	0
2022-10-17 21:59:41	29	Z	MW	2022-09-20	72	0	0	0	0	0	0	0	0	0	A little better	0	0	0	0	0	0	0	0	0
2022-10-17 22:00:24	29	Z	MW	2022-09-21	73	0	1	0	0	1	1	1	1	1	The same	0	1	0	0	1	1	1	1	1
2022-10-17 22:01:10	29	Z	MW	2022-09-22	74	0	1	0	1	0	1	1	0	0	The same	0	1	0	1	0	1	1	0	0
2022-10-17 22:02:00	29	Z	MW	2022-09-23	75	0	0	0	1	0	1	1	0	1	The same	0	0	0	1	0	1	1	0	1
2022-10-17 22:02:45	29	Z	MW	2022-09-24	76	0	1	0	0	1	0	0	0	0	A little better	0	1	0	0	1	0	0	0	0
2022-10-17 22:03:40	29	Z	MW	2022-09-25	77	0	0	0	1	1	0	0	0	0	A little better	0	0	0	1	1	0	0	0	0
2022-10-17 22:04:34	29	Z	MW	2022-09-26	78	0	0	0	0	0	0	0	0	0	A little better	0	0	0	0	0	0	0	0	0
2022-10-17 22:05:09	29	Z	MW	2022-09-27	79	0	0	0	0	0	0	0	0	0	A little better	0	0	0	0	0	0	0	0	0
2022-10-17 22:05:53	29	Z	MW	2022-09-28	80	0	0	0	0	0	0	0	0	0	A little better	0	0	0	0	0	0	0	0	0
2022-10-17 22:06:34	29	Z	MW	2022-09-29	81	0	0	0	1	1	1	0	0	0	The same	0	0	0	1	1	1	0	0	0
2022-10-17 22:07:20	29	Z	MW	2022-09-30	82	0	0	0	1	1	1	1	0	0	The same	0	0	0	1	1	1	1	0	0
2022-10-17 22:08:02	29	Z	MW	2022-10-01	83	0	0	0	0	0	0	0	0	0	A little better	0	0	0	0	0	0	0	0	0
2022-10-17 22:08:48	29	Z	MW	2022-10-02	84	0	0	0	0	0	0	0	0	0	Somewhat better	0	0	0	0	0	0	0	0	0
2022-10-08 09:17:42	32	Z	MW	2022-08-11	32	0	1	1	0	0	0	0	0	0	The same	0	1	1	0	0	0	0	0	0
2022-10-08 09:26:50	32	Z	MW	2022-07-14	4	0	0	0	0	0	0	0	0	0	Somewhat better	0	0	0	0	0	0	0	0	0
2022-10-08 09:35:45	32	Z	MW	2022-07-20	10	0	0	0	0	0	0	0	0	0	Somewhat better	0	0	0	0	0	0	0	0	0
2022-10-08 09:36:31	32	Z	MW	2022-07-21	11	0	0	0	0	0	1	0	0	0	The same	0	0	0	0	0	1	0	0	0
2022-10-08 09:45:54	32	Z	MW	2022-07-31	21	0	0	0	0	0	0	0	0	0	The same	0	0	0	0	0	0	0	0	0
2022-10-08 09:52:11	32	Z	MW	2022-08-07	28	0	0	0	0	0	0	0	0	0	The same	0	0	0	0	0	0	0	0	0
2022-10-08 09:52:50	32	Z	MW	2022-08-08	29	0	0	0	0	0	0	0	0	0	A little better	0	0	0	0	0	0	0	0	0
2022-10-08 09:53:53	32	Z	MW	2022-08-09	30	0	0	0	0	0	0	0	0	0	The same	0	0	0	0	0	0	0	0	0
2022-10-08 09:54:29	32	Z	MW	2022-08-10	31	0	0	0	0	0	0	0	0	0	The same	0	0	0	0	0	0	0	0	0
2022-10-10 11:44:27	32	Z	MW	2022-08-16	37	0	0	0	0	0	0	0	0	0	Very much better	0	0	0	0	0	0	0	0	0
2022-10-10 11:45:10	32	Z	MW	2022-08-17	38	0	0	0	0	0	0	0	0	0	The same	0	0	0	0	0	0	0	0	0
2022-10-10 11:46:23	32	Z	MW	2022-08-19	40	0	0	0	0	0	0	0	0	0	A little better	0	0	0	0	0	0	0	0	0
2022-10-10 11:50:59	32	Z	MW	2022-08-23	44	0	0	0	0	0	0	0	0	0	Very much better	0	0	0	0	0	0	0	0	0
2022-10-10 11:51:46	32	Z	MW	2022-08-24	45	0	0	0	0	0	0	0	0	0	The same	0	0	0	0	0	0	0	0	0
2022-10-10 11:53:06	32	Z	MW	2022-08-25	46	0	0	0	0	0	0	0	0	0	The same	0	0	0	0	0	0	0	0	0
[truncated: 1,136 more rows]
